# Supplementary material for: Crystal structures of three anhydrous salts of the Lewis base 1,8-di­aza­bicyclo­[5.4.0]undec-7-ene (DBU) with the ring-substituted benzoic acid analogues 4-amino­benzoic acid, 3,5-di­nitro­benzoic acid and 3,5-di­nitro­salicylic acid
Source: Acta Crystallogr E Crystallogr Commun. 2016 Feb 20;72(Pt 3):382–6. doi: 10.1107/S205698901600267X (PMC4778835; doi:10.1107/S205698901600267X)
Supplement: Supplementary file 1 [file e-72-00382-sup1.cif]

##############################################################################
#                                                                            #
# This CIF contains the data in a paper accepted for publication in          #
# Acta Crystallographica Section E. It conforms to the requirements of       #
# Notes for Authors for Acta Crystallographica Section E, and has been       #
# peer reviewed under the auspices of the IUCr Commission on Journals.       #
#                                                                            #
# Full details of the Crystallographic Information File format               #
# are given in the paper "The Crystallographic Information File (CIF):       #
# a New Standard Archive File for Crystallography" by S. R. Hall, F. H.      #
# Allen and I. D. Brown [Acta Cryst. (1991), A47, 655-685].                  #
#                                                                            #
# The current version of the core CIF dictionary is obtainable from          #
# ftp://ftp.iucr.org/pub/cif_core.dic.                                       #
#                                                                            #
# Software is freely available for graphical display of the structure(s)     #
# in this CIF. For information consult the CIF software page                 #
# http://www.iucr.org/resources/cif/software.                                #
#                                                                            #
# This file may be used for bona fide research purposes within the           #
# scientific community so long as proper attribution is given to the journal # 
# article from which it was obtained.                                        #
#                                                                            #
##############################################################################
data_global
_audit_creation_method     ' SHELXL97 (Sheldrick, 2008)'
_journal_date_recd_electronic     2016-01-27
_journal_date_accepted     2016-02-15
_journal_name_full     'Acta Crystallographica, Section E'
_journal_year     2016
_journal_volume     72
_journal_issue      3
_journal_page_first     382
_journal_page_last     386
_journal_paper_category     GO
_journal_paper_doi     10.1107/S205698901600267X
_journal_coeditor_code     PK2574
_publ_contact_author_name     'Dr Graham Smith'
_publ_contact_author_address
;
    Science and Engineering Faculty
    Queensland University of Technology
    GPO Box 2434, Brisbane, Queensland 4001,
    Australia
;
_publ_contact_author_email     g.smith@qut.edu.au
_publ_contact_author_fax     ' 61 7 3138 1804 '
_publ_contact_author_phone     ' 61 7 3300 2667 '
_publ_section_title
;
Crystal structures of three anhydrous salts of the Lewis base
1,8-diazabicyclo[5.4.0]undec-7-ene (DBU) with the ring-substituted benzoic
acid analogues 4-aminobenzoic acid, 3,5-dinitrobenzoic acid and
3,5-dinitrosalicylic acid
;
loop_
    _publ_author_name
    _publ_author_address
    ' Graham Smith '
;
  Science and Engineering Faculty
  Queensland University of Technology
  GPO Box 2434, Brisbane, Queensland 4001,
  Australia
;
    ' Daniel E. Lynch'
;
 Exilica Ltd
 The Technocentre
 Puma Way
 Coventry CV1 2TT
 England
;
_publ_section_synopsis
;
The anhydrous morpholinium salts of 1,8-diazabicyclo[5.4.0]undec-7-ene (DBU)
with 4-aminobenzoic acid, 3,5-dinitrobenzoic acid and 3,5-dinitrosalicylic
acid, provide one example of a three-dimensional hydrogen-bonded network
polymer and two of weakly inter-associated  hydrogen-bonded cation--anion
units.
;
data_I
_audit_creation_method     SHELXL-97
_chemical_name_systematic
;
1-Aza-8-azoniabicyclo[5.4.0]undec-7-ene 4-aminobenzoate
;
_chemical_name_common     ?
_chemical_formula_moiety     'C9 H17 N2 +, C7 H6 N O2 -'
_chemical_formula_sum     'C16 H23 N3 O2'
_chemical_formula_iupac     'C9 H17 N2 +, C7 H6 N O2 -'
_chemical_formula_weight     289.37
_chemical_melting_point     ?
_symmetry_cell_setting     orthorhombic
_symmetry_space_group_name_H-M     'P 21 21 21'
_symmetry_space_group_name_Hall     'P 2ac 2ab'
loop_
    _symmetry_equiv_pos_site_id
    _symmetry_equiv_pos_as_xyz
    1 x,y,z
    2 1/2-x,-y,1/2+z
    3 1/2+x,1/2-y,-z
    4 -x,1/2+y,1/2-z
_cell_length_a     8.0986(4)
_cell_length_b     12.9213(6)
_cell_length_c     13.7344(7)
_cell_angle_alpha     90.00
_cell_angle_beta     90.00
_cell_angle_gamma     90.00
_cell_volume     1437.23(12)
_cell_formula_units_Z     4
_cell_measurement_reflns_used     2097
_cell_measurement_theta_min     3.485
_cell_measurement_theta_max     28.42
_cell_measurement_temperature     200(2)
_exptl_crystal_description     prism
_exptl_crystal_colour     'colourless'
_exptl_crystal_size_max     0.40
_exptl_crystal_size_mid     0.26
_exptl_crystal_size_min     0.24
_exptl_crystal_density_diffrn     1.337
_exptl_crystal_density_meas     ?
_exptl_crystal_density_method     'not measured'
_exptl_crystal_F_000     624
_exptl_absorpt_coefficient_mu     0.090
_exptl_absorpt_correction_type     multi-scan
_exptl_absorpt_process_details
;
(CrysAlis PRO; Agilent, 2014)
;
_exptl_absorpt_correction_T_min     0.93
_exptl_absorpt_correction_T_max     0.99
_exptl_special_details
;
;
_diffrn_ambient_temperature     200(2)
_diffrn_radiation_type     MoK\a
_diffrn_radiation_wavelength     0.71073
_diffrn_radiation_source     'Enhance (Mo) X-ray source'
_diffrn_radiation_monochromator     graphite
_diffrn_measurement_device_type     'Oxford Diffraction Gemini-S CCD-detector'
_diffrn_measurement_method     '\w scans'
_diffrn_detector_area_resol_mean     16.067
_diffrn_reflns_number     7372
_diffrn_reflns_av_R_equivalents     0.0310
_diffrn_reflns_av_sigmaI/netI     0.0488
_diffrn_reflns_theta_min     3.32
_diffrn_reflns_theta_max     29.22
_diffrn_reflns_theta_full     26.00
_diffrn_measured_fraction_theta_max     0.890
_diffrn_measured_fraction_theta_full     0.996
_diffrn_reflns_limit_h_min     -10
_diffrn_reflns_limit_h_max     10
_diffrn_reflns_limit_k_min     -16
_diffrn_reflns_limit_k_max     15
_diffrn_reflns_limit_l_min     -17
_diffrn_reflns_limit_l_max     18
_diffrn_standards_number     0
_diffrn_standards_interval_count     .
_diffrn_standards_interval_time     .
_diffrn_standards_decay_%     ?
_refine_special_details
;
 Refinement of F^2^ against ALL reflections.  The weighted R-factor wR and
 goodness of fit S are based on F^2^, conventional R-factors R are based
 on F, with F set to zero for negative F^2^. The threshold expression of
 F^2^ > 2sigma(F^2^) is used only for calculating R-factors(gt) etc. and is
 not relevant to the choice of reflections for refinement.  R-factors based
 on F^2^ are statistically about twice as large as those based on F, and R-
 factors based on ALL data will be even larger.
;
_reflns_number_total     3324
_reflns_number_gt     2847
_reflns_threshold_expression     'I>2\s(I)'
_refine_ls_structure_factor_coef     Fsqd
_refine_ls_matrix_type     full
_refine_ls_R_factor_all     0.0550
_refine_ls_R_factor_gt     0.0436
_refine_ls_wR_factor_gt     0.0887
_refine_ls_wR_factor_ref     0.0977
_refine_ls_goodness_of_fit_ref     1.067
_refine_ls_restrained_S_all     1.066
_refine_ls_number_reflns     3324
_refine_ls_number_parameters     199
_refine_ls_number_restraints     3
_refine_ls_hydrogen_treatment     mixed
_refine_ls_weighting_scheme     calc
_refine_ls_weighting_details
         'calc w=1/[\s^2^(Fo^2^)+(0.0438P)^2^+0.0476P] where P=(Fo^2^+2Fc^2^)/3'
_atom_sites_solution_hydrogens     geom
_atom_sites_solution_primary     direct
_atom_sites_solution_secondary     difmap
_refine_ls_shift/su_max     0.000
_refine_ls_shift/su_mean     0.000
_refine_diff_density_max     0.200
_refine_diff_density_min     -0.250
_refine_ls_extinction_method     none
_refine_ls_extinction_coef     ?
_refine_ls_abs_structure_details
;
Flack (1983), 1668 Friedel pairs
;
_refine_ls_abs_structure_Flack     -0.1(13)
loop_
    _atom_type_symbol
    _atom_type_description
    _atom_type_scat_dispersion_real
    _atom_type_scat_dispersion_imag
    _atom_type_scat_source
    'C' 'C' 0.0033 0.0016
                         'International Tables Vol C Tables 4.2.6.8 and 6.1.1.4'
    'H' 'H' 0.0000 0.0000
                         'International Tables Vol C Tables 4.2.6.8 and 6.1.1.4'
    'N' 'N' 0.0061 0.0033
                         'International Tables Vol C Tables 4.2.6.8 and 6.1.1.4'
    'O' 'O' 0.0106 0.0060
                         'International Tables Vol C Tables 4.2.6.8 and 6.1.1.4'
_computing_data_collection
;
CrysAlis PRO (Agilent, 2014)
;
_computing_cell_refinement
;
CrysAlis PRO (Agilent, 2014)
;
_computing_data_reduction
;
CrysAlis PRO (Agilent, 2014)
;
_computing_structure_solution
;
SIR92 (Altomare <i>et al.</i>, 1993)
;
_computing_structure_refinement
;
SHELXL97 (Sheldrick, 2008) within WinGX (Farrugia, 2012)
;
_computing_molecular_graphics
;
PLATON (Spek, 2009)
;
_computing_publication_material
;
PLATON (Spek, 2009)
;
loop_
    _atom_site_type_symbol
    _atom_site_label
    _atom_site_fract_x
    _atom_site_fract_y
    _atom_site_fract_z
    _atom_site_U_iso_or_equiv
    _atom_site_thermal_displace_type
    _atom_site_calc_flag
    _atom_site_refinement_flags
    _atom_site_occupancy
    _atom_site_disorder_assembly
    _atom_site_disorder_group
    N N1A 0.32105(18) 0.84571(11) 0.67893(11) 0.0229(4) Uani d . 1.000 . .
    N N8A 0.36282(18) 0.67732(12) 0.62864(11) 0.0241(5) Uani d D 1.000 . .
    C C2A 0.2390(2) 0.94651(14) 0.66676(13) 0.0256(5) Uani d . 1.000 . .
    C C3A 0.3174(2) 1.01454(14) 0.58999(14) 0.0291(6) Uani d . 1.000 . .
    C C4A 0.2728(2) 0.98456(14) 0.48576(14) 0.0288(6) Uani d . 1.000 . .
    C C5A 0.3145(2) 0.87339(14) 0.45932(13) 0.0271(5) Uani d . 1.000 . .
    C C6A 0.2207(2) 0.79201(14) 0.51882(13) 0.0262(5) Uani d . 1.000 . .
    C C7A 0.3028(2) 0.77086(13) 0.61456(13) 0.0209(5) Uani d . 1.000 . .
    C C9A 0.4591(2) 0.64922(14) 0.71447(13) 0.0262(5) Uani d . 1.000 . .
    C C10A 0.5429(2) 0.74497(13) 0.75333(13) 0.0280(6) Uani d . 1.000 . .
    C C11A 0.4170(2) 0.82988(15) 0.76868(13) 0.0302(6) Uani d . 1.000 . .
    O O11B 0.28719(17) 0.51621(9) 0.51597(9) 0.0320(4) Uani d . 1.000 . .
    O O12B 0.29529(19) 0.56473(11) 0.36120(11) 0.0428(5) Uani d . 1.000 . .
    N N4B 0.6170(2) 0.11141(13) 0.33808(12) 0.0296(5) Uani d D 1.000 . .
    C C1B 0.3958(2) 0.39741(13) 0.40190(12) 0.0206(5) Uani d . 1.000 . .
    C C2B 0.43611(19) 0.36990(13) 0.30648(12) 0.0212(5) Uani d . 1.000 . .
    C C3B 0.5089(2) 0.27615(13) 0.28504(12) 0.0220(5) Uani d . 1.000 . .
    C C4B 0.5475(2) 0.20495(13) 0.35867(13) 0.0220(5) Uani d . 1.000 . .
    C C5B 0.5100(2) 0.23325(13) 0.45489(12) 0.0243(5) Uani d . 1.000 . .
    C C6B 0.4347(2) 0.32664(13) 0.47496(13) 0.0227(5) Uani d . 1.000 . .
    C C11B 0.3204(2) 0.50006(14) 0.42672(14) 0.0238(5) Uani d . 1.000 . .
    H H8A 0.342(2) 0.6279(14) 0.5850(13) 0.0290 Uiso d D 1.000 . .
    H H10A 0.59810 0.72880 0.81580 0.0340 Uiso c R 1.000 . .
    H H11A 0.34180 0.81070 0.82260 0.0360 Uiso c R 1.000 . .
    H H12A 0.47390 0.89490 0.78670 0.0360 Uiso c R 1.000 . .
    H H13A 0.62810 0.76860 0.70660 0.0340 Uiso c R 1.000 . .
    H H21A 0.24080 0.98360 0.72980 0.0310 Uiso c R 1.000 . .
    H H22A 0.12200 0.93460 0.64920 0.0310 Uiso c R 1.000 . .
    H H31A 0.43890 1.01140 0.59740 0.0350 Uiso c R 1.000 . .
    H H32A 0.28290 1.08700 0.60140 0.0350 Uiso c R 1.000 . .
    H H41A 0.15290 0.99540 0.47620 0.0350 Uiso c R 1.000 . .
    H H42A 0.33170 1.03140 0.44050 0.0350 Uiso c R 1.000 . .
    H H51A 0.43450 0.86260 0.46870 0.0320 Uiso c R 1.000 . .
    H H52A 0.29000 0.86260 0.38940 0.0320 Uiso c R 1.000 . .
    H H61A 0.10660 0.81660 0.53060 0.0310 Uiso c R 1.000 . .
    H H62A 0.21410 0.72690 0.48100 0.0310 Uiso c R 1.000 . .
    H H91A 0.54280 0.59660 0.69700 0.0310 Uiso c R 1.000 . .
    H H92A 0.38570 0.61950 0.76490 0.0310 Uiso c R 1.000 . .
    H H2B 0.41290 0.41690 0.25510 0.0250 Uiso c R 1.000 . .
    H H3B 0.53320 0.25950 0.21920 0.0260 Uiso c R 1.000 . .
    H H5B 0.53680 0.18760 0.50670 0.0290 Uiso c R 1.000 . .
    H H6B 0.40870 0.34320 0.54060 0.0270 Uiso c R 1.000 . .
    H H41B 0.666(2) 0.0742(16) 0.3845(13) 0.0360 Uiso d D 1.000 . .
    H H42B 0.647(2) 0.0939(16) 0.2759(12) 0.0360 Uiso d D 1.000 . .
loop_
    _atom_site_aniso_label
    _atom_site_aniso_U_11
    _atom_site_aniso_U_22
    _atom_site_aniso_U_33
    _atom_site_aniso_U_12
    _atom_site_aniso_U_13
    _atom_site_aniso_U_23
    N1A 0.0263(7) 0.0220(8) 0.0205(7) 0.0030(6) -0.0033(6) -0.0022(6)
    N8A 0.0294(8) 0.0197(8) 0.0233(8) -0.0004(6) -0.0008(6) -0.0024(7)
    C2A 0.0276(9) 0.0223(9) 0.0269(10) 0.0053(7) -0.0018(7) -0.0053(8)
    C3A 0.0311(10) 0.0218(9) 0.0343(11) -0.0005(8) -0.0031(8) -0.0024(8)
    C4A 0.0314(10) 0.0263(9) 0.0287(10) 0.0011(8) -0.0008(8) 0.0041(8)
    C5A 0.0295(9) 0.0292(10) 0.0225(9) 0.0039(8) -0.0010(7) -0.0007(8)
    C6A 0.0312(9) 0.0221(9) 0.0253(9) -0.0010(7) -0.0062(8) -0.0035(8)
    C7A 0.0202(8) 0.0203(9) 0.0223(9) -0.0013(7) 0.0013(7) -0.0012(7)
    C9A 0.0268(9) 0.0251(9) 0.0267(10) 0.0030(8) -0.0003(7) 0.0033(8)
    C10A 0.0269(9) 0.0301(10) 0.0269(10) 0.0034(8) -0.0065(8) -0.0010(8)
    C11A 0.0365(11) 0.0306(10) 0.0235(9) 0.0053(8) -0.0094(8) -0.0056(8)
    O11B 0.0520(8) 0.0207(7) 0.0233(7) -0.0025(6) 0.0074(6) -0.0035(5)
    O12B 0.0643(9) 0.0337(8) 0.0305(8) 0.0187(7) 0.0123(7) 0.0099(7)
    N4B 0.0406(9) 0.0260(9) 0.0223(9) 0.0072(7) 0.0000(7) -0.0008(7)
    C1B 0.0194(8) 0.0215(9) 0.0209(9) -0.0045(6) -0.0004(7) 0.0005(7)
    C2B 0.0225(9) 0.0237(9) 0.0174(8) -0.0015(7) -0.0013(6) 0.0033(7)
    C3B 0.0240(8) 0.0241(8) 0.0179(8) -0.0032(7) 0.0001(7) 0.0010(7)
    C4B 0.0216(8) 0.0195(9) 0.0250(9) -0.0025(7) -0.0011(7) -0.0019(7)
    C5B 0.0322(9) 0.0221(9) 0.0185(8) 0.0004(8) -0.0011(7) 0.0046(7)
    C6B 0.0288(9) 0.0228(9) 0.0166(8) -0.0043(7) 0.0018(7) -0.0017(7)
    C11B 0.0255(9) 0.0221(9) 0.0237(9) -0.0043(7) 0.0028(7) 0.0001(7)
_geom_special_details
;
 Bond distances, angles etc. have been calculated using the
 rounded fractional coordinates. All su's are estimated
 from the variances of the (full) variance-covariance matrix.
 The cell esds are taken into account in the estimation of
 distances, angles and torsion angles
;
loop_
    _geom_bond_atom_site_label_1
    _geom_bond_atom_site_label_2
    _geom_bond_site_symmetry_1
    _geom_bond_site_symmetry_2
    _geom_bond_distance
    _geom_bond_publ_flag
    O11B C11B . . 1.272(2) no
    O12B C11B . . 1.245(2) no
    N1A C11A . . 1.471(2) no
    N1A C7A . . 1.319(2) no
    N1A C2A . . 1.472(2) no
    N8A C7A . . 1.317(2) no
    N8A C9A . . 1.459(2) no
    N8A H8A . . 0.892(18) no
    N4B C4B . . 1.363(2) no
    N4B H41B . . 0.892(18) no
    N4B H42B . . 0.916(17) no
    C2A C3A . . 1.513(3) no
    C3A C4A . . 1.526(3) no
    C4A C5A . . 1.520(3) no
    C5A C6A . . 1.533(2) no
    C6A C7A . . 1.499(2) no
    C9A C10A . . 1.509(2) no
    C10A C11A . . 1.513(2) no
    C2A H21A . . 0.9900 no
    C2A H22A . . 0.9900 no
    C3A H31A . . 0.9900 no
    C3A H32A . . 0.9900 no
    C4A H42A . . 0.9900 no
    C4A H41A . . 0.9900 no
    C5A H52A . . 0.9900 no
    C5A H51A . . 0.9900 no
    C6A H61A . . 0.9900 no
    C6A H62A . . 0.9900 no
    C9A H91A . . 0.9900 no
    C9A H92A . . 0.9900 no
    C10A H10A . . 0.9900 no
    C10A H13A . . 0.9900 no
    C11A H12A . . 0.9900 no
    C11A H11A . . 0.9900 no
    C1B C11B . . 1.499(2) no
    C1B C2B . . 1.397(2) no
    C1B C6B . . 1.394(2) no
    C2B C3B . . 1.379(2) no
    C3B C4B . . 1.402(2) no
    C4B C5B . . 1.404(2) no
    C5B C6B . . 1.380(2) no
    C2B H2B . . 0.9500 no
    C3B H3B . . 0.9500 no
    C5B H5B . . 0.9500 no
    C6B H6B . . 0.9500 no
loop_
    _geom_angle_atom_site_label_1
    _geom_angle_atom_site_label_2
    _geom_angle_atom_site_label_3
    _geom_angle_site_symmetry_1
    _geom_angle_site_symmetry_2
    _geom_angle_site_symmetry_3
    _geom_angle
    _geom_angle_publ_flag
    C2A N1A C7A . . . 121.49(15) no
    C2A N1A C11A . . . 117.17(14) no
    C7A N1A C11A . . . 121.26(15) no
    C7A N8A C9A . . . 122.97(15) no
    C7A N8A H8A . . . 119.3(11) no
    C9A N8A H8A . . . 117.8(12) no
    C4B N4B H41B . . . 120.9(13) no
    H41B N4B H42B . . . 114.5(17) no
    C4B N4B H42B . . . 121.5(13) no
    N1A C2A C3A . . . 113.83(14) no
    C2A C3A C4A . . . 114.02(15) no
    C3A C4A C5A . . . 114.29(15) no
    C4A C5A C6A . . . 114.26(14) no
    C5A C6A C7A . . . 111.90(14) no
    N8A C7A C6A . . . 117.38(15) no
    N1A C7A N8A . . . 122.23(16) no
    N1A C7A C6A . . . 120.28(15) no
    N8A C9A C10A . . . 108.79(14) no
    C9A C10A C11A . . . 109.93(14) no
    N1A C11A C10A . . . 109.88(14) no
    C3A C2A H22A . . . 109.00 no
    H21A C2A H22A . . . 108.00 no
    N1A C2A H22A . . . 109.00 no
    C3A C2A H21A . . . 109.00 no
    N1A C2A H21A . . . 109.00 no
    C2A C3A H31A . . . 109.00 no
    C2A C3A H32A . . . 109.00 no
    H31A C3A H32A . . . 108.00 no
    C4A C3A H31A . . . 109.00 no
    C4A C3A H32A . . . 109.00 no
    C3A C4A H42A . . . 109.00 no
    H41A C4A H42A . . . 108.00 no
    C5A C4A H41A . . . 109.00 no
    C5A C4A H42A . . . 109.00 no
    C3A C4A H41A . . . 109.00 no
    C6A C5A H52A . . . 109.00 no
    H51A C5A H52A . . . 108.00 no
    C4A C5A H52A . . . 109.00 no
    C6A C5A H51A . . . 109.00 no
    C4A C5A H51A . . . 109.00 no
    C5A C6A H61A . . . 109.00 no
    C5A C6A H62A . . . 109.00 no
    H61A C6A H62A . . . 108.00 no
    C7A C6A H62A . . . 109.00 no
    C7A C6A H61A . . . 109.00 no
    C10A C9A H91A . . . 110.00 no
    N8A C9A H92A . . . 110.00 no
    N8A C9A H91A . . . 110.00 no
    C10A C9A H92A . . . 110.00 no
    H91A C9A H92A . . . 108.00 no
    C9A C10A H10A . . . 110.00 no
    H10A C10A H13A . . . 108.00 no
    C9A C10A H13A . . . 110.00 no
    C11A C10A H10A . . . 110.00 no
    C11A C10A H13A . . . 110.00 no
    N1A C11A H11A . . . 110.00 no
    N1A C11A H12A . . . 110.00 no
    C10A C11A H11A . . . 110.00 no
    H11A C11A H12A . . . 108.00 no
    C10A C11A H12A . . . 110.00 no
    C6B C1B C11B . . . 120.58(15) no
    C2B C1B C11B . . . 122.25(15) no
    C2B C1B C6B . . . 117.12(15) no
    C1B C2B C3B . . . 121.59(15) no
    C2B C3B C4B . . . 121.17(15) no
    N4B C4B C3B . . . 121.61(16) no
    N4B C4B C5B . . . 121.03(16) no
    C3B C4B C5B . . . 117.36(15) no
    C4B C5B C6B . . . 120.75(16) no
    C1B C6B C5B . . . 122.00(16) no
    O11B C11B O12B . . . 123.50(17) no
    O11B C11B C1B . . . 116.76(16) no
    O12B C11B C1B . . . 119.74(17) no
    C1B C2B H2B . . . 119.00 no
    C3B C2B H2B . . . 119.00 no
    C2B C3B H3B . . . 119.00 no
    C4B C3B H3B . . . 119.00 no
    C4B C5B H5B . . . 120.00 no
    C6B C5B H5B . . . 120.00 no
    C1B C6B H6B . . . 119.00 no
    C5B C6B H6B . . . 119.00 no
loop_
    _geom_torsion_atom_site_label_1
    _geom_torsion_atom_site_label_2
    _geom_torsion_atom_site_label_3
    _geom_torsion_atom_site_label_4
    _geom_torsion_site_symmetry_1
    _geom_torsion_site_symmetry_2
    _geom_torsion_site_symmetry_3
    _geom_torsion_site_symmetry_4
    _geom_torsion
    _geom_torsion_publ_flag
    C7A N1A C2A C3A . . . . -74.8(2) no
    C11A N1A C2A C3A . . . . 108.53(17) no
    C2A N1A C7A N8A . . . . -173.67(15) no
    C2A N1A C7A C6A . . . . 10.2(2) no
    C11A N1A C7A N8A . . . . 2.9(3) no
    C11A N1A C7A C6A . . . . -173.23(15) no
    C2A N1A C11A C10A . . . . -157.91(14) no
    C7A N1A C11A C10A . . . . 25.4(2) no
    C9A N8A C7A N1A . . . . -2.2(3) no
    C9A N8A C7A C6A . . . . 174.06(15) no
    C7A N8A C9A C10A . . . . -26.7(2) no
    N1A C2A C3A C4A . . . . 77.87(18) no
    C2A C3A C4A C5A . . . . -56.71(19) no
    C3A C4A C5A C6A . . . . 62.97(19) no
    C4A C5A C6A C7A . . . . -83.76(18) no
    C5A C6A C7A N1A . . . . 60.9(2) no
    C5A C6A C7A N8A . . . . -115.39(17) no
    N8A C9A C10A C11A . . . . 52.82(18) no
    C9A C10A C11A N1A . . . . -52.69(19) no
    C6B C1B C2B C3B . . . . 1.0(2) no
    C11B C1B C2B C3B . . . . 178.48(15) no
    C2B C1B C6B C5B . . . . 0.1(2) no
    C11B C1B C6B C5B . . . . -177.44(15) no
    C2B C1B C11B O11B . . . . 179.25(15) no
    C2B C1B C11B O12B . . . . -1.6(3) no
    C6B C1B C11B O11B . . . . -3.4(2) no
    C6B C1B C11B O12B . . . . 175.83(16) no
    C1B C2B C3B C4B . . . . -0.9(2) no
    C2B C3B C4B N4B . . . . 178.92(16) no
    C2B C3B C4B C5B . . . . -0.4(2) no
    N4B C4B C5B C6B . . . . -177.86(16) no
    C3B C4B C5B C6B . . . . 1.4(2) no
    C4B C5B C6B C1B . . . . -1.3(3) no
loop_
    _geom_hbond_atom_site_label_D
    _geom_hbond_atom_site_label_H
    _geom_hbond_atom_site_label_A
    _geom_hbond_site_symmetry_A
    _geom_hbond_distance_DH
    _geom_hbond_distance_HA
    _geom_hbond_distance_DA
    _geom_hbond_angle_DHA
    _geom_hbond_publ_flag
    N8A H8A O11B . 0.892(18) 1.783(18) 2.665(2) 169.7(18) yes
    N4B H41B O11B 3_556 0.892(18) 2.049(19) 2.939(2) 176.2(17) yes
    N4B H42B O12B 4_645 0.916(17) 1.976(17) 2.891(2) 176.2(17) yes
_iucr_refine_instructions_details
;
TITL gs15gs25 DBUPABA in P2(1)2(1)2(1)
CELL   0.71073  8.0986 12.9213 13.7344   90.000   90.000   90.000
ZERR   4        0.0004  0.0006  0.0007    0.000    0.000    0.000
LATT  -1
SYMM  1/2 - X, - Y, 1/2 + Z
SYMM  1/2 + X, 1/2 - Y, - Z
SYMM  - X, 1/2 + Y, 1/2 - Z
SFAC  C    H    N    O
UNIT  64   92   12   8
MERG   2
FMAP   2
PLAN   10
BOND   $H
ACTA  52
DFIX  0.90  0.02 N8A H8A
DFIX  0.90  0.02 N4B  H41B N4B H42B
L.S.   10
TEMP   -73.00
WGHT    0.043800    0.047600
FVAR       8.71426
O11B  4    0.287185    0.516212    0.515969    11.00000    0.05200    0.02070 =
         0.02328   -0.00351    0.00741   -0.00246
O12B  4    0.295294    0.564727    0.361203    11.00000    0.06428    0.03370 =
         0.03052    0.00986    0.01229    0.01869
N8A   3    0.362818    0.677317    0.628639    11.00000    0.02939    0.01967 =
         0.02333   -0.00244   -0.00082   -0.00040
H8A   2    0.341814    0.627886    0.585023    11.00000   -1.20000
N1A   3    0.321049    0.845713    0.678928    11.00000    0.02632    0.02198 =
         0.02052   -0.00219   -0.00332    0.00302
N4B   3    0.617028    0.111413    0.338082    11.00000    0.04061    0.02605 =
         0.02227   -0.00077    0.00000    0.00724
H41B  2    0.666304    0.074217    0.384502    11.00000   -1.20000
H42B  2    0.646742    0.093899    0.275875    11.00000   -1.20000
C11A  1    0.416985    0.829876    0.768675    11.00000    0.03651    0.03058 =
         0.02346   -0.00556   -0.00943    0.00531
AFIX  23
H11A  2    0.341848    0.810686    0.822591    11.00000   -1.20000
H12A  2    0.473888    0.894932    0.786674    11.00000   -1.20000
AFIX   0
C2B   1    0.436114    0.369904    0.306477    11.00000    0.02247    0.02374 =
         0.01738    0.00331   -0.00135   -0.00153
AFIX  43
H2B   2    0.412881    0.416925    0.255098    11.00000   -1.20000
AFIX   0
C2A   1    0.238964    0.946508    0.666763    11.00000    0.02755    0.02225 =
         0.02691   -0.00526   -0.00177    0.00528
AFIX  23
H21A  2    0.240824    0.983598    0.729827    11.00000   -1.20000
H22A  2    0.121959    0.934573    0.649165    11.00000   -1.20000
AFIX   0
C1B   1    0.395761    0.397413    0.401903    11.00000    0.01939    0.02155 =
         0.02094    0.00053   -0.00042   -0.00447
C6B   1    0.434732    0.326643    0.474964    11.00000    0.02882    0.02280 =
         0.01660   -0.00172    0.00175   -0.00426
AFIX  43
H6B   2    0.408659    0.343206    0.540578    11.00000   -1.20000
AFIX   0
C4B   1    0.547538    0.204952    0.358672    11.00000    0.02162    0.01947 =
         0.02505   -0.00190   -0.00111   -0.00252
C7A   1    0.302763    0.770856    0.614558    11.00000    0.02019    0.02032 =
         0.02228   -0.00119    0.00129   -0.00135
C3B   1    0.508859    0.276150    0.285040    11.00000    0.02403    0.02412 =
         0.01786    0.00100    0.00006   -0.00317
AFIX  43
H3B   2    0.533214    0.259483    0.219220    11.00000   -1.20000
AFIX   0
C6A   1    0.220658    0.792012    0.518818    11.00000    0.03118    0.02212 =
         0.02532   -0.00353   -0.00620   -0.00096
AFIX  23
H61A  2    0.106599    0.816584    0.530565    11.00000   -1.20000
H62A  2    0.214073    0.726928    0.480983    11.00000   -1.20000
AFIX   0
C11B  1    0.320437    0.500065    0.426725    11.00000    0.02554    0.02209 =
         0.02368    0.00006    0.00276   -0.00431
C10A  1    0.542884    0.744972    0.753335    11.00000    0.02691    0.03007 =
         0.02693   -0.00103   -0.00650    0.00343
AFIX  23
H13A  2    0.628072    0.768558    0.706642    11.00000   -1.20000
H10A  2    0.598077    0.728797    0.815825    11.00000   -1.20000
AFIX   0
C9A   1    0.459085    0.649224    0.714469    11.00000    0.02683    0.02513 =
         0.02673    0.00325   -0.00034    0.00299
AFIX  23
H91A  2    0.542840    0.596605    0.696975    11.00000   -1.20000
H92A  2    0.385713    0.619486    0.764879    11.00000   -1.20000
AFIX   0
C5A   1    0.314530    0.873391    0.459323    11.00000    0.02948    0.02924 =
         0.02247   -0.00070   -0.00099    0.00395
AFIX  23
H51A  2    0.434502    0.862570    0.468684    11.00000   -1.20000
H52A  2    0.290034    0.862578    0.389440    11.00000   -1.20000
AFIX   0
C3A   1    0.317381    1.014539    0.589987    11.00000    0.03110    0.02184 =
         0.03433   -0.00244   -0.00308   -0.00054
AFIX  23
H31A  2    0.438866    1.011397    0.597436    11.00000   -1.20000
H32A  2    0.282863    1.087038    0.601359    11.00000   -1.20000
AFIX   0
C5B   1    0.510034    0.233252    0.454888    11.00000    0.03220    0.02213 =
         0.01850    0.00463   -0.00106    0.00042
AFIX  43
H5B   2    0.536810    0.187581    0.506743    11.00000   -1.20000
AFIX   0
C4A   1    0.272844    0.984564    0.485757    11.00000    0.03141    0.02635 =
         0.02872    0.00408   -0.00083    0.00115
AFIX  23
H41A  2    0.152931    0.995437    0.476186    11.00000   -1.20000
H42A  2    0.331745    1.031369    0.440474    11.00000   -1.20000
HKLF 4
REM  gs15gs25 in P2(1)2(1)2(1)
REM R1 =  0.0436 for   2847 Fo > 4sig(Fo)  and  0.0550 for all   3324 data
REM    199 parameters refined using      3 restraints
END
WGHT      0.0436      0.0136
REM Highest difference peak  0.200,  deepest hole -0.250,  1-sigma level  0.059
Q1    1   0.4738  0.0596  0.2810  11.00000  0.05    0.20
Q2    1   0.0333  0.9421  0.4797  11.00000  0.05    0.20
Q3    1   0.2638  1.2076  0.5333  11.00000  0.05    0.19
Q4    1   0.2746  0.2072  0.4864  11.00000  0.05    0.18
Q5    1   0.5537  0.5027  0.1831  11.00000  0.05    0.18
Q6    1   0.7468  0.1030  0.2190  11.00000  0.05    0.17
Q7    1   0.2387  0.3222  0.3644  11.00000  0.05    0.17
Q8    1   0.0739  0.9864  0.7349  11.00000  0.05    0.17
Q9    1   0.5430  0.9282  0.4856  11.00000  0.05    0.16
Q10   1   0.5365  0.9968  0.7844  11.00000  0.05    0.16
;
data_II
_audit_creation_method     SHELXL-97
_chemical_name_systematic
;
Aza-8-azoniabicyclo[5.4.0]undec-7-ene 3,5-dinitrobenzoate
;
_chemical_name_common     ?
_chemical_formula_moiety     'C9 H17 N2 +, C7 H3 N2 O6 -'
_chemical_formula_sum     'C16 H20 N4 O6'
_chemical_formula_iupac     'C9 H17 N2 +, C7 H3 N2 O6 -'
_chemical_formula_weight     364.36
_chemical_melting_point     ?
_symmetry_cell_setting     monoclinic
_symmetry_space_group_name_H-M     'P 21/n'
_symmetry_space_group_name_Hall     '-P 2yn'
loop_
    _symmetry_equiv_pos_as_xyz
    'x, y, z'
    '-x+1/2, y+1/2, -z+1/2'
    '-x, -y, -z'
    'x+1/2, -y+1/2, z+1/2'
_cell_length_a     6.0197(4)
_cell_length_b     19.6228(13)
_cell_length_c     14.3866(8)
_cell_angle_alpha     90.00
_cell_angle_beta     98.078(5)
_cell_angle_gamma     90.00
_cell_volume     1682.53(18)
_cell_formula_units_Z     4
_cell_measurement_reflns_used     1784
_cell_measurement_theta_min     4.00
_cell_measurement_theta_max     27.95
_cell_measurement_temperature     200.0(10)
_exptl_crystal_description     'needle'
_exptl_crystal_colour     'colourless'
_exptl_crystal_size_max     0.30
_exptl_crystal_size_mid     0.13
_exptl_crystal_size_min     0.08
_exptl_crystal_density_diffrn     1.438
_exptl_crystal_density_meas     ?
_exptl_crystal_density_method     'not measured'
_exptl_crystal_F_000     768
_exptl_absorpt_coefficient_mu     0.112
_exptl_absorpt_correction_type     multi-scan
_exptl_absorpt_process_details
;
(CrysAlis PRO; Agilent, 2014)
;
_exptl_absorpt_correction_T_min     0.90
_exptl_absorpt_correction_T_max     0.99
_exptl_special_details
;
;
_diffrn_ambient_temperature     200.0(10)
_diffrn_radiation_type     MoK\a
_diffrn_radiation_wavelength     0.71073
_diffrn_radiation_source     'fine-focus sealed tube'
_diffrn_radiation_monochromator     graphite
_diffrn_measurement_device_type     'Oxford Diffraction Gemini-S CCD-detector'
_diffrn_measurement_method     '\w scans'
_diffrn_detector_area_resol_mean     16.077
_diffrn_reflns_number     7082
_diffrn_reflns_av_R_equivalents     0.0241
_diffrn_reflns_av_sigmaI/netI     0.0371
_diffrn_reflns_theta_min     3.43
_diffrn_reflns_theta_max     26.00
_diffrn_reflns_theta_full     26.00
_diffrn_measured_fraction_theta_max     0.998
_diffrn_measured_fraction_theta_full     0.998
_diffrn_reflns_limit_h_min     -7
_diffrn_reflns_limit_h_max     7
_diffrn_reflns_limit_k_min     -14
_diffrn_reflns_limit_k_max     24
_diffrn_reflns_limit_l_min     -9
_diffrn_reflns_limit_l_max     17
_diffrn_standards_number     0
_diffrn_standards_interval_count     .
_diffrn_standards_interval_time     .
_diffrn_standards_decay_%     ?
_refine_special_details
;
 Refinement of F^2^ against ALL reflections.  The weighted R-factor wR and
 goodness of fit S are based on F^2^, conventional R-factors R are based
 on F, with F set to zero for negative F^2^. The threshold expression of
 F^2^ > 2sigma(F^2^) is used only for calculating R-factors(gt) etc. and is
 not relevant to the choice of reflections for refinement.  R-factors based
 on F^2^ are statistically about twice as large as those based on F, and R-
 factors based on ALL data will be even larger.
;
_reflns_number_total     3311
_reflns_number_gt     2561
_reflns_threshold_expression     'I>2\s(I)'
_refine_ls_structure_factor_coef     Fsqd
_refine_ls_matrix_type     full
_refine_ls_R_factor_all     0.0621
_refine_ls_R_factor_gt     0.0447
_refine_ls_wR_factor_gt     0.0989
_refine_ls_wR_factor_ref     0.1093
_refine_ls_goodness_of_fit_ref     1.015
_refine_ls_restrained_S_all     1.016
_refine_ls_number_reflns     3311
_refine_ls_number_parameters     245
_refine_ls_number_restraints     3
_refine_ls_hydrogen_treatment     mixed
_refine_ls_weighting_scheme     calc
_refine_ls_weighting_details
         'calc w=1/[\s^2^(Fo^2^)+(0.0435P)^2^+0.5615P] where P=(Fo^2^+2Fc^2^)/3'
_atom_sites_solution_hydrogens     geom
_atom_sites_solution_primary     direct
_atom_sites_solution_secondary     difmap
_refine_ls_shift/su_max     0.000
_refine_ls_shift/su_mean     0.000
_refine_diff_density_max     0.181
_refine_diff_density_min     -0.221
_refine_ls_extinction_method     none
_refine_ls_extinction_coef     ?
loop_
    _atom_type_symbol
    _atom_type_description
    _atom_type_scat_dispersion_real
    _atom_type_scat_dispersion_imag
    _atom_type_scat_source
    'C' 'C' 0.0033 0.0016
                         'International Tables Vol C Tables 4.2.6.8 and 6.1.1.4'
    'H' 'H' 0.0000 0.0000
                         'International Tables Vol C Tables 4.2.6.8 and 6.1.1.4'
    'N' 'N' 0.0061 0.0033
                         'International Tables Vol C Tables 4.2.6.8 and 6.1.1.4'
    'O' 'O' 0.0106 0.0060
                         'International Tables Vol C Tables 4.2.6.8 and 6.1.1.4'
_computing_data_collection
;
CrysAlis PRO (Agilent, 2014)
;
_computing_cell_refinement
;
CrysAlis PRO (Agilent, 2014)
;
_computing_data_reduction
;
CrysAlis PRO (Agilent, 2014)
;
_computing_structure_solution
;
SIR92 (Altomare <i>et al.</i>, 1993)
;
_computing_structure_refinement
;
SHELXL97 (Sheldrick, 2008) within WinGX (Farrugia, 2012)
;
_computing_molecular_graphics
;
PLATON (Spek, 2009)
;
_computing_publication_material
;
PLATON (Spek, 2009)
;
loop_
    _atom_site_type_symbol
    _atom_site_label
    _atom_site_fract_x
    _atom_site_fract_y
    _atom_site_fract_z
    _atom_site_U_iso_or_equiv
    _atom_site_thermal_displace_type
    _atom_site_calc_flag
    _atom_site_refinement_flags
    _atom_site_occupancy
    _atom_site_disorder_assembly
    _atom_site_disorder_group
    O O11B -0.0061(2) 0.68797(7) 0.41185(9) 0.0408(4) Uani d . 1.000 . .
    O O12B -0.0380(2) 0.64765(8) 0.26602(10) 0.0556(5) Uani d . 1.000 . .
    O O31B -0.5921(3) 0.46963(8) 0.17213(10) 0.0567(5) Uani d . 1.000 . .
    O O32B -0.8865(3) 0.46500(9) 0.24178(11) 0.0703(6) Uani d . 1.000 . .
    O O51B -0.8471(2) 0.55899(8) 0.55381(10) 0.0514(5) Uani d . 1.000 . .
    O O52B -0.5787(3) 0.62813(8) 0.60351(10) 0.0576(6) Uani d . 1.000 . .
    N N3B -0.6966(3) 0.48464(8) 0.23584(11) 0.0416(5) Uani d . 1.000 . .
    N N5B -0.6770(3) 0.59011(8) 0.54409(10) 0.0363(5) Uani d . 1.000 . .
    C C1B -0.2967(3) 0.60944(8) 0.36270(11) 0.0264(5) Uani d . 1.000 . .
    C C2B -0.3972(3) 0.56537(8) 0.29419(11) 0.0288(5) Uani d . 1.000 . .
    C C3B -0.5892(3) 0.53100(8) 0.30888(11) 0.0289(5) Uani d . 1.000 . .
    C C4B -0.6880(3) 0.53844(8) 0.38905(12) 0.0293(5) Uani d . 1.000 . .
    C C5B -0.5807(3) 0.58130(8) 0.45649(11) 0.0265(5) Uani d . 1.000 . .
    C C6B -0.3873(3) 0.61637(8) 0.44556(11) 0.0269(5) Uani d . 1.000 . .
    C C11B -0.0952(3) 0.65174(9) 0.34516(13) 0.0327(5) Uani d . 1.000 . .
    N N1A 0.6514(2) 0.81846(7) 0.36517(9) 0.0288(4) Uani d . 1.000 . .
    N N8A 0.3270(3) 0.75625(8) 0.33371(10) 0.0364(5) Uani d D 1.000 . .
    C C2A 0.8281(3) 0.85009(9) 0.43221(13) 0.0350(6) Uani d . 1.000 A .
    C C3A 0.7557(3) 0.91508(9) 0.47621(13) 0.0378(6) Uani d . 1.000 . .
    C C4A 0.6172(3) 0.90383(10) 0.55531(13) 0.0390(6) Uani d . 1.000 A .
    C C5A 0.4046(3) 0.86226(10) 0.52884(13) 0.0383(6) Uani d . 1.000 A .
    C C6A 0.4433(3) 0.78996(9) 0.49381(11) 0.0334(5) Uani d . 1.000 . .
    C C7A 0.4773(3) 0.78797(8) 0.39270(11) 0.0262(5) Uani d . 1.000 A .
    C C9A 0.3565(6) 0.74500(17) 0.2353(2) 0.0357(10) Uani d P 0.735(3) A 1
    C C10A 0.4681(5) 0.80757(15) 0.20241(17) 0.0364(8) Uani d P 0.735(3) A 1
    C C11A 0.6839(3) 0.82115(10) 0.26593(12) 0.0364(6) Uani d DP 1.000 A 1
    C C13A 0.3000(16) 0.7705(5) 0.2305(8) 0.0357(10) Uani d DP 0.265(3) A 2
    C C12A 0.5368(12) 0.7669(4) 0.2074(5) 0.0364(8) Uani d DP 0.265(3) A 2
    H H2B -0.33470 0.55890 0.23780 0.0350 Uiso c R 1.000 . .
    H H4B -0.82260 0.51530 0.39720 0.0350 Uiso c R 1.000 . .
    H H6B -0.31700 0.64500 0.49430 0.0320 Uiso c R 1.000 . .
    H H8A 0.217(3) 0.7342(9) 0.3570(12) 0.0440 Uiso d D 1.000 . .
    H H10A 0.49920 0.80070 0.13730 0.0440 Uiso c RP 0.735(3) A 1
    H H21A 0.95830 0.86030 0.39950 0.0420 Uiso c R 1.000 . .
    H H22A 0.87810 0.81700 0.48270 0.0420 Uiso c R 1.000 . .
    H H31A 0.66700 0.94280 0.42680 0.0450 Uiso c R 1.000 A .
    H H32A 0.89130 0.94160 0.50080 0.0450 Uiso c R 1.000 . .
    H H41A 0.57520 0.94880 0.57870 0.0470 Uiso c R 1.000 . .
    H H42A 0.71200 0.88050 0.60760 0.0470 Uiso c R 1.000 . .
    H H51A 0.30550 0.88690 0.47920 0.0460 Uiso c R 1.000 . .
    H H52A 0.32480 0.85900 0.58440 0.0460 Uiso c R 1.000 . .
    H H61A 0.57690 0.77030 0.53250 0.0400 Uiso c R 1.000 A .
    H H62A 0.31250 0.76120 0.50230 0.0400 Uiso c R 1.000 . .
    H H91A 0.20920 0.73760 0.19650 0.0430 Uiso c RP 0.735(3) A 1
    H H92A 0.45120 0.70430 0.22990 0.0430 Uiso c RP 0.735(3) A 1
    H H11A 0.36680 0.84730 0.20280 0.0440 Uiso c RP 0.735(3) A 1
    H H12A 0.79710 0.78680 0.25410 0.0440 Uiso c RP 0.735(3) A 1
    H H13A 0.74150 0.86670 0.25170 0.0440 Uiso c RP 0.735(3) A 1
    H H14A 0.53670 0.77550 0.13960 0.0440 Uiso c RP 0.265(3) A 2
    H H15A 0.59940 0.72090 0.22210 0.0440 Uiso c RP 0.265(3) A 2
    H H16A 0.23430 0.81620 0.21620 0.0430 Uiso c RP 0.265(3) A 2
    H H17A 0.20330 0.73590 0.19490 0.0430 Uiso c RP 0.265(3) A 2
    H H18A 0.84390 0.81290 0.26060 0.0440 Uiso c RP 0.265(3) A 2
    H H19A 0.64380 0.86710 0.24050 0.0440 Uiso c RP 0.265(3) A 2
loop_
    _atom_site_aniso_label
    _atom_site_aniso_U_11
    _atom_site_aniso_U_22
    _atom_site_aniso_U_33
    _atom_site_aniso_U_12
    _atom_site_aniso_U_13
    _atom_site_aniso_U_23
    O11B 0.0376(7) 0.0403(8) 0.0454(7) -0.0139(6) 0.0090(6) -0.0054(6)
    O12B 0.0558(9) 0.0740(11) 0.0419(8) -0.0258(8) 0.0238(7) -0.0043(7)
    O31B 0.0690(10) 0.0566(10) 0.0423(8) 0.0063(8) 0.0003(7) -0.0213(7)
    O32B 0.0733(11) 0.0811(12) 0.0539(9) -0.0503(10) -0.0006(8) -0.0091(9)
    O51B 0.0472(8) 0.0586(9) 0.0543(8) -0.0128(7) 0.0276(7) 0.0036(7)
    O52B 0.0663(10) 0.0729(11) 0.0380(8) -0.0175(8) 0.0228(7) -0.0229(8)
    N3B 0.0534(11) 0.0353(9) 0.0329(8) -0.0074(8) -0.0055(8) -0.0016(7)
    N5B 0.0392(9) 0.0378(9) 0.0343(8) -0.0006(7) 0.0132(7) 0.0021(7)
    C1B 0.0250(8) 0.0242(8) 0.0298(8) 0.0011(7) 0.0034(7) 0.0032(7)
    C2B 0.0342(9) 0.0280(9) 0.0251(8) 0.0037(7) 0.0070(7) 0.0017(7)
    C3B 0.0338(9) 0.0244(9) 0.0268(8) -0.0015(7) -0.0021(7) -0.0001(7)
    C4B 0.0263(8) 0.0258(9) 0.0352(9) -0.0016(7) 0.0021(7) 0.0055(8)
    C5B 0.0284(8) 0.0259(9) 0.0264(8) 0.0035(7) 0.0078(7) 0.0013(7)
    C6B 0.0275(8) 0.0247(9) 0.0279(8) -0.0004(7) 0.0020(7) -0.0018(7)
    C11B 0.0297(9) 0.0309(9) 0.0382(10) -0.0006(8) 0.0072(8) 0.0031(8)
    N1A 0.0255(7) 0.0325(8) 0.0285(7) -0.0044(6) 0.0039(6) 0.0020(6)
    N8A 0.0358(8) 0.0484(10) 0.0250(7) -0.0178(7) 0.0045(6) -0.0008(7)
    C2A 0.0236(9) 0.0388(10) 0.0410(10) -0.0059(8) -0.0007(8) 0.0001(8)
    C3A 0.0347(10) 0.0330(10) 0.0434(10) -0.0076(8) -0.0020(8) 0.0000(9)
    C4A 0.0405(10) 0.0399(11) 0.0343(9) -0.0025(8) -0.0032(8) -0.0064(9)
    C5A 0.0357(10) 0.0495(12) 0.0302(9) -0.0046(9) 0.0062(8) -0.0083(8)
    C6A 0.0357(10) 0.0403(10) 0.0237(8) -0.0113(8) 0.0024(7) 0.0050(8)
    C7A 0.0254(8) 0.0250(8) 0.0272(8) -0.0015(7) 0.0006(7) 0.0028(7)
    C9A 0.0418(19) 0.041(2) 0.0236(10) -0.0039(14) 0.0026(12) -0.0018(16)
    C10A 0.0443(15) 0.0390(16) 0.0263(10) -0.0024(12) 0.0061(10) 0.0036(12)
    C11A 0.0348(10) 0.0427(11) 0.0339(9) -0.0043(8) 0.0126(8) 0.0047(8)
    C13A 0.0418(19) 0.041(2) 0.0236(10) -0.0039(14) 0.0026(12) -0.0018(16)
    C12A 0.0443(15) 0.0390(16) 0.0263(10) -0.0024(12) 0.0061(10) 0.0036(12)
_geom_special_details
;
 Bond distances, angles etc. have been calculated using the
 rounded fractional coordinates. All su's are estimated
 from the variances of the (full) variance-covariance matrix.
 The cell esds are taken into account in the estimation of
 distances, angles and torsion angles
;
loop_
    _geom_bond_atom_site_label_1
    _geom_bond_atom_site_label_2
    _geom_bond_site_symmetry_1
    _geom_bond_site_symmetry_2
    _geom_bond_distance
    _geom_bond_publ_flag
    O11B C11B . . 1.253(2) no
    O12B C11B . . 1.238(2) no
    O31B N3B . . 1.218(2) no
    O32B N3B . . 1.221(3) no
    O51B N5B . . 1.217(2) no
    O52B N5B . . 1.223(2) no
    N3B C3B . . 1.469(2) no
    N5B C5B . . 1.470(2) no
    N1A C2A . . 1.469(2) no
    N1A C7A . . 1.315(2) no
    N1A C11A . . 1.469(2) no
    N8A C13A . . 1.497(11) no
    N8A C9A . . 1.468(3) no
    N8A C7A . . 1.308(2) no
    N8A H8A . . 0.895(18) no
    C1B C11B . . 1.520(3) no
    C1B C2B . . 1.385(2) no
    C1B C6B . . 1.386(2) no
    C2B C3B . . 1.380(2) no
    C3B C4B . . 1.378(2) no
    C4B C5B . . 1.375(2) no
    C5B C6B . . 1.380(2) no
    C2B H2B . . 0.9500 no
    C4B H4B . . 0.9500 no
    C6B H6B . . 0.9500 no
    C2A C3A . . 1.515(3) no
    C3A C4A . . 1.518(3) no
    C4A C5A . . 1.520(3) no
    C5A C6A . . 1.534(3) no
    C6A C7A . . 1.498(2) no
    C9A C10A . . 1.507(4) no
    C10A C11A . . 1.503(3) no
    C12A C13A . . 1.510(12) no
    C12A C11A . . 1.555(8) no
    C2A H21A . . 0.9900 no
    C2A H22A . . 0.9900 no
    C3A H31A . . 0.9900 no
    C3A H32A . . 0.9900 no
    C4A H41A . . 0.9900 no
    C4A H42A . . 0.9900 no
    C5A H51A . . 0.9900 no
    C5A H52A . . 0.9900 no
    C6A H61A . . 0.9900 no
    C6A H62A . . 0.9900 no
    C9A H91A . . 0.9900 no
    C9A H92A . . 0.9900 no
    C10A H10A . . 0.9900 no
    C10A H11A . . 0.9900 no
    C11A H12A . . 0.9900 no
    C11A H13A . . 0.9900 no
    C12A H14A . . 0.9900 no
    C12A H15A . . 0.9900 no
    C13A H16A . . 0.9900 no
    C13A H17A . . 0.9900 no
    C11A H18A . . 0.9900 no
    C11A H19A . . 0.9900 no
loop_
    _geom_angle_atom_site_label_1
    _geom_angle_atom_site_label_2
    _geom_angle_atom_site_label_3
    _geom_angle_site_symmetry_1
    _geom_angle_site_symmetry_2
    _geom_angle_site_symmetry_3
    _geom_angle
    _geom_angle_publ_flag
    O31B N3B O32B . . . 124.33(17) no
    O31B N3B C3B . . . 117.77(17) no
    O32B N3B C3B . . . 117.89(16) no
    O51B N5B O52B . . . 123.92(16) no
    O51B N5B C5B . . . 118.63(15) no
    O52B N5B C5B . . . 117.44(16) no
    C2A N1A C11A . . . 116.09(13) no
    C7A N1A C11A . . . 121.98(14) no
    C2A N1A C7A . . . 121.91(14) no
    C7A N8A C9A . . . 122.1(2) no
    C7A N8A C13A . . . 121.6(4) no
    C13A N8A H8A . . . 118.6(12) no
    C9A N8A H8A . . . 119.0(11) no
    C7A N8A H8A . . . 117.9(11) no
    C2B C1B C6B . . . 119.23(16) no
    C2B C1B C11B . . . 120.13(15) no
    C6B C1B C11B . . . 120.60(15) no
    C1B C2B C3B . . . 119.19(15) no
    N3B C3B C2B . . . 119.14(15) no
    N3B C3B C4B . . . 117.78(16) no
    C2B C3B C4B . . . 123.08(15) no
    C3B C4B C5B . . . 116.13(16) no
    C4B C5B C6B . . . 123.01(16) no
    N5B C5B C4B . . . 118.32(16) no
    N5B C5B C6B . . . 118.67(14) no
    C1B C6B C5B . . . 119.30(15) no
    O11B C11B C1B . . . 116.66(16) no
    O11B C11B O12B . . . 126.65(17) no
    O12B C11B C1B . . . 116.68(16) no
    C3B C2B H2B . . . 120.00 no
    C1B C2B H2B . . . 120.00 no
    C3B C4B H4B . . . 122.00 no
    C5B C4B H4B . . . 122.00 no
    C5B C6B H6B . . . 120.00 no
    C1B C6B H6B . . . 120.00 no
    N1A C2A C3A . . . 113.94(15) no
    C2A C3A C4A . . . 114.29(15) no
    C3A C4A C5A . . . 114.95(15) no
    C4A C5A C6A . . . 114.65(15) no
    C5A C6A C7A . . . 113.01(14) no
    N1A C7A N8A . . . 121.94(15) no
    N1A C7A C6A . . . 120.27(15) no
    N8A C7A C6A . . . 117.79(16) no
    N8A C9A C10A . . . 107.5(2) no
    C9A C10A C11A . . . 109.8(2) no
    N1A C11A C10A . . . 111.27(16) no
    N8A C13A C12A . . . 103.6(7) no
    N1A C2A H21A . . . 109.00 no
    N1A C2A H22A . . . 109.00 no
    C3A C2A H21A . . . 109.00 no
    C3A C2A H22A . . . 109.00 no
    H21A C2A H22A . . . 108.00 no
    C2A C3A H31A . . . 109.00 no
    C2A C3A H32A . . . 109.00 no
    C4A C3A H31A . . . 109.00 no
    C4A C3A H32A . . . 109.00 no
    H31A C3A H32A . . . 108.00 no
    C3A C4A H41A . . . 109.00 no
    C3A C4A H42A . . . 109.00 no
    C5A C4A H41A . . . 108.00 no
    C5A C4A H42A . . . 108.00 no
    H41A C4A H42A . . . 108.00 no
    C4A C5A H51A . . . 109.00 no
    C4A C5A H52A . . . 109.00 no
    C6A C5A H51A . . . 109.00 no
    C6A C5A H52A . . . 109.00 no
    H51A C5A H52A . . . 108.00 no
    C5A C6A H61A . . . 109.00 no
    C5A C6A H62A . . . 109.00 no
    C7A C6A H61A . . . 109.00 no
    C7A C6A H62A . . . 109.00 no
    H61A C6A H62A . . . 108.00 no
    N8A C9A H91A . . . 110.00 no
    N8A C9A H92A . . . 110.00 no
    C10A C9A H91A . . . 110.00 no
    C10A C9A H92A . . . 110.00 no
    H91A C9A H92A . . . 108.00 no
    C9A C10A H10A . . . 110.00 no
    C9A C10A H11A . . . 110.00 no
    C11A C10A H10A . . . 110.00 no
    C11A C10A H11A . . . 110.00 no
    H10A C10A H11A . . . 108.00 no
    N1A C11A H12A . . . 109.00 no
    N1A C11A H13A . . . 109.00 no
    C10A C11A H12A . . . 109.00 no
    C10A C11A H13A . . . 109.00 no
    H12A C11A H13A . . . 108.00 no
    C13A C12A H14A . . . 110.00 no
    C13A C12A H15A . . . 110.00 no
    H14A C12A H15A . . . 108.00 no
    N8A C13A H16A . . . 111.00 no
    N8A C13A H17A . . . 111.00 no
    C12A C13A H16A . . . 111.00 no
    C12A C13A H17A . . . 111.00 no
    H16A C13A H17A . . . 109.00 no
    N1A C11A H18A . . . 109.00 no
    N1A C11A H19A . . . 109.00 no
    C12A C11A H18A . . . 109.00 no
    C12A C11A H19A . . . 109.00 no
    H18A C11A H19A . . . 108.00 no
loop_
    _geom_torsion_atom_site_label_1
    _geom_torsion_atom_site_label_2
    _geom_torsion_atom_site_label_3
    _geom_torsion_atom_site_label_4
    _geom_torsion_site_symmetry_1
    _geom_torsion_site_symmetry_2
    _geom_torsion_site_symmetry_3
    _geom_torsion_site_symmetry_4
    _geom_torsion
    _geom_torsion_publ_flag
    O31B N3B C3B C2B . . . . 12.0(2) no
    O31B N3B C3B C4B . . . . -168.62(16) no
    O32B N3B C3B C2B . . . . -166.31(17) no
    O32B N3B C3B C4B . . . . 13.1(2) no
    O51B N5B C5B C4B . . . . 0.3(2) no
    O51B N5B C5B C6B . . . . -179.75(16) no
    O52B N5B C5B C4B . . . . 179.61(16) no
    O52B N5B C5B C6B . . . . -0.5(2) no
    C2A N1A C11A C10A . . . . -162.56(17) no
    C7A N1A C2A C3A . . . . -71.6(2) no
    C11A N1A C2A C3A . . . . 110.16(17) no
    C2A N1A C7A N8A . . . . -175.79(16) no
    C2A N1A C7A C6A . . . . 5.5(2) no
    C11A N1A C7A N8A . . . . 2.4(3) no
    C11A N1A C7A C6A . . . . -176.35(15) no
    C7A N1A C11A C10A . . . . 19.2(2) no
    C9A N8A C7A C6A . . . . -173.3(2) no
    C9A N8A C7A N1A . . . . 7.9(3) no
    C7A N8A C9A C10A . . . . -37.5(3) no
    C6B C1B C2B C3B . . . . 2.0(2) no
    C2B C1B C11B O11B . . . . -176.60(16) no
    C2B C1B C11B O12B . . . . 4.4(2) no
    C6B C1B C11B O11B . . . . 5.9(2) no
    C6B C1B C11B O12B . . . . -173.03(16) no
    C11B C1B C2B C3B . . . . -175.52(15) no
    C2B C1B C6B C5B . . . . -2.6(2) no
    C11B C1B C6B C5B . . . . 174.94(15) no
    C1B C2B C3B N3B . . . . 179.56(15) no
    C1B C2B C3B C4B . . . . 0.2(3) no
    C2B C3B C4B C5B . . . . -1.7(2) no
    N3B C3B C4B C5B . . . . 178.91(15) no
    C3B C4B C5B C6B . . . . 1.1(2) no
    C3B C4B C5B N5B . . . . -178.96(15) no
    N5B C5B C6B C1B . . . . -178.93(15) no
    C4B C5B C6B C1B . . . . 1.0(3) no
    N1A C2A C3A C4A . . . . 78.97(19) no
    C2A C3A C4A C5A . . . . -57.1(2) no
    C3A C4A C5A C6A . . . . 60.0(2) no
    C4A C5A C6A C7A . . . . -81.00(19) no
    C5A C6A C7A N1A . . . . 63.5(2) no
    C5A C6A C7A N8A . . . . -115.29(18) no
    N8A C9A C10A C11A . . . . 55.9(3) no
    C9A C10A C11A N1A . . . . -48.3(3) no
loop_
    _geom_hbond_atom_site_label_D
    _geom_hbond_atom_site_label_H
    _geom_hbond_atom_site_label_A
    _geom_hbond_site_symmetry_A
    _geom_hbond_distance_DH
    _geom_hbond_distance_HA
    _geom_hbond_distance_DA
    _geom_hbond_angle_DHA
    _geom_hbond_publ_flag
    N8A H8A O11B . 0.895(18) 1.883(18) 2.777(2) 177.2(16) yes
    N8A H8A O12B . 0.895(18) 2.528(18) 3.117(2) 124.0(14) yes
    C10A H11A O32B 2_455 0.99 2.44 3.247(3) 138 yes
    C11A H13A O52B 4_664 0.99 2.52 3.071(2) 115 no
    C2A H21A O31B 2_555 0.99 2.56 3.309(2) 133 yes
    C6A H62A O11B . 0.99 2.60 3.438(2) 143 yes
    C9A H91A O12B . 0.99 2.60 3.127(4) 114 no
_iucr_refine_instructions_details
;
TITL gs15gs29 DBUDNBA in P2(1)/n
CELL  0.71073   6.0197  19.6228  14.3866   90.000   98.078   90.000
ZERR     4.00   0.0004   0.0013   0.0008    0.000    0.005    0.000
LATT   1
SYMM  1/2 - X, 1/2 + Y, 1/2 - Z
SFAC  C    H    N    O
UNIT  64   80   16   24
MERG   2
OMIT    -4.00  52.00
DFIX  0.90  0.02  N8A  H8A
DFIX  1.50  0.02  C12A C11A  C12A  C13A
EADP  C10A  C12A
EADP  C9A  C13A
EADP  C11A  C14A
EXYZ  C11A  C14A
FMAP   2
PLAN   10
BOND   $H
ACTA
L.S.   10
TEMP   -73.00
WGHT    0.043500    0.561500
FVAR       5.48642   0.73466
O11B  4   -0.006137    0.687966    0.411850    11.00000    0.03758    0.04035 =
         0.04536   -0.00545    0.00899   -0.01394
N8A   3    0.326974    0.756255    0.333711    11.00000    0.03579    0.04838 =
         0.02502   -0.00082    0.00450   -0.01776
N1A   3    0.651400    0.818464    0.365174    11.00000    0.02547    0.03249 =
         0.02851    0.00198    0.00389   -0.00445
O31B  4   -0.592105    0.469633    0.172126    11.00000    0.06902    0.05662 =
         0.04230   -0.02126    0.00033    0.00633
O12B  4   -0.038005    0.647654    0.266023    11.00000    0.05582    0.07396 =
         0.04189   -0.00432    0.02380   -0.02578
O52B  4   -0.578684    0.628128    0.603506    11.00000    0.06626    0.07287 =
         0.03801   -0.02290    0.02281   -0.01752
O32B  4   -0.886515    0.465004    0.241785    11.00000    0.07328    0.08109 =
         0.05394   -0.00908   -0.00055   -0.05028
N3B   3   -0.696584    0.484639    0.235844    11.00000    0.05337    0.03529 =
         0.03289   -0.00163   -0.00549   -0.00742
C2B   1   -0.397201    0.565369    0.294188    11.00000    0.03423    0.02798 =
         0.02505    0.00174    0.00701    0.00368
AFIX  43
H2B   2   -0.334727    0.558881    0.237759    11.00000   -1.20000
AFIX   0
O51B  4   -0.847060    0.558987    0.553809    11.00000    0.04717    0.05856 =
         0.05428    0.00364    0.02758   -0.01281
C6B   1   -0.387257    0.616370    0.445564    11.00000    0.02745    0.02473 =
         0.02789   -0.00178    0.00202   -0.00041
AFIX  43
H6B   2   -0.316985    0.644951    0.494342    11.00000   -1.20000
AFIX   0
N5B   3   -0.677030    0.590111    0.544091    11.00000    0.03915    0.03785 =
         0.03426    0.00210    0.01317   -0.00057
C7A   1    0.477312    0.787974    0.392701    11.00000    0.02541    0.02501 =
         0.02721    0.00279    0.00063   -0.00146
C3B   1   -0.589159    0.530998    0.308884    11.00000    0.03376    0.02440 =
         0.02675   -0.00005   -0.00207   -0.00147
C4A   1    0.617164    0.903832    0.555313    11.00000    0.04046    0.03985 =
         0.03429   -0.00641   -0.00317   -0.00250
AFIX  23
H41A  2    0.575244    0.948828    0.578676    11.00000   -1.20000
H42A  2    0.711997    0.880534    0.607601    11.00000   -1.20000
AFIX   0
C5B   1   -0.580650    0.581304    0.456490    11.00000    0.02843    0.02586 =
         0.02643    0.00128    0.00776    0.00347
C2A   1    0.828116    0.850093    0.432212    11.00000    0.02356    0.03877 =
         0.04102    0.00008   -0.00074   -0.00594
AFIX  23
H21A  2    0.958300    0.860316    0.399464    11.00000   -1.20000
H22A  2    0.878082    0.816957    0.482733    11.00000   -1.20000
AFIX   0
C6A   1    0.443325    0.789959    0.493806    11.00000    0.03569    0.04034 =
         0.02375    0.00502    0.00243   -0.01135
AFIX  23
H61A  2    0.576877    0.770257    0.532516    11.00000   -1.20000
H62A  2    0.312489    0.761240    0.502336    11.00000   -1.20000
AFIX   0
C3A   1    0.755715    0.915084    0.476208    11.00000    0.03475    0.03304 =
         0.04338   -0.00003   -0.00195   -0.00762
AFIX  23
H31A  2    0.666975    0.942805    0.426784    11.00000   -1.20000
H32A  2    0.891260    0.941578    0.500801    11.00000   -1.20000
AFIX   0
C4B   1   -0.688036    0.538443    0.389049    11.00000    0.02632    0.02576 =
         0.03523    0.00549    0.00206   -0.00164
AFIX  43
H4B   2   -0.822556    0.515310    0.397241    11.00000   -1.20000
AFIX   0
C5A   1    0.404559    0.862263    0.528843    11.00000    0.03574    0.04954 =
         0.03021   -0.00833    0.00622   -0.00456
AFIX  23
H51A  2    0.305479    0.886924    0.479209    11.00000   -1.20000
H52A  2    0.324789    0.859026    0.584351    11.00000   -1.20000
AFIX   0
C11B  1   -0.095174    0.651743    0.345162    11.00000    0.02968    0.03085 =
         0.03822    0.00310    0.00720   -0.00061
C1B   1   -0.296703    0.609442    0.362696    11.00000    0.02504    0.02417 =
         0.02984    0.00318    0.00339    0.00114
PART    1
C9A   1    0.356542    0.744996    0.235303    21.00000    0.04181    0.04080 =
         0.02359   -0.00176    0.00263   -0.00392
AFIX  23
H91A  2    0.209236    0.737591    0.196487    21.00000   -1.20000
H92A  2    0.451197    0.704320    0.229932    21.00000   -1.20000
AFIX   0
C10A  1    0.468072    0.807570    0.202408    21.00000    0.04428    0.03899 =
         0.02633    0.00363    0.00614   -0.00237
AFIX  23
H10A  2    0.499169    0.800658    0.137300    21.00000   -1.20000
H11A  2    0.366761    0.847277    0.202834    21.00000   -1.20000
AFIX   0
C11A  1    0.683911    0.821148    0.265934    21.00000    0.03485    0.04270 =
         0.03390    0.00472    0.01262   -0.00427
AFIX  23
H12A  2    0.797131    0.786813    0.254093    21.00000   -1.20000
H13A  2    0.741479    0.866674    0.251692    21.00000   -1.20000
AFIX   0
PART    2
C13A  1    0.300041    0.770502    0.230495   -21.00000    0.04181    0.04080 =
         0.02359   -0.00176    0.00263   -0.00392
AFIX  23
H16A  2    0.234347    0.816210    0.216244   -21.00000   -1.20000
H17A  2    0.203255    0.735864    0.194876   -21.00000   -1.20000
AFIX   0
C12A  1    0.536811    0.766885    0.207422   -21.00000    0.04428    0.03899 =
         0.02633    0.00363    0.00614   -0.00237
AFIX  23
H14A  2    0.536681    0.775467    0.139603   -21.00000   -1.20000
H15A  2    0.599394    0.720853    0.222106   -21.00000   -1.20000
AFIX   0
C14A  1    0.683911    0.821148    0.265934   -21.00000    0.03485    0.04270 =
         0.03390    0.00472    0.01262   -0.00427
AFIX  23
H18A  2    0.843905    0.812915    0.260640   -21.00000   -1.20000
H19A  2    0.643790    0.867092    0.240509   -21.00000   -1.20000
AFIX   0
PART    0
H8A   2    0.217018    0.734221    0.357040    11.00000   -1.20000
HKLF 4
REM  gs15gs29 DBUDNBA in P2(1)/n
REM R1 =  0.0447 for   2561 Fo > 4sig(Fo)  and  0.0621 for all   3311 data
REM    245 parameters refined using      3 restraints
END
WGHT      0.0438      0.5550
REM Highest difference peak  0.181,  deepest hole -0.221,  1-sigma level  0.044
Q1    1  -0.7830  0.4363  0.2738  11.00000  0.05    0.18
Q2    1  -0.1938  0.6628  0.2556  11.00000  0.05    0.18
Q3    1   0.9274  0.8118  0.4655  11.00000  0.05    0.17
Q4    1  -0.5549  0.6175  0.4380  11.00000  0.05    0.16
Q5    1   0.9058  0.8504  0.3763  11.00000  0.05    0.15
Q6    1   0.1563  0.6480  0.2665  11.00000  0.05    0.15
Q7    1  -0.1802  0.6183  0.3677  11.00000  0.05    0.15
Q8    1  -0.4671  0.5255  0.3207  11.00000  0.05    0.15
Q9    1  -0.0256  0.6865  0.4758  11.00000  0.05    0.15
Q10   1  -0.4493  0.5724  0.4616  11.00000  0.05    0.15
;
data_III
_audit_creation_method     SHELXL-97
_chemical_name_systematic
;
1-Aza-8-azoniabicyclo[5.4.0]undec-7-ene 2-hydroxy-3,5-dinitrobenzoate
;
_chemical_name_common     ?
_chemical_formula_moiety     'C9 H17 N2 +, C7 H3 N2 O7 -'
_chemical_formula_sum     'C16 H20 N4 O7'
_chemical_formula_iupac     'C9 H17 N2 +, C7 H3 N2 O7 -'
_chemical_formula_weight     380.36
_chemical_melting_point     ?
_symmetry_cell_setting     monoclinic
_symmetry_space_group_name_H-M     'P 21/n'
_symmetry_space_group_name_Hall     '-P 2yn'
loop_
    _symmetry_equiv_pos_as_xyz
    'x, y, z'
    '-x+1/2, y+1/2, -z+1/2'
    '-x, -y, -z'
    'x+1/2, -y+1/2, z+1/2'
_cell_length_a     6.1537(3)
_cell_length_b     19.1541(14)
_cell_length_c     14.5527(11)
_cell_angle_alpha     90.00
_cell_angle_beta     98.343(6)
_cell_angle_gamma     90.00
_cell_volume     1697.2(2)
_cell_formula_units_Z     4
_cell_measurement_reflns_used     1891
_cell_measurement_theta_min     3.47
_cell_measurement_theta_max     26.56
_cell_measurement_temperature     200.0(10)
_exptl_crystal_description     'needle'
_exptl_crystal_colour     'yellow'
_exptl_crystal_size_max     0.30
_exptl_crystal_size_mid     0.13
_exptl_crystal_size_min     0.10
_exptl_crystal_density_diffrn     1.489
_exptl_crystal_density_meas     ?
_exptl_crystal_density_method     'not measured'
_exptl_crystal_F_000     800
_exptl_absorpt_coefficient_mu     0.118
_exptl_absorpt_correction_type     multi-scan
_exptl_absorpt_process_details
;
(CrysAlis PRO; Agilent, 2014)
;
_exptl_absorpt_correction_T_min     0.920
_exptl_absorpt_correction_T_max     0.990
_exptl_special_details
;
;
_diffrn_ambient_temperature     200.0(10)
_diffrn_radiation_type     MoK\a
_diffrn_radiation_wavelength     0.71073
_diffrn_radiation_source     'Enhance (Mo) X-ray source'
_diffrn_radiation_monochromator     graphite
_diffrn_measurement_device_type     'Oxford Diffraction Gemini-S CCD-detector'
_diffrn_measurement_method     '\w scans'
_diffrn_detector_area_resol_mean     16.077
_diffrn_reflns_number     7800
_diffrn_reflns_av_R_equivalents     0.0342
_diffrn_reflns_av_sigmaI/netI     0.0519
_diffrn_reflns_theta_min     3.44
_diffrn_reflns_theta_max     26.0
_diffrn_reflns_theta_full     26.0
_diffrn_measured_fraction_theta_max     0.999
_diffrn_measured_fraction_theta_full     0.999
_diffrn_reflns_limit_h_min     -7
_diffrn_reflns_limit_h_max     7
_diffrn_reflns_limit_k_min     -23
_diffrn_reflns_limit_k_max     23
_diffrn_reflns_limit_l_min     -17
_diffrn_reflns_limit_l_max     17
_diffrn_standards_number     0
_diffrn_standards_interval_count     .
_diffrn_standards_interval_time     .
_diffrn_standards_decay_%     ?
_refine_special_details
;
 Refinement of F^2^ against ALL reflections.  The weighted R-factor wR and
 goodness of fit S are based on F^2^, conventional R-factors R are based
 on F, with F set to zero for negative F^2^. The threshold expression of
 F^2^ > 2sigma(F^2^) is used only for calculating R-factors(gt) etc. and is
 not relevant to the choice of reflections for refinement.  R-factors based
 on F^2^ are statistically about twice as large as those based on F, and R-
 factors based on ALL data will be even larger.
;
_reflns_number_total     3339
_reflns_number_gt     2347
_reflns_threshold_expression     'I>2\s(I)'
_refine_ls_structure_factor_coef     Fsqd
_refine_ls_matrix_type     full
_refine_ls_R_factor_all     0.0899
_refine_ls_R_factor_gt     0.0576
_refine_ls_wR_factor_gt     0.1086
_refine_ls_wR_factor_ref     0.1227
_refine_ls_goodness_of_fit_ref     1.027
_refine_ls_restrained_S_all     1.027
_refine_ls_number_reflns     3339
_refine_ls_number_parameters     263
_refine_ls_number_restraints     3
_refine_ls_hydrogen_treatment     mixed
_refine_ls_weighting_scheme     calc
_refine_ls_weighting_details
         'calc w=1/[\s^2^(Fo^2^)+(0.0374P)^2^+0.7569P] where P=(Fo^2^+2Fc^2^)/3'
_atom_sites_solution_hydrogens     geom
_atom_sites_solution_primary     direct
_atom_sites_solution_secondary     difmap
_refine_ls_shift/su_max     0.000
_refine_ls_shift/su_mean     0.000
_refine_diff_density_max     0.286
_refine_diff_density_min     -0.291
_refine_ls_extinction_method     none
_refine_ls_extinction_coef     ?
loop_
    _atom_type_symbol
    _atom_type_description
    _atom_type_scat_dispersion_real
    _atom_type_scat_dispersion_imag
    _atom_type_scat_source
    'C' 'C' 0.0033 0.0016
                         'International Tables Vol C Tables 4.2.6.8 and 6.1.1.4'
    'H' 'H' 0.0000 0.0000
                         'International Tables Vol C Tables 4.2.6.8 and 6.1.1.4'
    'N' 'N' 0.0061 0.0033
                         'International Tables Vol C Tables 4.2.6.8 and 6.1.1.4'
    'O' 'O' 0.0106 0.0060
                         'International Tables Vol C Tables 4.2.6.8 and 6.1.1.4'
_computing_data_collection
;
CrysAlis PRO (Agilent, 2014)
;
_computing_cell_refinement
;
CrysAlis PRO (Agilent, 2014)
;
_computing_data_reduction
;
CrysAlis PRO (Agilent, 2014)
;
_computing_structure_solution
;
SIR92 (Altomare <i>et al.</i>, 1993)
;
_computing_structure_refinement
;
SHELXL97 (Sheldrick, 2008) within WinGX (Farrugia, 2012)
;
_computing_molecular_graphics
;
PLATON (Spek, 2009)
;
_computing_publication_material
;
PLATON (Spek, 2009)
;
loop_
    _atom_site_type_symbol
    _atom_site_label
    _atom_site_fract_x
    _atom_site_fract_y
    _atom_site_fract_z
    _atom_site_U_iso_or_equiv
    _atom_site_thermal_displace_type
    _atom_site_calc_flag
    _atom_site_refinement_flags
    _atom_site_occupancy
    _atom_site_disorder_assembly
    _atom_site_disorder_group
    O O2B 0.8426(4) 0.56153(13) 0.78929(15) 0.0433(8) Uani d P 0.720 . .
    O O11B 0.5084(3) 0.68879(9) 0.59293(13) 0.0433(6) Uani d . 1.000 . .
    O O12B 0.5450(3) 0.64525(10) 0.73596(13) 0.0522(7) Uani d . 1.000 . .
    O O31B 1.1116(4) 0.45700(12) 0.81707(17) 0.0819(10) Uani d . 1.000 . .
    O O32B 1.4080(4) 0.47261(13) 0.75765(15) 0.0761(9) Uani d . 1.000 . .
    O O51B 1.3286(3) 0.55867(11) 0.44585(14) 0.0594(7) Uani d . 1.000 . .
    O O52B 1.0707(4) 0.63206(11) 0.39870(14) 0.0670(8) Uani d . 1.000 . .
    N N3B 1.2118(4) 0.48306(12) 0.76028(16) 0.0467(8) Uani d . 1.000 . .
    N N5B 1.1654(3) 0.59169(11) 0.45698(15) 0.0407(7) Uani d . 1.000 . .
    C C1B 0.8002(3) 0.60950(11) 0.63899(16) 0.0268(7) Uani d . 1.000 . .
    C C2B 0.9062(3) 0.56600(12) 0.70947(16) 0.0297(7) Uani d . 1.000 . .
    C C3B 1.0956(4) 0.53052(12) 0.69146(16) 0.0310(7) Uani d . 1.000 . .
    C C4B 1.1816(3) 0.53943(11) 0.61041(16) 0.0308(7) Uani d . 1.000 . .
    C C5B 1.0735(3) 0.58226(11) 0.54278(15) 0.0276(7) Uani d . 1.000 . .
    C C6B 0.8810(3) 0.61671(11) 0.55531(15) 0.0263(7) Uani d . 1.000 . .
    C C11B 0.6029(4) 0.65080(12) 0.65595(19) 0.0346(8) Uani d . 1.000 . .
    O O21B 0.7762(10) 0.6571(3) 0.4915(5) 0.052(3) Uani d P 0.280 . .
    N N1A -0.1524(3) 0.82026(10) 0.63820(13) 0.0293(6) Uani d . 1.000 . .
    N N8A 0.1714(3) 0.76040(11) 0.67301(14) 0.0369(7) Uani d D 1.000 . .
    C C2A -0.3262(3) 0.85087(13) 0.56984(17) 0.0357(8) Uani d . 1.000 A .
    C C3A -0.2606(4) 0.91805(13) 0.52684(18) 0.0397(8) Uani d . 1.000 A .
    C C4A -0.1188(4) 0.90797(14) 0.45044(17) 0.0409(8) Uani d . 1.000 . .
    C C5A 0.0934(4) 0.86814(13) 0.48033(17) 0.0393(9) Uani d . 1.000 A .
    C C6A 0.0612(4) 0.79368(13) 0.51409(16) 0.0340(8) Uani d . 1.000 . .
    C C7A 0.0226(3) 0.79083(11) 0.61294(15) 0.0265(7) Uani d . 1.000 A .
    C C9A 0.1399(9) 0.7478(2) 0.7696(4) 0.0366(18) Uani d P 0.686(4) A 1
    C C10A 0.0234(6) 0.8111(2) 0.8005(3) 0.0379(11) Uani d P 0.686(4) A 1
    C C11A -0.1871(4) 0.82349(13) 0.73612(16) 0.0363(8) Uani d . 1.0000 . .
    C C13A 0.189(2) 0.7738(7) 0.7752(11) 0.0366(18) Uani d DP 0.314(4) A 2
    C C12A -0.0464(13) 0.7704(5) 0.7958(6) 0.0379(11) Uani d DP 0.314(4) A 2
    H H4B 1.31350 0.51650 0.60110 0.0370 Uiso c R 1.000 . .
    H H6B 0.80240 0.64380 0.50700 0.0320 Uiso d RP 0.720 . .
    H H2B 0.73870 0.58950 0.79190 0.0650 Uiso c RP 0.720 . .
    H H21B 0.66080 0.67200 0.50930 0.0770 Uiso c RP 0.280 . .
    H H61B 0.85460 0.56120 0.76770 0.0360 Uiso d RP 0.280 . .
    H H8A 0.280(3) 0.7394(11) 0.6508(15) 0.0320 Uiso d D 1.000 . .
    H H10A -0.00890 0.80380 0.86450 0.0460 Uiso c RP 0.686(4) A 1
    H H21A -0.45670 0.85990 0.60060 0.0430 Uiso c R 1.000 . .
    H H22A -0.36910 0.81640 0.51980 0.0430 Uiso c R 1.000 . .
    H H31A -0.17940 0.94750 0.57630 0.0480 Uiso c R 1.000 . .
    H H32A -0.39530 0.94360 0.50080 0.0480 Uiso c R 1.000 . .
    H H41A -0.20570 0.88270 0.39820 0.0490 Uiso c R 1.000 A .
    H H42A -0.08210 0.95440 0.42720 0.0490 Uiso c R 1.000 . .
    H H51A 0.18300 0.89440 0.53080 0.0470 Uiso c R 1.000 . .
    H H52A 0.17720 0.86610 0.42730 0.0470 Uiso c R 1.000 . .
    H H61A -0.06570 0.77230 0.47440 0.0410 Uiso c R 1.000 A .
    H H62A 0.19310 0.76570 0.50720 0.0410 Uiso c R 1.000 . .
    H H91A 0.28350 0.74140 0.80920 0.0440 Uiso c RP 0.686(4) A 1
    H H92A 0.05040 0.70540 0.77390 0.0440 Uiso c RP 0.686(4) A 1
    H H11A 0.11950 0.85260 0.80070 0.0460 Uiso c RP 0.686(4) A 1
    H H12A -0.29640 0.78780 0.74760 0.0440 Uiso c RP 0.686(4) A 1
    H H13A -0.24650 0.86990 0.74910 0.0440 Uiso c RP 0.686(4) A 1
    H H14A -0.10610 0.72290 0.78230 0.0460 Uiso c RP 0.314(4) A 2
    H H15A -0.04950 0.78040 0.86230 0.0460 Uiso c RP 0.314(4) A 2
    H H16A 0.25340 0.82040 0.79120 0.0440 Uiso c RP 0.314(4) A 2
    H H17A 0.28080 0.73790 0.81100 0.0440 Uiso c RP 0.314(4) A 2
    H H18A -0.34390 0.81460 0.74010 0.0440 Uiso c RP 0.314(4) A 2
    H H19A -0.15090 0.87100 0.76060 0.0440 Uiso c RP 0.314(4) A 2
loop_
    _atom_site_aniso_label
    _atom_site_aniso_U_11
    _atom_site_aniso_U_22
    _atom_site_aniso_U_33
    _atom_site_aniso_U_12
    _atom_site_aniso_U_13
    _atom_site_aniso_U_23
    O2B 0.0472(13) 0.0563(16) 0.0297(14) 0.0095(12) 0.0168(11) 0.0083(12)
    O11B 0.0356(9) 0.0369(10) 0.0579(12) 0.0124(8) 0.0087(8) 0.0063(9)
    O12B 0.0492(11) 0.0640(13) 0.0484(12) 0.0080(10) 0.0245(9) -0.0040(10)
    O31B 0.0774(15) 0.0847(18) 0.0749(17) -0.0226(13) -0.0181(12) 0.0525(14)
    O32B 0.0708(15) 0.0894(18) 0.0629(15) 0.0492(13) -0.0082(11) 0.0045(12)
    O51B 0.0542(11) 0.0636(13) 0.0680(14) 0.0066(10) 0.0346(10) -0.0115(11)
    O52B 0.0918(15) 0.0703(15) 0.0456(13) 0.0168(13) 0.0323(11) 0.0224(11)
    N3B 0.0592(15) 0.0338(13) 0.0411(14) 0.0003(11) -0.0127(12) 0.0001(11)
    N5B 0.0464(12) 0.0388(13) 0.0405(13) -0.0040(10) 0.0189(10) -0.0056(11)
    C1B 0.0259(11) 0.0216(12) 0.0323(13) -0.0038(9) 0.0021(9) -0.0035(10)
    C2B 0.0341(12) 0.0270(13) 0.0280(13) -0.0057(10) 0.0044(10) -0.0019(10)
    C3B 0.0361(12) 0.0241(12) 0.0300(14) -0.0006(10) -0.0049(10) 0.0015(10)
    C4B 0.0256(11) 0.0245(12) 0.0406(15) -0.0010(10) -0.0006(10) -0.0054(11)
    C5B 0.0297(11) 0.0257(12) 0.0285(13) -0.0056(10) 0.0077(10) -0.0023(10)
    C6B 0.0288(11) 0.0214(12) 0.0275(13) -0.0017(9) -0.0001(9) 0.0021(10)
    C11B 0.0292(12) 0.0284(13) 0.0466(16) -0.0028(10) 0.0068(11) -0.0055(12)
    O21B 0.043(4) 0.059(5) 0.053(4) 0.008(3) 0.009(3) 0.025(4)
    N1A 0.0254(9) 0.0319(11) 0.0304(11) 0.0014(8) 0.0038(8) -0.0007(9)
    N8A 0.0333(11) 0.0476(13) 0.0299(12) 0.0157(10) 0.0051(9) 0.0034(10)
    C2A 0.0254(11) 0.0378(14) 0.0427(15) 0.0059(10) 0.0006(10) -0.0026(12)
    C3A 0.0358(13) 0.0339(14) 0.0464(16) 0.0066(11) -0.0044(11) 0.0003(12)
    C4A 0.0442(14) 0.0384(15) 0.0365(15) -0.0024(12) -0.0061(11) 0.0074(12)
    C5A 0.0370(13) 0.0508(17) 0.0308(14) -0.0005(12) 0.0075(10) 0.0080(12)
    C6A 0.0340(12) 0.0413(15) 0.0262(13) 0.0081(11) 0.0029(10) -0.0052(11)
    C7A 0.0270(11) 0.0226(12) 0.0291(13) -0.0006(9) 0.0014(9) -0.0035(10)
    C9A 0.042(3) 0.037(4) 0.0292(18) 0.001(2) 0.000(2) 0.005(3)
    C10A 0.047(2) 0.041(2) 0.0263(17) -0.0052(17) 0.0070(16) -0.0033(19)
    C11A 0.0363(13) 0.0419(15) 0.0335(14) -0.0014(11) 0.0150(11) -0.0058(12)
    C13A 0.042(3) 0.037(4) 0.0292(18) 0.001(2) 0.000(2) 0.005(3)
    C12A 0.047(2) 0.041(2) 0.0263(17) -0.0052(17) 0.0070(16) -0.0033(19)
_geom_special_details
;
 Bond distances, angles etc. have been calculated using the
 rounded fractional coordinates. All su's are estimated
 from the variances of the (full) variance-covariance matrix.
 The cell esds are taken into account in the estimation of
 distances, angles and torsion angles
;
loop_
    _geom_bond_atom_site_label_1
    _geom_bond_atom_site_label_2
    _geom_bond_site_symmetry_1
    _geom_bond_site_symmetry_2
    _geom_bond_distance
    _geom_bond_publ_flag
    O2B C2B . . 1.281(3) no
    O11B C11B . . 1.247(3) no
    O12B C11B . . 1.271(3) no
    O21B C6B . . 1.305(7) no
    O31B N3B . . 1.208(3) no
    O32B N3B . . 1.230(4) no
    O51B N5B . . 1.217(3) no
    O52B N5B . . 1.230(3) no
    O2B H2B . . 0.8400 no
    O21B H21B . . 0.8400 no
    N3B C3B . . 1.460(3) no
    N5B C5B . . 1.455(3) no
    N1A C2A . . 1.473(3) no
    N1A C11A . . 1.473(3) no
    N1A C7A . . 1.314(3) no
    N8A C9A . . 1.467(6) no
    N8A C13A . . 1.498(16) no
    N8A C7A . . 1.308(3) no
    N8A H8A . . 0.88(2) no
    C1B C11B . . 1.499(3) no
    C1B C6B . . 1.387(3) no
    C1B C2B . . 1.406(3) no
    C2B C3B . . 1.406(3) no
    C3B C4B . . 1.372(3) no
    C4B C5B . . 1.376(3) no
    C5B C6B . . 1.391(3) no
    C2B H61B . . 0.9500 no
    C4B H4B . . 0.9500 no
    C6B H6B . . 0.9500 no
    C2A C3A . . 1.511(3) no
    C3A C4A . . 1.522(4) no
    C4A C5A . . 1.520(4) no
    C5A C6A . . 1.531(4) no
    C6A C7A . . 1.493(3) no
    C9A C10A . . 1.510(6) no
    C10A C11A . . 1.503(5) no
    C12A C13A . . 1.523(15) no
    C2A H21A . . 0.9900 no
    C2A H22A . . 0.9900 no
    C3A H31A . . 0.9900 no
    C3A H32A . . 0.9900 no
    C4A H41A . . 0.9900 no
    C4A H42A . . 0.9900 no
    C5A H51A . . 0.9900 no
    C5A H52A . . 0.9900 no
    C6A H61A . . 0.9900 no
    C6A H62A . . 0.9900 no
    C9A H91A . . 0.9900 no
    C9A H92A . . 0.9900 no
    C10A H10A . . 0.9900 no
    C10A H11A . . 0.9900 no
    C11A H12A . . 0.9900 no
    C11A H13A . . 0.9900 no
    C12A H14A . . 0.9900 no
    C12A H15A . . 0.9900 no
    C13A H16A . . 0.9900 no
    C13A H17A . . 0.9900 no
    C11A H18A . . 0.9900 no
    C11A H19A . . 0.9900 no
loop_
    _geom_angle_atom_site_label_1
    _geom_angle_atom_site_label_2
    _geom_angle_atom_site_label_3
    _geom_angle_site_symmetry_1
    _geom_angle_site_symmetry_2
    _geom_angle_site_symmetry_3
    _geom_angle
    _geom_angle_publ_flag
    C2B O2B H2B . . . 109.00 no
    C6B O21B H21B . . . 110.00 no
    O32B N3B C3B . . . 117.7(2) no
    O31B N3B O32B . . . 123.7(2) no
    O31B N3B C3B . . . 118.6(2) no
    O52B N5B C5B . . . 117.7(2) no
    O51B N5B C5B . . . 118.7(2) no
    O51B N5B O52B . . . 123.5(2) no
    C2A N1A C11A . . . 116.36(18) no
    C7A N1A C11A . . . 121.90(19) no
    C2A N1A C7A . . . 121.74(19) no
    C7A N8A C13A . . . 122.0(5) no
    C7A N8A C9A . . . 122.5(3) no
    C9A N8A H8A . . . 119.3(14) no
    C13A N8A H8A . . . 119.6(15) no
    C7A N8A H8A . . . 117.0(14) no
    C2B C1B C6B . . . 120.78(18) no
    C2B C1B C11B . . . 119.6(2) no
    C6B C1B C11B . . . 119.6(2) no
    O2B C2B C1B . . . 122.0(2) no
    C1B C2B C3B . . . 117.4(2) no
    O2B C2B C3B . . . 120.5(2) no
    N3B C3B C4B . . . 117.1(2) no
    C2B C3B C4B . . . 122.3(2) no
    N3B C3B C2B . . . 120.6(2) no
    C3B C4B C5B . . . 118.84(19) no
    C4B C5B C6B . . . 121.43(19) no
    N5B C5B C4B . . . 118.69(18) no
    N5B C5B C6B . . . 119.88(19) no
    O21B C6B C1B . . . 118.7(3) no
    O21B C6B C5B . . . 122.0(3) no
    C1B C6B C5B . . . 119.23(19) no
    O12B C11B C1B . . . 116.6(2) no
    O11B C11B C1B . . . 119.3(2) no
    O11B C11B O12B . . . 124.1(2) no
    C3B C2B H61B . . . 121.00 no
    C1B C2B H61B . . . 122.00 no
    C5B C4B H4B . . . 121.00 no
    C3B C4B H4B . . . 121.00 no
    C1B C6B H6B . . . 120.00 no
    C5B C6B H6B . . . 121.00 no
    N1A C2A C3A . . . 114.04(18) no
    C2A C3A C4A . . . 114.2(2) no
    C3A C4A C5A . . . 114.5(2) no
    C4A C5A C6A . . . 114.4(2) no
    C5A C6A C7A . . . 112.9(2) no
    N1A C7A N8A . . . 121.8(2) no
    N1A C7A C6A . . . 120.35(19) no
    N8A C7A C6A . . . 117.82(19) no
    N8A C9A C10A . . . 106.7(3) no
    C9A C10A C11A . . . 110.2(3) no
    N1A C11A C10A . . . 111.3(2) no
    N8A C13A C12A . . . 104.7(9) no
    N1A C2A H21A . . . 109.00 no
    N1A C2A H22A . . . 109.00 no
    C3A C2A H21A . . . 109.00 no
    C3A C2A H22A . . . 109.00 no
    H21A C2A H22A . . . 108.00 no
    C2A C3A H31A . . . 109.00 no
    C2A C3A H32A . . . 109.00 no
    C4A C3A H31A . . . 109.00 no
    C4A C3A H32A . . . 109.00 no
    H31A C3A H32A . . . 108.00 no
    C3A C4A H41A . . . 109.00 no
    C3A C4A H42A . . . 109.00 no
    C5A C4A H41A . . . 109.00 no
    C5A C4A H42A . . . 109.00 no
    H41A C4A H42A . . . 108.00 no
    C4A C5A H51A . . . 109.00 no
    C4A C5A H52A . . . 109.00 no
    C6A C5A H51A . . . 109.00 no
    C6A C5A H52A . . . 109.00 no
    H51A C5A H52A . . . 108.00 no
    C5A C6A H61A . . . 109.00 no
    C5A C6A H62A . . . 109.00 no
    C7A C6A H61A . . . 109.00 no
    C7A C6A H62A . . . 109.00 no
    H61A C6A H62A . . . 108.00 no
    N8A C9A H91A . . . 110.00 no
    N8A C9A H92A . . . 110.00 no
    C10A C9A H91A . . . 110.00 no
    C10A C9A H92A . . . 110.00 no
    H91A C9A H92A . . . 109.00 no
    C9A C10A H10A . . . 110.00 no
    C9A C10A H11A . . . 110.00 no
    C11A C10A H10A . . . 110.00 no
    C11A C10A H11A . . . 110.00 no
    H10A C10A H11A . . . 108.00 no
    N1A C11A H12A . . . 109.00 no
    N1A C11A H13A . . . 109.00 no
    C10A C11A H12A . . . 109.00 no
    C10A C11A H13A . . . 109.00 no
    H12A C11A H13A . . . 108.00 no
    C13A C12A H15A . . . 110.00 no
    H14A C12A H15A . . . 108.00 no
    N8A C13A H16A . . . 111.00 no
    N8A C13A H17A . . . 111.00 no
    C12A C13A H16A . . . 111.00 no
    C12A C13A H17A . . . 111.00 no
    H16A C13A H17A . . . 109.00 no
loop_
    _geom_torsion_atom_site_label_1
    _geom_torsion_atom_site_label_2
    _geom_torsion_atom_site_label_3
    _geom_torsion_atom_site_label_4
    _geom_torsion_site_symmetry_1
    _geom_torsion_site_symmetry_2
    _geom_torsion_site_symmetry_3
    _geom_torsion_site_symmetry_4
    _geom_torsion
    _geom_torsion_publ_flag
    O31B N3B C3B C2B . . . . 23.9(3) no
    O31B N3B C3B C4B . . . . -157.2(2) no
    O32B N3B C3B C2B . . . . -155.2(2) no
    O32B N3B C3B C4B . . . . 23.8(3) no
    O51B N5B C5B C4B . . . . 3.7(3) no
    O51B N5B C5B C6B . . . . -176.8(2) no
    O52B N5B C5B C4B . . . . -177.5(2) no
    O52B N5B C5B C6B . . . . 2.0(3) no
    C2A N1A C7A N8A . . . . -176.4(2) no
    C2A N1A C7A C6A . . . . 6.0(3) no
    C11A N1A C7A N8A . . . . 2.7(3) no
    C11A N1A C7A C6A . . . . -175.0(2) no
    C2A N1A C11A C10A . . . . -163.0(2) no
    C7A N1A C2A C3A . . . . -71.7(3) no
    C11A N1A C2A C3A . . . . 109.2(2) no
    C7A N1A C11A C10A . . . . 17.9(3) no
    C7A N8A C9A C10A . . . . -38.8(4) no
    C9A N8A C7A C6A . . . . -173.2(3) no
    C9A N8A C7A N1A . . . . 9.1(4) no
    C6B C1B C2B C3B . . . . 0.0(3) no
    C11B C1B C2B O2B . . . . -1.6(3) no
    C11B C1B C2B C3B . . . . -177.5(2) no
    C2B C1B C6B C5B . . . . -2.3(3) no
    C6B C1B C2B O2B . . . . 175.9(2) no
    C6B C1B C11B O11B . . . . 3.1(3) no
    C6B C1B C11B O12B . . . . -175.8(2) no
    C2B C1B C11B O11B . . . . -179.4(2) no
    C2B C1B C11B O12B . . . . 1.8(3) no
    C11B C1B C6B C5B . . . . 175.2(2) no
    O2B C2B C3B N3B . . . . 5.6(4) no
    O2B C2B C3B C4B . . . . -173.3(2) no
    C1B C2B C3B N3B . . . . -178.5(2) no
    C1B C2B C3B C4B . . . . 2.7(3) no
    C2B C3B C4B C5B . . . . -2.9(3) no
    N3B C3B C4B C5B . . . . 178.3(2) no
    C3B C4B C5B C6B . . . . 0.4(3) no
    C3B C4B C5B N5B . . . . 179.9(2) no
    N5B C5B C6B C1B . . . . -177.36(19) no
    C4B C5B C6B C1B . . . . 2.1(3) no
    N1A C2A C3A C4A . . . . 78.8(3) no
    C2A C3A C4A C5A . . . . -57.5(3) no
    C3A C4A C5A C6A . . . . 61.0(3) no
    C4A C5A C6A C7A . . . . -82.0(3) no
    C5A C6A C7A N1A . . . . 63.3(3) no
    C5A C6A C7A N8A . . . . -114.5(2) no
    N8A C9A C10A C11A . . . . 56.2(4) no
    C9A C10A C11A N1A . . . . -47.7(4) no
loop_
    _geom_hbond_atom_site_label_D
    _geom_hbond_atom_site_label_H
    _geom_hbond_atom_site_label_A
    _geom_hbond_site_symmetry_A
    _geom_hbond_distance_DH
    _geom_hbond_distance_HA
    _geom_hbond_distance_DA
    _geom_hbond_angle_DHA
    _geom_hbond_publ_flag
    N8A H8A O11B . 0.88(2) 1.99(2) 2.871(3) 176(2) yes
    O2B H2B O12B . 0.84 1.72 2.473(3) 149 yes
    C10A H11A O32B 2_656 0.99 2.45 3.251(5) 138 yes
    C11A H13A O52B 4_365 0.99 2.59 3.093(3) 111 no
    C2A H21A O31B 2_556 0.99 2.48 3.281(3) 138 yes
_iucr_refine_instructions_details
;
TITL gs15gs31 DBUDNSA in P2(1)/n
CELL  0.71073   6.1537  19.1541  14.5527   90.000   98.343   90.000
ZERR     4.00   0.0003   0.0014   0.0011    0.000    0.006    0.000
LATT   1
SYMM  1/2 - X, 1/2 + Y, 1/2 - Z
SFAC  C    H    N    O
UNIT  64   80   16   28
MERG   2
OMIT    -4.00  52.00
DFIX  0.90 0.02  N8A  H8A
DFIX  1.50  0.02  C12A C11A  C12A  C13A
EADP  C10A  C12A
EADP  C9A  C13A
EADP C11A  C14A
EXYZ C11A  C14A
FMAP   2
PLAN   10
ACTA
BOND   $H
L.S.  10
TEMP   -73.00
WGHT    0.039400    0.756900
FVAR       4.34513   0.68646
N8A   3    0.171364    0.760402    0.673011    11.00000    0.03326    0.04764 =
         0.02991    0.00340    0.00514    0.01571
O11B  4    0.508409    0.688791    0.592932    11.00000    0.03558    0.03694 =
         0.05787    0.00630    0.00871    0.01244
O52B  4    1.070715    0.632058    0.398704    11.00000    0.09182    0.07030 =
         0.04555    0.02238    0.03231    0.01675
O12B  4    0.544973    0.645246    0.735965    11.00000    0.04916    0.06403 =
         0.04844   -0.00398    0.02451    0.00799
N1A   3   -0.152392    0.820262    0.638204    11.00000    0.02539    0.03194 =
         0.03044   -0.00069    0.00377    0.00143
C5B   1    1.073495    0.582262    0.542783    11.00000    0.02972    0.02575 =
         0.02849   -0.00226    0.00767   -0.00565
O51B  4    1.328585    0.558670    0.445854    11.00000    0.05424    0.06357 =
         0.06800   -0.01148    0.03464    0.00658
N5B   3    1.165377    0.591691    0.456984    11.00000    0.04643    0.03876 =
         0.04054   -0.00559    0.01893   -0.00405
C3B   1    1.095572    0.530521    0.691463    11.00000    0.03607    0.02407 =
         0.03001    0.00150   -0.00488   -0.00057
O32B  4    1.407975    0.472610    0.757649    11.00000    0.07085    0.08937 =
         0.06285    0.00447   -0.00818    0.04917
C2A   1   -0.326250    0.850866    0.569844    11.00000    0.02538    0.03783 =
         0.04272   -0.00264    0.00060    0.00592
AFIX  23
H21A  2   -0.456743    0.859919    0.600634    11.00000   -1.20000
H22A  2   -0.369062    0.816410    0.519779    11.00000   -1.20000
AFIX   0
C4B   1    1.181643    0.539435    0.610410    11.00000    0.02563    0.02445 =
         0.04063   -0.00539   -0.00060   -0.00101
AFIX  43
H4B   2    1.313535    0.516456    0.601130    11.00000   -1.20000
AFIX   0
C1B   1    0.800230    0.609496    0.638985    11.00000    0.02594    0.02163 =
         0.03229   -0.00351    0.00210   -0.00375
C6A   1    0.061176    0.793676    0.514091    11.00000    0.03401    0.04134 =
         0.02616   -0.00520    0.00293    0.00807
AFIX  23
H61A  2   -0.065656    0.772304    0.474358    11.00000   -1.20000
H62A  2    0.193104    0.765695    0.507186    11.00000   -1.20000
AFIX   0
C5A   1    0.093372    0.868140    0.480333    11.00000    0.03695    0.05079 =
         0.03083    0.00804    0.00755   -0.00047
AFIX  23
H51A  2    0.182963    0.894434    0.530833    11.00000   -1.20000
H52A  2    0.177216    0.866090    0.427253    11.00000   -1.20000
AFIX   0
C7A   1    0.022577    0.790835    0.612945    11.00000    0.02703    0.02259 =
         0.02914   -0.00349    0.00140   -0.00056
C11B  1    0.602884    0.650804    0.655947    11.00000    0.02916    0.02843 =
         0.04656   -0.00548    0.00683   -0.00281
N3B   3    1.211811    0.483065    0.760283    11.00000    0.05921    0.03382 =
         0.04113    0.00007   -0.01266    0.00032
C4A   1   -0.118801    0.907966    0.450439    11.00000    0.04424    0.03844 =
         0.03649    0.00745   -0.00614   -0.00242
AFIX  23
H41A  2   -0.205684    0.882658    0.398236    11.00000   -1.20000
H42A  2   -0.082057    0.954425    0.427150    11.00000   -1.20000
AFIX   0
C3A   1   -0.260596    0.918048    0.526837    11.00000    0.03577    0.03386 =
         0.04644    0.00028   -0.00436    0.00662
AFIX  23
H31A  2   -0.179393    0.947453    0.576269    11.00000   -1.20000
H32A  2   -0.395342    0.943639    0.500817    11.00000   -1.20000
AFIX   0
O2B   4    0.842629    0.561533    0.789285    10.72000    0.04716    0.05629 =
         0.02973    0.00829    0.01677    0.00951
AFIX  83
H2B   2    0.738665    0.589540    0.791905    10.72000   -1.50000
AFIX   0
O21B  4    0.776186    0.657142    0.491472    10.28000    0.04254    0.05909 =
         0.05316    0.02501    0.00873    0.00793
AFIX  83
H21B  2    0.660832    0.671997    0.509299    10.28000   -1.50000
AFIX   0
O31B  4    1.111613    0.456999    0.817068    11.00000    0.07741    0.08467 =
         0.07489    0.05255   -0.01812   -0.02263
PART    1
C9A   1    0.139944    0.747842    0.769595    21.00000    0.04245    0.03705 =
         0.02920    0.00521    0.00032    0.00080
AFIX  23
H91A  2    0.283491    0.741443    0.809226    21.00000   -1.20000
H92A  2    0.050395    0.705353    0.773939    21.00000   -1.20000
AFIX   0
C10A  1    0.023419    0.811118    0.800487    21.00000    0.04749    0.04069 =
         0.02633   -0.00326    0.00703   -0.00522
AFIX  23
H10A  2   -0.008889    0.803832    0.864483    21.00000   -1.20000
H11A  2    0.119511    0.852590    0.800709    21.00000   -1.20000
AFIX   0
C11A  1   -0.187085    0.823489    0.736124    21.00000    0.03625    0.04194 =
         0.03352   -0.00577    0.01495   -0.00136
AFIX  23
H12A  2   -0.296437    0.787815    0.747585    21.00000   -1.20000
H13A  2   -0.246514    0.869914    0.749091    21.00000   -1.20000
AFIX   0
PART    2
C13A  1    0.188668    0.773816    0.775246   -21.00000    0.04245    0.03705 =
         0.02920    0.00521    0.00032    0.00080
AFIX  23
H16A  2    0.253363    0.820357    0.791165   -21.00000   -1.20000
H17A  2    0.280761    0.737867    0.810972   -21.00000   -1.20000
AFIX   0
C12A  1   -0.046370    0.770360    0.795767   -21.00000    0.04749    0.04069 =
         0.02633   -0.00326    0.00703   -0.00522
AFIX  23
H14A  2   -0.106053    0.722858    0.782333   -21.00000   -1.20000
H15A  2   -0.049459    0.780397    0.862298   -21.00000   -1.20000
AFIX   0
C14A  1   -0.187085    0.823489    0.736124   -21.00000    0.03625    0.04194 =
         0.03352   -0.00577    0.01495   -0.00136
AFIX  23
H18A  2   -0.343892    0.814573    0.740147   -21.00000   -1.20000
H19A  2   -0.150892    0.870970    0.760553   -21.00000   -1.20000
AFIX   0
PART    0
C2B   1    0.906210    0.565996    0.709470    11.00000    0.03407    0.02704 =
         0.02804   -0.00191    0.00443   -0.00566
AFIX   3
H61B  2    0.854576    0.561156    0.767670    10.28000   -1.20000
AFIX   0
C6B   1    0.880958    0.616712    0.555312    11.00000    0.02882    0.02142 =
         0.02748    0.00209   -0.00014   -0.00171
AFIX   3
H6B   2    0.802385    0.643806    0.507007    10.72000   -1.20000
AFIX   0
H8A   2    0.279844    0.739359    0.650822    11.00000   -1.20000
HKLF 4
REM  gs15gs31 in P2(1)/n
REM R1 =  0.0576 for   2347 Fo > 4sig(Fo)  and  0.0899 for all   3339 data
REM    263 parameters refined using      3 restraints
END
WGHT      0.0363      0.7045
REM Highest difference peak  0.286,  deepest hole -0.291,  1-sigma level  0.042
Q1    1   1.2882  0.4384  0.7413  11.00000  0.05    0.29
Q2    1   1.0273  0.4801  0.8574  11.00000  0.05    0.22
Q3    1   0.6953  0.6199  0.6420  11.00000  0.05    0.20
Q4    1   0.9172  0.6164  0.6791  11.00000  0.05    0.18
Q5    1   1.1967  0.6431  0.4375  11.00000  0.05    0.17
Q6    1   1.1684  0.4583  0.8189  11.00000  0.05    0.16
Q7    1   0.5244  0.6798  0.5270  11.00000  0.05    0.16
Q8    1   0.6417  0.6007  0.7532  11.00000  0.05    0.16
Q9    1  -0.0567  0.8172  0.6227  11.00000  0.05    0.14
Q10   1   0.4765  0.6796  0.6856  11.00000  0.05    0.14
;
