# Supplementary material for: Crystal structures of three anhydrous salts of the Lewis base 1,8-di­aza­bicyclo­[5.4.0]undec-7-ene (DBU) with the ring-substituted benzoic acid analogues 4-amino­benzoic acid, 3,5-di­nitro­benzoic acid and 3,5-di­nitro­salicylic acid
Source: Acta Crystallogr E Crystallogr Commun. 2016 Feb 20;72(Pt 3):382–6. doi: 10.1107/S205698901600267X (PMC4778835; doi:10.1107/S205698901600267X)
Supplement: Supplementary file 2 [file e-72-00382-Isup2.hkl]

# 
# h,k,l, Fc-squared, Fo-squared, sigma(Fo-squared) and status flag 
# 
data_I
_shelx_title ' gs15gs25 in P2(1)2(1)2(1)' 
_shelx_refln_list_code          4 
_shelx_F_calc_maximum      130.50 
_exptl_crystal_F_000       624.00 
_reflns_d_resolution_high  0.7281 
 
loop_ 
 _symmetry_equiv_pos_as_xyz 
 'x, y, z' 
 '-x+1/2, -y, z+1/2' 
 'x+1/2, -y+1/2, -z' 
 '-x, y+1/2, -z+1/2' 
 
_cell_length_a     8.0986 
_cell_length_b    12.9213 
_cell_length_c    13.7344 
_cell_angle_alpha  90.000 
_cell_angle_beta   90.000 
_cell_angle_gamma  90.000 
 
_shelx_F_squared_multiplier     1.000 
 
loop_ 
 _refln_index_h 
 _refln_index_k 
 _refln_index_l 
 _refln_F_squared_calc 
 _refln_F_squared_meas 
 _refln_F_squared_sigma 
 _refln_observed_status 
   2   0   0     1574.96     1529.45     49.49 o 
   4   0   0      582.79      633.24     15.57 o 
   6   0   0       11.03        2.28      2.50 o 
   8   0   0      331.11      309.79     21.41 o 
  10   0   0       16.04        3.76      4.55 o 
   2   1   0     3484.64     3080.49     15.90 o 
   3   1   0     2673.15     2542.51     22.94 o 
   4   1   0      935.01      963.20      9.90 o 
   5   1   0        3.90        7.09      2.50 o 
   6   1   0       38.81       42.00      4.32 o 
   7   1   0        0.07        0.49      2.07 o 
   8   1   0      151.86      132.95     10.00 o 
   9   1   0        0.08        0.24      2.68 o 
  10   1   0        1.52        1.72      4.63 o 
   1   2   0       88.57      103.73      3.49 o 
   2   2   0    17030.52    12939.49     62.32 o 
   3   2   0       54.52       42.57      1.57 o 
   4   2   0       22.74       25.97      1.66 o 
   5   2   0       59.14       58.36      3.27 o 
   6   2   0       70.38       63.05      3.97 o 
   7   2   0      159.02      168.16      8.65 o 
   8   2   0        0.85        2.26      2.94 o 
   9   2   0       47.92       49.82     17.66 o 
  10   2   0        2.51       -5.32      6.82 o 
   1   3   0      109.16      116.49      4.55 o 
   2   3   0      213.96      199.23      4.91 o 
   3   3   0     3468.16     3271.60     30.01 o 
   4   3   0      622.04      644.04     13.71 o 
   5   3   0      316.14      313.69      7.28 o 
   6   3   0       17.22       17.60      1.82 o 
   7   3   0       71.79       69.88      5.64 o 
   8   3   0        0.32        0.61      1.99 o 
   9   3   0      242.96      268.51     16.73 o 
  10   3   0        0.18        4.59      4.39 o 
   0   4   0      876.12      881.29     20.15 o 
   1   4   0      192.09      199.73      5.47 o 
   2   4   0     1502.25     1406.08     14.78 o 
   3   4   0      993.69      945.86     13.97 o 
   4   4   0     3479.22     3351.20     21.75 o 
   5   4   0      264.17      214.11     44.72 o 
   6   4   0      240.48      242.27      9.22 o 
   7   4   0      172.39      164.34      9.47 o 
   8   4   0        8.50        4.45      7.94 o 
   9   4   0        0.92        1.04      5.58 o 
  10   4   0       11.23       14.04      6.55 o 
   1   5   0      894.46      948.79      9.48 o 
   2   5   0      914.51      962.74     21.58 o 
   3   5   0       26.76       19.51      2.22 o 
   4   5   0        8.53        8.44      1.18 o 
   5   5   0        0.39       -0.45      1.26 o 
   6   5   0       62.76       74.30      5.71 o 
   7   5   0      228.53      216.47     15.25 o 
   8   5   0       82.22       83.34      9.24 o 
   9   5   0       33.68       35.38      7.05 o 
   0   6   0     1293.44     1253.30     16.98 o 
   1   6   0      727.49      823.67     11.34 o 
   2   6   0      715.99      788.05     21.89 o 
   3   6   0      424.08      405.28     11.53 o 
   4   6   0      143.06      169.89      7.47 o 
   5   6   0      218.02      217.84      6.39 o 
   6   6   0        0.13       -1.09      2.61 o 
   7   6   0      209.82      206.18     10.05 o 
   8   6   0      250.61      260.58     16.20 o 
   9   6   0       16.13       10.27      3.69 o 
   1   7   0        0.03        1.01      0.76 o 
   2   7   0      179.49      196.68     12.29 o 
   3   7   0        1.00        0.40      0.70 o 
   4   7   0      106.72      113.84      5.17 o 
   5   7   0      160.14      170.62      8.43 o 
   6   7   0        0.99        2.21      4.03 o 
   7   7   0       11.94        3.68      3.00 o 
   8   7   0        3.65        5.01      6.03 o 
   9   7   0        7.87        9.64     10.16 o 
   0   8   0     1094.59     1154.07     24.56 o 
   1   8   0       58.02       62.00      3.39 o 
   2   8   0        8.12        7.94      1.73 o 
   3   8   0        8.09        8.06      1.25 o 
   4   8   0        8.48        5.88      1.47 o 
   5   8   0       25.99       21.85      3.49 o 
   6   8   0      193.33      178.12     11.66 o 
   7   8   0       53.42       42.40      6.22 o 
   8   8   0       87.98      107.42     10.92 o 
   1   9   0        0.00        2.26      1.70 o 
   2   9   0        1.14        1.43      1.22 o 
   3   9   0      172.02      175.06      5.50 o 
   4   9   0      270.81      263.89      8.83 o 
   5   9   0        6.19        0.98      2.34 o 
   6   9   0       49.48       54.43     12.20 o 
   7   9   0      100.76       99.03      9.67 o 
   8   9   0       62.70       60.17     11.64 o 
   0  10   0       32.27       27.06      3.70 o 
   1  10   0        8.41        8.55      2.38 o 
   2  10   0       80.08       90.92      6.74 o 
   3  10   0       81.86       72.24      5.61 o 
   4  10   0      168.37      147.64      7.00 o 
   5  10   0       60.70       56.16      5.70 o 
   6  10   0        0.97       -0.97      2.92 o 
   7  10   0        6.23       10.53      6.49 o 
   1  11   0      499.11      510.51     11.93 o 
   2  11   0       21.90       26.82      3.97 o 
   3  11   0       25.85       28.71      3.94 o 
   4  11   0       78.40       77.51      5.47 o 
   5  11   0       76.78       72.30      7.84 o 
   6  11   0        0.86        0.51      3.82 o 
   7  11   0        4.84        3.09      2.96 o 
   0  12   0      106.46      111.38     13.36 o 
   1  12   0        3.57        7.95      2.74 o 
   2  12   0        1.47       -2.59      2.59 o 
   3  12   0      276.53      262.10     11.68 o 
   4  12   0       75.32       75.05      5.58 o 
   5  12   0       42.24       41.73      5.21 o 
   6  12   0       42.86       42.77      5.77 o 
   7  12   0        7.66        9.82      3.91 o 
   1  13   0       27.38       25.53      5.38 o 
   2  13   0        2.48       -0.70      2.38 o 
   3  13   0       75.97       74.94      6.60 o 
   4  13   0       43.90       53.51      4.95 o 
   5  13   0        1.53        4.42      2.93 o 
   6  13   0       15.59       17.39      4.07 o 
   7  13   0        2.74        1.34      4.58 o 
   0  14   0       37.00       58.18     10.90 o 
   1  14   0        1.71        0.10      2.94 o 
   2  14   0      120.29      124.55      8.53 o 
   3  14   0       24.11       17.26      3.67 o 
   4  14   0      230.30      273.36     11.32 o 
   5  14   0        2.43       -3.25      3.25 o 
   6  14   0       95.34      117.52     16.10 o 
   1  15   0        3.83        0.05      2.88 o 
   2  15   0        2.01        0.85      3.26 o 
   3  15   0        0.02        0.12      5.81 o 
   4  15   0       31.69       27.09      6.05 o 
   5  15   0       16.55       -3.90      6.43 o 
   0  16   0       12.88       18.24      6.81 o 
   1  16   0       41.28       56.31      8.46 o 
   2  16   0       27.62       17.99      7.89 o 
   3  16   0        8.12       10.63      5.62 o 
   2   0   1     9227.90     7950.06     74.27 o 
   3   0   1      227.50      236.78      3.95 o 
   4   0   1     2604.70     2566.27     29.54 o 
   5   0   1        0.81        2.49      0.72 o 
   6   0   1      439.35      483.32     15.13 o 
   7   0   1        0.86       -0.53      1.90 o 
   8   0   1       38.67       31.84      4.93 o 
   9   0   1      117.53      124.31     10.71 o 
  10   0   1      114.19      112.16     15.22 o 
 -10   1   1       61.61       67.67     12.15 o 
  -9   1   1       80.12       90.76      8.88 o 
  -8   1   1       28.10       38.25      5.45 o 
  -7   1   1       46.94       37.60      4.34 o 
  -6   1   1       88.09       87.95      5.54 o 
  -5   1   1       79.40       80.27      3.28 o 
  -4   1   1       17.14       18.10      1.31 o 
  -3   1   1       80.04       80.46      2.18 o 
  -2   1   1    13324.63    10142.11     31.04 o 
  -1   1   1     1929.71     1718.05     18.53 o 
   1   1   1     1930.39     1774.99     20.76 o 
   2   1   1    13326.36    10342.71     41.33 o 
   3   1   1       79.98       81.96      2.81 o 
   4   1   1       17.18       19.19      1.85 o 
   5   1   1       78.88       81.34      6.06 o 
   6   1   1       88.05       83.69      7.52 o 
   7   1   1       47.16       40.74      4.44 o 
   8   1   1       28.07       25.17      4.51 o 
   9   1   1       79.96       71.03      7.93 o 
  10   1   1       61.62       53.73     10.52 o 
 -10   2   1       23.92       23.91      7.60 o 
  -9   2   1       41.63       39.76      6.36 o 
  -8   2   1       22.89       22.16      3.62 o 
  -7   2   1       78.05       81.51      6.10 o 
  -6   2   1      577.54      616.79      8.72 o 
  -5   2   1      143.20      148.49      4.01 o 
  -4   2   1      875.68      894.93     10.58 o 
  -3   2   1     2572.41     2434.83     22.51 o 
  -2   2   1     3246.45     3073.21     28.00 o 
  -1   2   1     2792.26     2431.54     19.95 o 
   0   2   1      262.78      282.81      7.20 o 
   1   2   1     2790.87     2423.44     19.37 o 
   2   2   1     3246.36     3102.11     19.46 o 
   3   2   1     2572.30     2498.52     15.12 o 
   4   2   1      875.88      871.42     12.52 o 
   5   2   1      143.02      163.72      6.17 o 
   6   2   1      577.55      599.67     17.69 o 
   7   2   1       78.06       82.51      7.51 o 
   8   2   1       22.81       28.33      4.07 o 
   9   2   1       41.64       34.08      5.36 o 
  10   2   1       23.89       30.69      8.59 o 
 -10   3   1       39.05       43.14     10.44 o 
  -9   3   1       79.40       70.38     14.89 o 
  -8   3   1       62.43       58.82      6.47 o 
  -7   3   1       21.98       23.00      2.77 o 
  -6   3   1       89.84       96.64      3.41 o 
  -5   3   1     1285.24     1248.54     11.98 o 
  -4   3   1     1047.02     1018.16     13.33 o 
  -3   3   1     1212.06     1220.21     12.67 o 
  -2   3   1      391.22      390.95      5.07 o 
  -1   3   1      189.37      188.63      6.76 o 
   0   3   1      367.35      373.85      4.95 o 
   1   3   1      188.70      175.58      5.74 o 
   2   3   1      392.15      371.04      4.67 o 
   3   3   1     1210.77     1249.33     14.70 o 
   4   3   1     1046.52     1039.51     11.44 o 
   5   3   1     1286.30     1329.70     50.18 o 
   6   3   1       89.87       88.41      4.98 o 
   7   3   1       21.81       28.68      4.49 o 
   8   3   1       62.30       65.13      5.91 o 
   9   3   1       79.52       82.12      9.48 o 
  10   3   1       39.14       26.66      8.99 o 
 -10   4   1       14.86       25.29      8.86 o 
  -9   4   1       66.33       79.33      9.46 o 
  -8   4   1      161.93      151.26     11.87 o 
  -7   4   1      307.37      301.08     11.38 o 
  -6   4   1       27.84       28.99      2.50 o 
  -5   4   1      510.60      506.63     10.64 o 
  -4   4   1      941.21      996.99     14.54 o 
  -3   4   1      482.06      513.63     11.96 o 
  -2   4   1      100.34      102.48      4.23 o 
  -1   4   1      924.29      908.36     13.60 o 
   0   4   1      436.85      432.91      7.22 o 
   1   4   1      924.17      951.18     12.36 o 
   2   4   1      100.05       88.93      4.20 o 
   3   4   1      483.03      492.24      5.76 o 
   4   4   1      940.85      965.42     11.46 o 
   5   4   1      510.53      350.01    160.81 o 
   6   4   1       27.91       36.74      4.55 o 
   7   4   1      307.23      304.66     13.43 o 
   8   4   1      161.66      163.43     15.85 o 
   9   4   1       66.44       77.91     11.25 o 
  10   4   1       14.80       11.92      6.64 o 
  -9   5   1        2.22        1.49      3.51 o 
  -8   5   1       16.61       10.06      3.54 o 
  -7   5   1      322.29      305.78     16.10 o 
  -6   5   1      672.26      676.87     13.81 o 
  -5   5   1      139.65      132.92      6.79 o 
  -4   5   1      125.81      122.43      4.13 o 
  -3   5   1     1845.35     1917.68     22.58 o 
  -2   5   1      785.76      801.04     14.37 o 
  -1   5   1      930.34      929.57     15.66 o 
   0   5   1      211.65      224.20      5.79 o 
   1   5   1      929.72      909.29      8.54 o 
   2   5   1      785.41      774.90     19.51 o 
   3   5   1     1846.62     1914.74     21.99 o 
   4   5   1      125.53      127.00      4.22 o 
   5   5   1      139.52      137.06      7.16 o 
   6   5   1      672.37      671.90     20.52 o 
   7   5   1      322.46      301.43     15.82 o 
   8   5   1       16.60       17.02      6.18 o 
   9   5   1        2.22        5.37      3.14 o 
  -9   6   1       63.88       63.12      9.03 o 
  -8   6   1       91.43       95.84     10.04 o 
  -7   6   1       19.34       17.16      3.35 o 
  -6   6   1      367.28      358.74     14.94 o 
  -5   6   1      309.69      300.00      7.00 o 
  -4   6   1      289.36      301.67      8.77 o 
  -3   6   1      437.70      459.09     12.20 o 
  -2   6   1     1048.68      859.41    188.93 o 
  -1   6   1     1428.10     1516.57     21.68 o 
   0   6   1      844.08      876.25     14.84 o 
   1   6   1     1429.46     1483.97     19.58 o 
   2   6   1     1048.69     1062.72     25.03 o 
   3   6   1      438.50      476.45     10.11 o 
   4   6   1      289.48      283.60     10.05 o 
   5   6   1      310.11      312.35      6.46 o 
   6   6   1      367.34      347.60     19.11 o 
   7   6   1       19.34       24.25      5.36 o 
   8   6   1       91.51       68.19     11.12 o 
   9   6   1       63.88       60.51     10.61 o 
  -9   7   1       88.07       90.87     10.95 o 
  -8   7   1      266.45      272.10     16.99 o 
  -7   7   1        5.14        2.13      2.51 o 
  -6   7   1       62.20       62.34      6.93 o 
  -5   7   1       19.87       19.05      1.79 o 
  -4   7   1       31.96       39.92      2.66 o 
  -3   7   1      440.76      449.83      9.88 o 
  -2   7   1      131.00      127.21      9.92 o 
  -1   7   1      572.32      625.54     21.16 o 
   0   7   1      839.58      940.27     21.03 o 
   1   7   1      572.12      625.49     10.27 o 
   2   7   1      130.97      124.09      5.56 o 
   3   7   1      440.54      426.37      6.78 o 
   4   7   1       31.90       35.25      3.54 o 
   5   7   1       19.76       20.90      4.00 o 
   6   7   1       62.13       67.48      9.27 o 
   7   7   1        5.14       -1.65      4.99 o 
   8   7   1      266.22      262.25     18.60 o 
   9   7   1       88.17       75.39      9.70 o 
  -8   8   1       55.53       49.65      7.85 o 
  -7   8   1       50.29       51.58      6.76 o 
  -6   8   1      276.15      292.21     14.91 o 
  -5   8   1      218.93      189.21     11.54 o 
  -4   8   1      362.15      355.73      8.61 o 
  -3   8   1        9.01        5.16      1.71 o 
  -2   8   1      230.08      230.39     14.44 o 
  -1   8   1      375.73      342.23     23.67 o 
   0   8   1       14.01       10.91      2.54 o 
   1   8   1      375.79      381.57      8.17 o 
   2   8   1      230.23      216.05      8.09 o 
   3   8   1        8.96        7.94      1.95 o 
   4   8   1      362.33      360.56     11.08 o 
   5   8   1      219.19      216.82      8.49 o 
   6   8   1      275.97      283.34     18.26 o 
   7   8   1       50.44       55.17     10.89 o 
   8   8   1       55.42       49.68     11.79 o 
  -8   9   1       21.90        7.46      4.64 o 
  -7   9   1       38.32       28.36      5.24 o 
  -6   9   1       32.37       25.46      4.64 o 
  -5   9   1       47.31       47.45      4.92 o 
  -4   9   1       51.18       45.76      2.87 o 
  -3   9   1        1.06        1.18      1.47 o 
  -2   9   1      255.79      284.10     14.49 o 
  -1   9   1      293.69      303.90      9.40 o 
   0   9   1      196.36      187.97      7.43 o 
   1   9   1      293.97      296.06      9.18 o 
   2   9   1      255.51      265.24      8.63 o 
   3   9   1        1.05        0.19      2.00 o 
   4   9   1       51.15       55.58      4.72 o 
   5   9   1       47.40       47.82      4.48 o 
   6   9   1       32.17       27.64     13.73 o 
   7   9   1       38.21       37.49      9.50 o 
   8   9   1       21.93       20.40      7.70 o 
  -7  10   1        0.87       -2.67      3.41 o 
  -6  10   1       15.12        5.36      3.45 o 
  -5  10   1       15.33       12.79      2.92 o 
  -4  10   1      100.03       87.77      5.43 o 
  -3  10   1        5.91        2.36      1.68 o 
  -2  10   1       27.28       24.89      3.31 o 
  -1  10   1      570.79      553.57     12.05 o 
   0  10   1      241.78      214.67      7.04 o 
   1  10   1      570.60      588.36     13.77 o 
   2  10   1       27.25       30.62      4.75 o 
   3  10   1        5.93        3.27      3.09 o 
   4  10   1       99.87       88.09      7.96 o 
   5  10   1       15.36       16.28      2.52 o 
   6  10   1       15.11        4.34      2.99 o 
   7  10   1        0.87        0.47      2.91 o 
  -7  11   1       12.06        7.16      3.43 o 
  -6  11   1       15.02       18.79      4.51 o 
  -5  11   1       25.68       28.60      4.16 o 
  -4  11   1      169.65      162.77      7.66 o 
  -3  11   1      135.08      120.27      6.51 o 
  -2  11   1       91.33      100.24      6.76 o 
  -1  11   1      336.26      340.41      9.91 o 
   0  11   1        0.34       -1.13      1.13 o 
   1  11   1      336.14      327.79      9.62 o 
   2  11   1       91.11       87.10      7.82 o 
   3  11   1      134.93      134.83      8.02 o 
   4  11   1      169.57      166.30      7.86 o 
   5  11   1       25.62       24.12      3.90 o 
   6  11   1       15.02       10.53      2.97 o 
   7  11   1       12.04        2.82      3.85 o 
  -7  12   1       68.85       72.85     13.26 o 
  -6  12   1       40.68       41.42      6.98 o 
  -5  12   1       23.10       16.71      3.22 o 
  -4  12   1       29.66       31.56      5.46 o 
  -3  12   1       97.30       97.35      6.17 o 
  -2  12   1      720.38      715.73     24.27 o 
  -1  12   1      457.69      478.95     14.57 o 
   0  12   1       56.87       44.38      6.48 o 
   1  12   1      458.07      473.64     17.40 o 
   2  12   1      720.56      677.04     18.06 o 
   3  12   1       97.12       91.27      6.86 o 
   4  12   1       29.54       19.02      3.34 o 
   5  12   1       23.08       20.44      4.11 o 
   6  12   1       40.77       41.49      5.63 o 
  -7  13   1        5.77       26.84      9.29 o 
  -6  13   1       12.26        8.54      7.12 o 
  -5  13   1       39.92       41.60      5.43 o 
  -4  13   1      245.93      269.40     12.69 o 
  -3  13   1       17.94       16.51      2.89 o 
  -2  13   1       10.78        1.80      3.42 o 
  -1  13   1        4.06        5.25      2.28 o 
   0  13   1       73.32       77.41      8.55 o 
   1  13   1        4.12        2.68      1.98 o 
   2  13   1       10.70        4.55      2.46 o 
   3  13   1       17.87        5.03      6.04 o 
   4  13   1      245.91      243.25     10.39 o 
   5  13   1       39.87       35.37      5.12 o 
   6  13   1       12.25        3.71      4.43 o 
  -5  14   1       16.92       18.33      5.18 o 
  -4  14   1      120.84      148.98     14.14 o 
  -3  14   1       11.50        3.39      2.63 o 
  -2  14   1        1.78       -2.53      2.69 o 
  -1  14   1       74.85       84.38      9.25 o 
   0  14   1       37.18       19.70      8.95 o 
   1  14   1       74.71       82.34      8.95 o 
   2  14   1        1.78        3.13      2.47 o 
   3  14   1       11.56        4.05      2.47 o 
   4  14   1      120.88      156.45      8.75 o 
   5  14   1       16.91       10.09      4.98 o 
   6  14   1        7.91        7.36      5.72 o 
  -5  15   1      112.17      131.48     17.28 o 
  -4  15   1       17.42       17.30      7.01 o 
  -3  15   1       12.32       10.75      4.59 o 
  -2  15   1       19.05       23.74      5.42 o 
  -1  15   1        0.51        1.57      8.20 o 
   0  15   1       56.82       72.24      9.01 o 
   1  15   1        0.52       -4.32      6.48 o 
   2  15   1       19.13       23.32      5.73 o 
   3  15   1       12.28       18.02      4.42 o 
   4  15   1       17.48        8.84      5.84 o 
   5  15   1      112.13      101.65     10.83 o 
  -2  16   1       31.43       44.23     10.21 o 
  -1  16   1       24.91       26.26      6.06 o 
   0  16   1       21.56       17.48      5.36 o 
   1  16   1       24.90       21.30      5.57 o 
   2  16   1       31.47       36.95      9.25 o 
   3  16   1       53.23       46.02      9.61 o 
   4  16   1       13.91       19.87      7.47 o 
   1   0   2     2678.49     2293.14     16.31 o 
   2   0   2     9450.17     8231.42     53.64 o 
   3   0   2        3.58        4.05      0.86 o 
   4   0   2      184.50      181.68      4.64 o 
   5   0   2       25.60       23.22      1.57 o 
   6   0   2       18.44       16.63      1.57 o 
   7   0   2       60.47       58.92      6.04 o 
   8   0   2        4.62        3.93      2.52 o 
   9   0   2      112.05      106.24      9.56 o 
  10   0   2       75.36       71.38      8.66 o 
 -10   1   2       15.99       11.41      6.01 o 
  -9   1   2       11.62       11.15      3.43 o 
  -8   1   2      100.24      102.95      8.79 o 
  -7   1   2       23.64       26.30      3.49 o 
  -6   1   2        0.16        1.99      0.89 o 
  -5   1   2        0.90        1.06      0.84 o 
  -4   1   2      180.16      176.98      4.03 o 
  -3   1   2       75.43       69.50      2.84 o 
  -2   1   2     2875.33     2793.71     23.74 o 
  -1   1   2     7303.35     6227.13     72.41 o 
   0   1   2     3508.15     3148.38     41.08 o 
   1   1   2     7298.81     6245.92    114.69 o 
   2   1   2     2876.08     2742.07     19.41 o 
   3   1   2       75.48       71.89      4.16 o 
   4   1   2      180.04      170.59      5.19 o 
   5   1   2        0.89        0.14      1.41 o 
   6   1   2        0.16        3.12      1.76 o 
   7   1   2       23.57       24.00      4.58 o 
   8   1   2      100.07       88.42     11.33 o 
   9   1   2       11.59        6.13      2.75 o 
  10   1   2       15.97       -0.85      6.07 o 
 -10   2   2       18.99       10.80      5.89 o 
  -9   2   2        1.43        2.74      6.27 o 
  -8   2   2       47.34       39.36      4.86 o 
  -7   2   2      159.11      175.36      6.25 o 
  -6   2   2      132.90      137.76      4.01 o 
  -5   2   2       31.61       25.42      1.80 o 
  -4   2   2      853.03      903.60      9.67 o 
  -3   2   2       39.10       40.61      1.78 o 
  -2   2   2     4075.88     3785.04     24.68 o 
  -1   2   2     1401.70     1386.77      9.02 o 
   0   2   2     4866.48     4354.87    103.78 o 
   1   2   2     1402.07     1371.93      7.78 o 
   2   2   2     4073.00     3702.28     18.88 o 
   3   2   2       39.08       41.20      1.99 o 
   4   2   2      853.68      897.61      8.90 o 
   5   2   2       31.61       38.06      4.16 o 
   6   2   2      133.30      148.45      7.42 o 
   7   2   2      159.02      177.31     10.88 o 
   8   2   2       47.39       60.30     14.06 o 
   9   2   2        1.44       -2.24      2.75 o 
  10   2   2       19.03        6.60      4.45 o 
 -10   3   2       25.43       12.23      6.05 o 
  -9   3   2        6.68        4.28      3.06 o 
  -8   3   2       55.90       52.94      5.38 o 
  -7   3   2       37.58       34.13      2.75 o 
  -6   3   2      111.15      106.30      3.93 o 
  -5   3   2     1326.07     1286.40     11.65 o 
  -4   3   2      240.26      242.09      7.39 o 
  -3   3   2      461.34      469.14      7.93 o 
  -2   3   2       74.71       79.37      3.05 o 
  -1   3   2      321.72      313.41      3.87 o 
   0   3   2     3643.98     3196.64     18.80 o 
   1   3   2      321.90      324.98      4.37 o 
   2   3   2       74.68       75.12      2.31 o 
   3   3   2      460.94      481.97      6.61 o 
   4   3   2      240.45      249.34      5.64 o 
   5   3   2     1326.47     1294.86     17.53 o 
   6   3   2      111.08      115.68      6.51 o 
   7   3   2       37.66       30.75      4.65 o 
   8   3   2       55.72       65.81      7.25 o 
   9   3   2        6.68        4.26      2.90 o 
  10   3   2       25.45       21.08      7.68 o 
 -10   4   2        3.88        6.56      4.83 o 
  -9   4   2      138.43      180.02     14.03 o 
  -8   4   2       56.92       53.51      7.52 o 
  -7   4   2       21.38       19.13      2.51 o 
  -6   4   2       22.09       22.31      3.18 o 
  -5   4   2      324.58      190.49    172.36 o 
  -4   4   2      178.44      178.18      7.01 o 
  -3   4   2       82.32       88.58      3.55 o 
  -2   4   2     1306.33     1351.27     15.22 o 
  -1   4   2      327.45      361.68      5.51 o 
   0   4   2     4424.52     4140.40     36.19 o 
   1   4   2      327.54      363.92      5.07 o 
   2   4   2     1305.90     1362.86     22.85 o 
   3   4   2       82.15       86.08      3.00 o 
   4   4   2      178.07      179.32      4.33 o 
   5   4   2      324.49      332.41      6.70 o 
   6   4   2       22.09       23.05      4.00 o 
   7   4   2       21.37       23.04      4.42 o 
   8   4   2       56.99       47.02      9.75 o 
   9   4   2      138.52      144.59     12.51 o 
  10   4   2        3.87        7.75      5.43 o 
  -9   5   2       27.00       22.04      7.98 o 
  -8   5   2       39.93       45.24      7.34 o 
  -7   5   2       88.94       80.43      8.94 o 
  -6   5   2      247.14      250.21      7.74 o 
  -5   5   2        5.96        5.63      3.55 o 
  -4   5   2      200.21      181.27      8.88 o 
  -3   5   2      864.52      899.02     13.31 o 
  -2   5   2     1124.99     1134.62     13.31 o 
  -1   5   2      699.73      687.54      8.96 o 
   0   5   2        0.30        2.87      0.83 o 
   1   5   2      700.04      690.45      7.61 o 
   2   5   2     1125.79     1184.27     24.09 o 
   3   5   2      866.05      940.20      9.47 o 
   4   5   2      200.14      185.01      4.47 o 
   5   5   2        5.91        6.40      1.28 o 
   6   5   2      246.79      270.02     13.48 o 
   7   5   2       88.98       82.82     12.53 o 
   8   5   2       39.92       31.43      8.82 o 
   9   5   2       27.03       21.71      5.76 o 
  -9   6   2       62.96       73.40     14.63 o 
  -8   6   2       53.59       54.20      7.82 o 
  -7   6   2       27.17       17.41      3.24 o 
  -6   6   2       12.43        9.54      4.68 o 
  -5   6   2      248.74      249.85      7.67 o 
  -4   6   2      101.03       99.73      3.80 o 
  -3   6   2       52.41       57.01      2.85 o 
  -2   6   2      357.00      326.08     10.17 o 
  -1   6   2      690.42      690.29     13.11 o 
   0   6   2     1618.23     1593.37     19.96 o 
   1   6   2      691.92      707.90     11.60 o 
   2   6   2      357.24      340.90      7.23 o 
   3   6   2       52.61       57.68      3.38 o 
   4   6   2      101.06       99.06      3.44 o 
   5   6   2      248.57      248.18      6.66 o 
   7   6   2       27.30       40.36      8.97 o 
   8   6   2       53.65       41.91      6.69 o 
   9   6   2       62.88       74.28      9.25 o 
  -9   7   2      135.18      137.26     13.18 o 
  -8   7   2      116.34      108.33     11.04 o 
  -7   7   2       41.36       50.98      6.68 o 
  -6   7   2      152.27      131.64      9.83 o 
  -5   7   2       81.95       90.85      6.19 o 
  -4   7   2      315.29      311.18      7.83 o 
  -3   7   2      200.87      183.26      7.56 o 
  -2   7   2      799.91      840.99     11.56 o 
  -1   7   2      231.31      228.65      9.32 o 
   0   7   2      126.19      138.25      8.43 o 
   1   7   2      231.92      236.98      6.23 o 
   2   7   2      799.01      826.45     14.19 o 
   3   7   2      201.12      190.32      9.17 o 
   4   7   2      315.45      309.55      9.76 o 
   5   7   2       81.90       85.13      6.55 o 
   8   7   2      116.18      113.61     11.43 o 
   9   7   2      135.17      168.25     35.97 o 
  -8   8   2        3.53        9.22      7.42 o 
  -7   8   2       16.36        7.61      3.80 o 
  -6   8   2       89.29      100.00     15.81 o 
  -5   8   2       79.31       74.83      7.54 o 
  -4   8   2       93.19       93.14      4.54 o 
  -3   8   2      526.88      544.09     13.67 o 
  -2   8   2     1069.60     1041.25     13.23 o 
  -1   8   2       39.64       29.47     13.80 o 
   0   8   2      180.45      170.00      9.95 o 
   1   8   2       39.38       41.38      2.88 o 
   2   8   2     1069.81     1022.42     17.52 o 
   3   8   2      527.29      505.67     17.34 o 
   4   8   2       93.00       96.80      5.91 o 
   5   8   2       79.28       78.82      7.82 o 
   8   8   2        3.52        6.53      3.96 o 
  -8   9   2       53.07       62.99     14.76 o 
  -7   9   2       34.65       28.69      7.66 o 
  -6   9   2      172.09      153.91     13.95 o 
  -5   9   2       61.69       53.11     10.54 o 
  -4   9   2      132.60      130.49      5.57 o 
  -3   9   2       10.59        9.54      2.50 o 
  -2   9   2      199.45      189.09      3.97 o 
  -1   9   2      248.26      259.83     15.71 o 
   0   9   2        1.08        0.29      1.33 o 
   1   9   2      248.17      261.14     11.13 o 
   2   9   2      199.89      170.99      6.91 o 
   3   9   2       10.63       13.86      4.93 o 
   4   9   2      132.44      137.48     11.08 o 
   5   9   2       61.52       56.70      4.85 o 
   6   9   2      172.01      157.22     16.64 o 
   7   9   2       34.56       51.90     10.37 o 
   8   9   2       52.92       54.82      8.59 o 
  -7  10   2        0.95        2.89      4.39 o 
  -6  10   2       49.67       53.38      7.47 o 
  -5  10   2       85.23       99.76      7.27 o 
  -4  10   2       89.19       81.16      6.31 o 
  -3  10   2      120.24      115.30      7.00 o 
  -2  10   2      211.00      216.77      6.50 o 
  -1  10   2      111.55      100.44     10.60 o 
   0  10   2     1120.09     1089.46     19.20 o 
   1  10   2      111.80      106.00      5.44 o 
   2  10   2      211.04      210.32     14.67 o 
   3  10   2      120.25      117.78      8.78 o 
   4  10   2       89.43       90.76      6.40 o 
   5  10   2       85.22       69.68      5.67 o 
   6  10   2       49.77       53.39     10.37 o 
   7  10   2        0.96        4.18      5.86 o 
  -7  11   2       23.25       17.00      4.57 o 
  -6  11   2       56.39       62.65      8.51 o 
  -5  11   2       84.95       78.02      6.70 o 
  -4  11   2       18.67       14.88      3.35 o 
  -3  11   2       78.07       74.25      5.84 o 
  -2  11   2       86.30       86.62      6.30 o 
  -1  11   2      141.91      135.09      7.42 o 
   0  11   2       86.14       87.47      8.26 o 
   1  11   2      141.88      133.39      6.38 o 
   2  11   2       86.25       92.49      8.32 o 
   3  11   2       77.97       66.31      7.38 o 
   4  11   2       18.56       12.81      2.98 o 
   5  11   2       85.05       85.95      9.05 o 
   6  11   2       56.24       51.64      7.27 o 
   7  11   2       23.19        8.50      5.15 o 
  -7  12   2       35.45       19.36      6.45 o 
  -6  12   2        1.06       -4.48      4.66 o 
  -5  12   2       31.67       32.62      4.70 o 
  -4  12   2      136.72      128.60      8.45 o 
  -3  12   2       38.60       42.09      4.89 o 
  -2  12   2      486.09      474.18     15.27 o 
  -1  12   2       34.79       34.57      4.33 o 
   0  12   2        3.40        2.42      2.71 o 
   1  12   2       34.75       31.11      4.13 o 
   2  12   2      485.78      469.44     19.54 o 
   3  12   2       38.61       40.95      5.80 o 
   4  12   2      136.67      122.00      7.19 o 
   5  12   2       31.82       31.86      4.73 o 
   6  12   2        1.08        5.69      3.54 o 
  -7  13   2       23.68       27.21      8.98 o 
  -6  13   2      145.42      169.65     14.03 o 
  -5  13   2       15.24       12.79      4.02 o 
  -4  13   2       89.41       91.65      7.42 o 
  -3  13   2      111.95      124.41      8.29 o 
  -2  13   2      145.59      155.23      9.13 o 
  -1  13   2       66.33       60.06      5.52 o 
   0  13   2      306.21      291.02     23.49 o 
   1  13   2       66.49       63.57      5.67 o 
   2  13   2      145.87      156.69      9.18 o 
   3  13   2      111.89      110.17      8.98 o 
   4  13   2       89.38       74.78      6.08 o 
   5  13   2       15.18        8.80      3.59 o 
   6  13   2      145.27      165.24     13.55 o 
  -5  14   2      126.49      157.17     13.26 o 
  -4  14   2        2.54        1.59      4.75 o 
  -3  14   2       24.20       26.25      8.35 o 
  -2  14   2      112.34      125.31     11.29 o 
  -1  14   2       29.64       36.59      6.50 o 
   0  14   2        3.11        6.25      5.26 o 
   1  14   2       29.54       29.46      5.89 o 
   2  14   2      112.32      124.38      8.61 o 
   3  14   2       24.32       24.43      4.33 o 
   4  14   2        2.53        0.03      2.50 o 
   5  14   2      126.39      144.72     10.30 o 
   6  14   2       25.10       29.30      8.63 o 
  -5  15   2      120.95      157.33     19.23 o 
  -4  15   2        1.47        1.97      3.79 o 
  -3  15   2       73.93       82.19     14.11 o 
  -2  15   2       10.31        6.45      4.16 o 
  -1  15   2       55.14       66.81      8.70 o 
   0  15   2        3.54        5.83      6.10 o 
   1  15   2       55.21       62.86     11.10 o 
   2  15   2       10.37       12.91      4.91 o 
   3  15   2       73.87       76.33      8.98 o 
   4  15   2        1.47        4.65      7.67 o 
   5  15   2      120.75       97.50     10.59 o 
  -1  16   2       35.95       33.29     10.45 o 
   0  16   2        9.08        4.13      4.57 o 
   1  16   2       36.02       48.55     10.81 o 
   2  16   2        8.11       18.51      6.41 o 
   3  16   2       69.48       68.60     12.82 o 
   4  16   2        7.10        6.37      5.20 o 
   1   0   3     4314.64     3897.36     35.78 o 
   2   0   3        3.71        2.46      0.76 o 
   3   0   3       98.15      102.98      3.27 o 
   4   0   3      266.61      267.88      8.19 o 
   5   0   3       15.73       13.19      1.52 o 
   6   0   3        1.97        2.39      1.09 o 
   7   0   3      112.44      111.94     13.82 o 
   8   0   3       33.98       42.09      5.54 o 
   9   0   3       13.54        4.09      2.81 o 
  10   0   3        8.26        4.56      4.50 o 
 -10   1   3        4.28        0.98      4.00 o 
  -9   1   3       13.68        9.46      9.13 o 
  -8   1   3        8.84       15.01      3.94 o 
  -7   1   3       26.24       24.55      3.69 o 
  -6   1   3      168.32      169.21      4.99 o 
  -5   1   3       61.85       63.70      2.66 o 
  -4   1   3       77.06       77.00      4.07 o 
  -3   1   3      142.69      138.07      4.45 o 
  -2   1   3      410.65      427.46      6.67 o 
  -1   1   3       98.35       95.13      5.68 o 
   0   1   3       10.72        9.84      1.35 o 
   1   1   3       98.46       94.19      3.86 o 
   2   1   3      411.09      419.70      5.65 o 
   3   1   3      142.76      141.33      4.11 o 
   4   1   3       77.02       74.09      4.43 o 
   5   1   3       61.80       63.83      3.22 o 
   6   1   3      168.28      163.20      3.62 o 
   7   1   3       26.31       24.82      5.27 o 
   8   1   3        8.87        5.74      3.08 o 
   9   1   3       13.72       15.74      3.54 o 
  10   1   3        4.28       -4.12      4.20 o 
 -10   2   3       65.19       55.84     10.95 o 
  -9   2   3       33.28       38.67      6.14 o 
  -8   2   3       75.64       82.75      6.48 o 
  -7   2   3       63.42       66.68      4.07 o 
  -6   2   3       99.66       96.34      3.48 o 
  -5   2   3       32.47       31.38      1.90 o 
  -4   2   3     1690.16     1707.25     17.72 o 
  -3   2   3      658.45      684.96      9.59 o 
  -2   2   3      939.88      936.14     13.98 o 
  -1   2   3      619.09      650.38      8.19 o 
   0   2   3      394.59      412.65      8.52 o 
   1   2   3      619.07      610.73      7.66 o 
   2   2   3      940.61      942.31     11.01 o 
   3   2   3      658.94      663.16      8.95 o 
   4   2   3     1690.27     1718.67     17.49 o 
   5   2   3       32.51       29.54      3.16 o 
   6   2   3       99.65       86.51      6.29 o 
   7   2   3       63.40       64.63      5.51 o 
   8   2   3       75.59       67.62      7.47 o 
   9   2   3       33.31       30.95      6.96 o 
  10   2   3       65.14       62.14     12.05 o 
 -10   3   3       91.58       75.07     13.47 o 
  -9   3   3        6.61        6.76      3.63 o 
  -8   3   3        2.00       -1.22      2.69 o 
  -7   3   3      320.21      308.98     11.40 o 
  -6   3   3       10.35        7.62      2.27 o 
  -5   3   3       69.93       67.52      3.32 o 
  -4   3   3     1128.91     1117.84     21.99 o 
  -3   3   3      166.13      168.89      3.79 o 
  -2   3   3     1657.73     1643.39     11.71 o 
  -1   3   3     1732.27     1758.40     12.79 o 
   0   3   3        1.78        3.47      1.18 o 
   1   3   3     1732.44     1728.39     12.76 o 
   2   3   3     1658.41     1603.03     14.73 o 
   3   3   3      165.91      169.07      5.03 o 
   4   3   3     1129.32     1154.87     12.91 o 
   5   3   3       69.91       63.91      2.98 o 
   6   3   3       10.41        9.59      2.41 o 
   7   3   3      320.43      317.69     13.08 o 
   8   3   3        2.02        0.19      3.48 o 
   9   3   3        6.65       12.40      6.79 o 
  10   3   3       91.59       92.87     14.82 o 
  -9   4   3       56.72       46.44      7.24 o 
  -8   4   3        5.51        0.76      3.58 o 
  -7   4   3      192.10      189.97      8.89 o 
  -6   4   3      196.62      191.37      8.27 o 
  -5   4   3       54.73       48.82      4.63 o 
  -4   4   3      384.96      402.24     10.39 o 
  -3   4   3      605.51      652.13     12.09 o 
  -2   4   3      121.86      128.31      3.45 o 
  -1   4   3      657.03      648.76      6.21 o 
   0   4   3       66.74       77.31      2.70 o 
   1   4   3      656.64      655.34     10.73 o 
   2   4   3      121.62      122.99      6.03 o 
   3   4   3      605.69      641.39      8.51 o 
   4   4   3      385.70      397.29     10.66 o 
   5   4   3       54.66       57.03      4.42 o 
   6   4   3      196.31      192.26      8.52 o 
   7   4   3      192.11      193.14      9.30 o 
   8   4   3        5.52        6.94      5.56 o 
   9   4   3       56.80       49.83     10.84 o 
  -9   5   3       73.36       56.74      8.41 o 
  -8   5   3      109.97      115.14     10.94 o 
  -7   5   3      528.35      544.53     17.41 o 
  -6   5   3      306.27      315.67     10.47 o 
  -5   5   3      400.57      395.43     19.90 o 
  -4   5   3       79.77       82.09     10.57 o 
  -3   5   3      305.79      292.87      6.21 o 
  -2   5   3       51.32       52.45      2.10 o 
  -1   5   3      303.13      327.74      6.87 o 
   0   5   3        0.00        1.27      0.83 o 
   1   5   3      303.25      328.69      5.72 o 
   2   5   3       51.53       53.67      2.96 o 
   3   5   3      305.37      314.05      6.86 o 
   4   5   3       79.92       94.85      5.48 o 
   5   5   3      401.35      393.30      7.92 o 
   6   5   3      306.57      310.94     11.00 o 
   7   5   3      527.98      541.45     30.00 o 
   8   5   3      109.92       92.49     13.91 o 
   9   5   3       73.33       59.47      8.78 o 
  -9   6   3       13.18        7.92      4.36 o 
  -8   6   3      101.80       95.06     10.19 o 
  -7   6   3       94.90      102.15      7.31 o 
  -6   6   3      251.20      266.66      9.21 o 
  -5   6   3       39.69       37.05      3.45 o 
  -4   6   3      108.77      113.01      4.18 o 
  -3   6   3      176.35      174.41      4.57 o 
  -2   6   3        2.53        2.70      0.82 o 
  -1   6   3      211.69      232.15      6.13 o 
   0   6   3      623.44      643.17      9.50 o 
   1   6   3      211.78      246.38      6.38 o 
   2   6   3        2.52        3.81      1.11 o 
   3   6   3      176.03      174.13      7.15 o 
   4   6   3      108.49      115.13      4.85 o 
   5   6   3       39.56       37.96      2.34 o 
   6   6   3      251.58      270.10     12.96 o 
   7   6   3       94.95       96.26     13.21 o 
   8   6   3      101.72      122.73     16.02 o 
   9   6   3       13.17       12.47      5.84 o 
  -9   7   3       33.83       46.88     12.30 o 
  -8   7   3       20.11       18.46      5.55 o 
  -7   7   3       96.36       92.33     13.19 o 
  -6   7   3       22.00       18.14      4.16 o 
  -5   7   3      173.48      183.41      7.58 o 
  -4   7   3      263.79      252.57      5.54 o 
  -3   7   3      246.68      253.96      4.63 o 
  -2   7   3       67.64       62.09      3.13 o 
  -1   7   3       79.85       78.35      4.65 o 
   0   7   3      776.53      849.34     13.07 o 
   1   7   3       79.64       92.58      3.81 o 
   2   7   3       67.58       69.35      3.85 o 
   3   7   3      247.21      278.19      9.49 o 
   4   7   3      263.47      261.07      9.46 o 
   5   7   3      173.10      182.46      9.13 o 
   8   7   3       20.06       19.08      7.72 o 
   9   7   3       33.82       36.56     10.53 o 
  -8   8   3       33.87       33.80      6.87 o 
  -7   8   3       80.00       71.54      8.79 o 
  -6   8   3       96.33       92.02      8.73 o 
  -5   8   3       13.46       14.98      3.15 o 
  -4   8   3      847.05      850.12     16.48 o 
  -3   8   3      566.96      564.77     10.43 o 
  -2   8   3       97.91      102.45      5.23 o 
   0   8   3     1144.41     1184.83     21.58 o 
   1   8   3       47.38       48.84      3.31 o 
   2   8   3       97.99       94.37      5.46 o 
   3   8   3      566.77      529.70     24.05 o 
   4   8   3      847.73      810.00     20.57 o 
   5   8   3       13.55       15.37      3.31 o 
   6   8   3       96.10       92.36     13.19 o 
   8   8   3       33.80       42.67     10.46 o 
  -8   9   3        1.56        2.13      7.59 o 
  -7   9   3       12.63       18.21      4.81 o 
  -6   9   3       25.87       30.16      5.63 o 
  -5   9   3       11.48        5.75      2.92 o 
  -4   9   3       19.09       18.04      2.38 o 
  -3   9   3      338.82      347.19     11.34 o 
  -2   9   3      455.47      443.81      9.83 o 
  -1   9   3       73.62       71.71      9.57 o 
   0   9   3       45.70       44.17      3.93 o 
   1   9   3       73.39       74.73      4.63 o 
   2   9   3      454.69      438.93     11.15 o 
   3   9   3      338.64      346.97     14.46 o 
   4   9   3       19.05       18.10      3.59 o 
   5   9   3       11.54       16.55      3.25 o 
   6   9   3       25.81       19.97      7.66 o 
   8   9   3        1.58        0.25      3.70 o 
  -7  10   3        0.43        0.43      3.07 o 
  -6  10   3       78.68       84.56      8.97 o 
  -5  10   3       37.41       28.06      5.40 o 
  -4  10   3       10.21        7.52      2.36 o 
  -3  10   3      248.80      223.83      9.59 o 
  -2  10   3      593.30      572.38     18.92 o 
  -1  10   3      214.22      223.36     12.32 o 
   0  10   3      229.31      250.65     12.98 o 
   1  10   3      214.48      223.16      8.22 o 
   2  10   3      593.82      559.36     22.98 o 
   3  10   3      248.80      241.73     12.73 o 
   4  10   3       10.09       11.11      2.84 o 
   5  10   3       37.36       23.62      7.21 o 
   6  10   3       78.65       91.91     13.23 o 
  -7  11   3       58.17       64.69     14.74 o 
  -6  11   3        5.22        5.53      3.16 o 
  -5  11   3       22.84       20.71      4.58 o 
  -4  11   3       78.99       63.06      5.61 o 
  -3  11   3      126.39      112.64      7.14 o 
  -2  11   3      222.04      206.51     12.04 o 
  -1  11   3      114.21      131.81      9.15 o 
   0  11   3     2954.82     2943.95     46.63 o 
   1  11   3      113.93      111.40      9.28 o 
   2  11   3      221.66      234.51     13.29 o 
   3  11   3      126.60      109.71      9.12 o 
   4  11   3       78.88       66.79      7.23 o 
   5  11   3       22.81       18.97      6.28 o 
   6  11   3        5.22        0.96      3.55 o 
   7  11   3       58.37       86.27     14.62 o 
  -7  12   3        4.73        4.45      6.07 o 
  -6  12   3       31.79       33.13     11.15 o 
  -5  12   3        6.04        5.06      7.65 o 
  -4  12   3       41.87       45.40      5.08 o 
  -3  12   3       67.62       66.87      5.89 o 
  -2  12   3       26.96       27.94      4.77 o 
  -1  12   3       95.50       96.18      8.41 o 
   0  12   3     1116.89     1075.76     29.68 o 
   1  12   3       94.99       65.76      7.74 o 
   2  12   3       27.12       26.15      4.89 o 
   3  12   3       67.86       70.09      8.30 o 
   4  12   3       41.86       45.03      6.37 o 
   5  12   3        6.08        9.86      5.74 o 
   6  12   3       31.74       26.57      6.03 o 
  -6  13   3       66.68       62.55     14.97 o 
  -5  13   3       12.67       19.42      5.11 o 
  -4  13   3      115.40      122.75     10.96 o 
  -3  13   3      224.65      251.12     15.01 o 
  -2  13   3      330.93      336.19     16.51 o 
  -1  13   3       51.39       45.21      5.85 o 
   0  13   3        0.04        0.23      3.54 o 
   1  13   3       51.53       50.89      7.02 o 
   2  13   3      330.67      327.72     17.35 o 
   3  13   3      224.49      235.49     24.63 o 
   4  13   3      115.08      111.41      9.89 o 
   5  13   3       12.71       10.70      4.59 o 
   6  13   3       66.58       68.23      9.08 o 
  -5  14   3      129.51      155.59     20.37 o 
  -4  14   3       42.40       42.02      8.49 o 
  -3  14   3      169.96      179.40     15.81 o 
  -2  14   3       63.76       66.01     12.70 o 
  -1  14   3       37.54       37.80      9.51 o 
   0  14   3        6.19        5.28      4.17 o 
   1  14   3       37.83       41.02      6.71 o 
   2  14   3       63.76       61.22      6.29 o 
   3  14   3      169.85      167.21     12.29 o 
   4  14   3       42.48       33.38      5.04 o 
   5  14   3      129.36      138.79     17.82 o 
  -5  15   3        2.95       -6.44      6.44 o 
  -4  15   3      137.03      150.18     17.70 o 
  -3  15   3       70.48       84.47     14.77 o 
  -2  15   3       62.09       87.40     14.79 o 
  -1  15   3       13.07       13.51      8.51 o 
   0  15   3       82.71       86.61     13.92 o 
   1  15   3       13.10       31.58      9.53 o 
   2  15   3       62.17       86.98     13.85 o 
   3  15   3       70.47       84.76     13.45 o 
   4  15   3      137.12      119.08     27.12 o 
   5  15   3        2.98       -0.52      4.84 o 
   0  16   3        0.03       -0.99      4.12 o 
   1  16   3       10.97       13.18      6.93 o 
   2  16   3       36.25       40.09     10.02 o 
   3  16   3       82.37       77.58     13.67 o 
   0   0   4      558.41      600.09     16.70 o 
   1   0   4     1621.65     1531.41     14.77 o 
   2   0   4     1813.56     1742.76     19.82 o 
   3   0   4       45.15       52.38      3.03 o 
   4   0   4     1769.99     1810.07     28.03 o 
   5   0   4       49.54       40.27      4.83 o 
   6   0   4      158.87      155.90      9.35 o 
   7   0   4       12.45       14.62      3.35 o 
   8   0   4        3.12        3.36      3.09 o 
   9   0   4       15.62       18.07      4.58 o 
  10   0   4        7.62        7.85      3.31 o 
 -10   1   4       11.21       15.99      8.09 o 
  -9   1   4       40.08       48.76     10.43 o 
  -8   1   4        7.87        4.57      2.73 o 
  -7   1   4       47.72       40.96      4.49 o 
  -6   1   4      146.84      148.92      5.68 o 
  -5   1   4      127.14      128.12      4.46 o 
  -4   1   4      625.68      636.13     16.17 o 
  -3   1   4      217.60      227.58      5.94 o 
  -2   1   4     2441.55     2398.02     19.21 o 
  -1   1   4      983.59      983.96     13.78 o 
   0   1   4       38.29       52.02      2.93 o 
   1   1   4      983.67      985.00     15.10 o 
   2   1   4     2441.37     2416.78     20.94 o 
   3   1   4      217.74      226.87      5.46 o 
   4   1   4      625.54      614.63     12.87 o 
   5   1   4      127.26      134.38      6.70 o 
   6   1   4      146.90      147.92      7.64 o 
   7   1   4       47.65       44.03      4.76 o 
   8   1   4        7.81        5.61      2.24 o 
   9   1   4       40.10       40.01      7.05 o 
  10   1   4       11.24       25.64      6.92 o 
 -10   2   4       18.29       17.12      8.04 o 
  -9   2   4       15.00       26.57      8.06 o 
  -8   2   4        1.45       -0.58      2.19 o 
  -7   2   4       82.61       98.33      7.87 o 
  -6   2   4       19.20       17.18      2.24 o 
  -5   2   4       20.84       15.54      1.95 o 
  -4   2   4     1136.63     1141.36     19.61 o 
  -3   2   4      268.53      253.70      7.28 o 
  -2   2   4     1305.19     1381.79     19.02 o 
  -1   2   4     1428.26     1425.66     15.19 o 
   0   2   4     1034.17      991.02     23.96 o 
   1   2   4     1426.38     1412.87     18.28 o 
   2   2   4     1305.37     1325.13     16.07 o 
   3   2   4      267.96      258.91      6.67 o 
   4   2   4     1136.29     1109.41     17.28 o 
   5   2   4       20.83       19.12      2.88 o 
   6   2   4       19.20       20.92      3.03 o 
   7   2   4       82.69       69.60      5.85 o 
   8   2   4        1.45       -0.84      2.09 o 
   9   2   4       14.97       10.08      4.13 o 
  10   2   4       18.28       19.09      6.91 o 
 -10   3   4       25.99       37.42     10.50 o 
  -9   3   4       43.81       51.05      7.68 o 
  -8   3   4      122.98      124.06     16.50 o 
  -7   3   4       22.28       21.23      3.47 o 
  -6   3   4      794.80      810.83     17.60 o 
  -5   3   4       58.08       51.04      3.03 o 
  -4   3   4       42.10       45.54      5.85 o 
  -3   3   4      104.60      103.22      3.88 o 
  -2   3   4      563.48      598.41      8.10 o 
  -1   3   4     1203.74     1265.30     14.40 o 
   0   3   4        1.74        3.29      0.98 o 
   1   3   4     1204.76     1221.81     14.17 o 
   2   3   4      563.42      578.95      9.11 o 
   3   3   4      104.63      110.18      4.83 o 
   4   3   4       42.23       34.81      3.23 o 
   5   3   4       57.93       51.27      4.31 o 
   6   3   4      795.28      797.97     22.73 o 
   7   3   4       22.36       26.73      3.93 o 
   8   3   4      123.10      119.79      8.04 o 
   9   3   4       43.75       37.73      8.70 o 
  10   3   4       25.99       10.91      4.58 o 
  -9   4   4       33.62       30.13      6.30 o 
  -8   4   4      251.27      233.90     14.99 o 
  -7   4   4       48.71       42.93      4.45 o 
  -6   4   4       13.12        9.93      2.40 o 
  -5   4   4      699.22      645.38     27.39 o 
  -4   4   4      132.59      115.45      3.56 o 
  -3   4   4      248.37      243.09      4.87 o 
  -2   4   4       96.32       99.83      3.67 o 
  -1   4   4     1182.33     1271.17     11.67 o 
   0   4   4     1118.93     1249.18     12.81 o 
   1   4   4     1183.13     1282.98     16.86 o 
   2   4   4       96.23      101.72      9.02 o 
   3   4   4      248.29      249.52      6.42 o 
   4   4   4      132.66      126.16      5.16 o 
   5   4   4      699.23      694.93     12.41 o 
   6   4   4       13.15       11.07      2.72 o 
   7   4   4       48.66       47.30      4.77 o 
   8   4   4      251.42      255.63     15.44 o 
   9   4   4       33.66       22.09      8.58 o 
  -9   5   4      103.35      119.02     12.17 o 
  -8   5   4      330.42      347.20     18.66 o 
  -7   5   4       14.06       15.72      3.10 o 
  -6   5   4      181.22      173.50      7.03 o 
  -5   5   4      277.66      288.92     11.76 o 
  -4   5   4       20.24       19.53      2.76 o 
  -3   5   4      157.57      164.03      3.72 o 
  -2   5   4      234.11      245.95      5.68 o 
  -1   5   4      818.15      876.00     11.39 o 
   0   5   4      109.96      105.47      3.90 o 
   1   5   4      816.62      870.18     12.28 o 
   2   5   4      234.18      256.94     14.73 o 
   3   5   4      157.25      173.00      6.94 o 
   4   5   4       20.22       20.04      2.12 o 
   5   5   4      277.27      280.71      7.72 o 
   6   5   4      181.21      184.25      8.44 o 
   7   5   4       14.05        9.84      2.86 o 
   8   5   4      330.56      306.08     24.88 o 
   9   5   4      103.30      108.47     16.57 o 
  -9   6   4        6.93        6.73      4.89 o 
  -8   6   4       25.37       25.37      7.43 o 
  -7   6   4      212.79      223.85     10.81 o 
  -6   6   4      363.62      377.68     11.67 o 
  -5   6   4       28.37       35.80      3.61 o 
  -4   6   4      167.59      174.19      4.90 o 
  -3   6   4      122.64      127.75      4.44 o 
  -2   6   4      571.86      561.40      7.62 o 
  -1   6   4      247.80      276.10      8.41 o 
   0   6   4      966.08      986.74     14.68 o 
   1   6   4      247.86      278.50      7.32 o 
   2   6   4      572.27      536.90     34.57 o 
   3   6   4      122.64      118.25     11.45 o 
   4   6   4      168.04      173.95     11.60 o 
   5   6   4       28.43       29.11      2.47 o 
   6   6   4      363.61      384.14     13.76 o 
   7   6   4      212.78      213.46     19.06 o 
   8   6   4       25.30       24.67      7.43 o 
   9   6   4        6.93        4.83      5.33 o 
  -8   7   4       77.62       83.72      9.67 o 
  -7   7   4       84.01       85.24      7.06 o 
  -6   7   4      151.01      149.96     14.12 o 
  -5   7   4      153.39      161.22      7.59 o 
  -4   7   4       70.68       66.05      3.63 o 
  -3   7   4       15.88       18.18      1.69 o 
  -2   7   4      163.36      153.11      4.86 o 
  -1   7   4      195.07      189.05      8.09 o 
   0   7   4        7.69        6.65      2.14 o 
   1   7   4      194.92      186.91      6.31 o 
   2   7   4      163.30      160.23      6.90 o 
   3   7   4       15.74       15.01      2.79 o 
   4   7   4       70.70       71.46      5.24 o 
   5   7   4      153.41      145.68      7.37 o 
   6   7   4      150.81      158.53     11.85 o 
   7   7   4       84.02       83.27     12.44 o 
   8   7   4       77.71       89.82     13.96 o 
  -8   8   4        8.55       10.53      4.90 o 
  -7   8   4       53.18       64.08      8.61 o 
  -6   8   4       11.62        9.97      3.47 o 
  -5   8   4      178.39      171.01      7.98 o 
  -4   8   4      418.36      417.50     12.28 o 
  -3   8   4      135.30      144.93      4.09 o 
  -2   8   4      118.59      121.99      3.97 o 
  -1   8   4       72.96       60.86      5.89 o 
   0   8   4      770.40      738.50     21.09 o 
   1   8   4       73.05       70.19      5.47 o 
   2   8   4      118.35      112.11      5.42 o 
   3   8   4      135.25      137.57      8.93 o 
   4   8   4      418.37      409.92     12.91 o 
   5   8   4      178.12      176.91      8.59 o 
   6   8   4       11.59        2.86      4.44 o 
   8   8   4        8.56       -2.78      6.44 o 
  -8   9   4        4.22       -2.23      3.69 o 
  -7   9   4       29.44       19.08      7.22 o 
  -6   9   4      109.26      117.32     13.64 o 
  -5   9   4      125.64      152.95     11.12 o 
  -4   9   4      152.21      164.60      8.02 o 
  -3   9   4      154.62      144.75      7.23 o 
  -2   9   4      898.34      909.65     13.23 o 
  -1   9   4      121.19      132.34     13.28 o 
   0   9   4       94.60       45.52     59.35 o 
   1   9   4      121.73      121.47      6.97 o 
   2   9   4      899.07      861.37     18.07 o 
   3   9   4      154.86      144.88     12.62 o 
   4   9   4      151.99      162.17     15.50 o 
   5   9   4      125.68      124.71      8.80 o 
   6   9   4      109.32      116.36     14.81 o 
   8   9   4        4.20       12.96      7.46 o 
  -7  10   4       65.34       73.15      8.92 o 
  -6  10   4        5.88        5.81      3.35 o 
  -5  10   4       11.68       15.46      4.42 o 
  -4  10   4      234.98      208.71      9.37 o 
  -3  10   4      251.93      266.72     10.32 o 
  -2  10   4      868.70      846.24     17.36 o 
  -1  10   4      149.53      154.55      9.60 o 
   0  10   4       47.79       40.53      8.08 o 
   1  10   4      149.49      162.98     11.06 o 
   2  10   4      868.51      872.58     33.49 o 
   3  10   4      251.51      261.44     17.99 o 
   4  10   4      234.66      238.97     12.90 o 
   5  10   4       11.54        8.78      5.08 o 
   6  10   4        5.88        4.50      4.52 o 
  -7  11   4       35.51       48.72     15.72 o 
  -6  11   4       21.51       36.49      6.75 o 
  -5  11   4       27.32       32.21      7.55 o 
  -4  11   4      165.36      153.59      9.34 o 
  -3  11   4       12.60       10.13      2.34 o 
  -2  11   4       79.11       90.55     13.52 o 
  -1  11   4      162.72      169.15     10.54 o 
   0  11   4     1024.64     1023.90     39.66 o 
   1  11   4      162.83      166.26     12.07 o 
   2  11   4       78.99      101.50     12.34 o 
   3  11   4       12.63       22.25      6.52 o 
   4  11   4      165.46      153.25     10.82 o 
   5  11   4       27.46       30.68      8.03 o 
   6  11   4       21.38       33.34      8.89 o 
   7  11   4       35.49       34.19      9.05 o 
  -7  12   4       12.12       12.85      5.79 o 
  -6  12   4      114.04      129.16     11.92 o 
  -5  12   4        0.84        5.63      4.06 o 
  -4  12   4       32.15       29.77      5.45 o 
  -3  12   4        5.11       -1.86      2.73 o 
  -2  12   4      183.27      174.37     11.81 o 
  -1  12   4       55.24       42.20      5.59 o 
   0  12   4       48.27       57.78     10.34 o 
   1  12   4       55.24       49.48      9.50 o 
   2  12   4      183.51      164.68     16.44 o 
   3  12   4        5.07        9.84      5.15 o 
   4  12   4       32.17       29.36      8.05 o 
   5  12   4        0.88        5.45      4.80 o 
   6  12   4      114.04      119.36     16.60 o 
  -6  13   4       66.94       63.09     19.33 o 
  -5  13   4        9.58       10.24      4.47 o 
  -4  13   4       58.88       64.89     11.72 o 
  -3  13   4       51.14       58.31      8.47 o 
  -2  13   4       54.29       47.69      6.55 o 
  -1  13   4      214.24      214.71     12.56 o 
   0  13   4       27.45       19.13      6.88 o 
   1  13   4      214.18      187.44     18.59 o 
   2  13   4       54.40       68.35     11.17 o 
   3  13   4       51.09       61.81     10.28 o 
   4  13   4       58.81       63.32     12.37 o 
   5  13   4        9.56       10.18      6.64 o 
   6  13   4       66.97       90.86     15.14 o 
  -5  14   4       31.26       21.83      7.83 o 
  -4  14   4       16.12        6.95      3.92 o 
  -3  14   4       12.76       16.34      4.91 o 
  -2  14   4       68.06       53.53     11.16 o 
  -1  14   4       24.18       21.78      7.21 o 
   0  14   4        0.17        4.95      4.08 o 
   1  14   4       24.22       12.17      7.08 o 
   2  14   4       68.22       70.84     12.06 o 
   3  14   4       12.82       12.57      5.72 o 
   4  14   4       16.04       21.93      7.02 o 
   5  14   4       31.23       29.09     11.24 o 
  -5  15   4       52.76       61.17     12.83 o 
  -4  15   4       35.85       49.12     10.85 o 
  -2  15   4       45.74       66.19     13.24 o 
  -1  15   4       72.05       75.68     13.20 o 
   0  15   4        4.82        3.31      4.29 o 
   1  15   4       71.94       93.02     14.52 o 
   2  15   4       45.74       31.88      8.72 o 
   3  15   4       75.71       91.62     14.42 o 
   4  15   4       35.96       51.45      7.76 o 
   5  15   4       52.72       26.35      8.61 o 
   1  16   4        2.39        7.48      6.43 o 
   2  16   4       13.27       14.75      7.15 o 
   3  16   4       40.10       47.12     11.41 o 
   1   0   5       66.06       69.03      3.57 o 
   2   0   5      843.41      883.95     16.39 o 
   3   0   5      192.95      204.89      6.98 o 
   4   0   5      554.46      555.81     15.84 o 
   5   0   5      338.04      343.69     13.52 o 
   6   0   5      271.38      293.74     13.34 o 
   7   0   5      169.78      175.73     11.12 o 
   8   0   5       39.80       40.25      6.24 o 
   9   0   5        5.23        5.25      2.94 o 
  10   0   5       13.68       16.54      6.89 o 
 -10   1   5       11.52       13.90      6.87 o 
  -9   1   5       36.76       35.98      9.39 o 
  -8   1   5        9.67        8.91      3.34 o 
  -7   1   5      184.14      178.54     11.09 o 
  -6   1   5      104.81       90.06      6.31 o 
  -5   1   5      219.86      224.34      8.95 o 
  -4   1   5      231.60      238.60     10.58 o 
  -3   1   5      520.01      546.92     10.81 o 
  -2   1   5     1027.24     1040.40     15.40 o 
  -1   1   5      224.52      216.06      4.18 o 
   0   1   5      318.16      293.87      7.48 o 
   1   1   5      224.48      226.80      6.52 o 
   2   1   5     1026.20     1083.01      9.63 o 
   3   1   5      520.20      557.25      8.77 o 
   4   1   5      231.46      222.62      8.07 o 
   5   1   5      219.91      226.40      8.94 o 
   6   1   5      104.66      104.45      6.68 o 
   7   1   5      184.27      185.20     11.40 o 
   8   1   5        9.63       14.90      3.72 o 
   9   1   5       36.67       35.56      6.14 o 
 -10   2   5       75.50       57.17     11.63 o 
  -9   2   5      135.66      140.27     17.45 o 
  -8   2   5      139.17      144.68      8.99 o 
  -7   2   5       39.04       45.75      7.86 o 
  -6   2   5       28.49       30.95      3.88 o 
  -5   2   5      299.63      300.09     12.04 o 
  -4   2   5      169.70      174.08     12.14 o 
  -3   2   5      395.35      432.47     13.63 o 
  -2   2   5      319.23      318.59     11.57 o 
  -1   2   5     1190.15     1187.81     14.63 o 
   0   2   5     3795.95     3690.28     26.66 o 
   1   2   5     1190.56     1161.98     15.35 o 
   2   2   5      319.62      336.45      7.25 o 
   3   2   5      395.61      439.99      7.93 o 
   4   2   5      169.64      174.10      6.37 o 
   5   2   5      299.91      297.63     10.24 o 
   6   2   5       28.45       29.36      3.76 o 
   7   2   5       38.90       37.51      4.63 o 
   8   2   5      139.19      153.22      9.28 o 
   9   2   5      135.66      141.69     11.34 o 
  -9   3   5        9.17        7.66      4.35 o 
  -8   3   5       52.64       55.63      5.72 o 
  -7   3   5      153.82      153.05      8.57 o 
  -6   3   5       94.38      101.96      6.72 o 
  -5   3   5        7.94        7.77      3.02 o 
  -4   3   5      183.79      187.28     12.45 o 
  -3   3   5     1288.01     1317.07     18.35 o 
  -2   3   5      149.65      165.38      4.83 o 
  -1   3   5      399.20      412.03      8.66 o 
   0   3   5     1192.49     1284.61     13.73 o 
   1   3   5      400.19      387.41     10.80 o 
   2   3   5      149.54      172.86      5.06 o 
   3   3   5     1287.03     1354.65     15.15 o 
   4   3   5      183.63      186.70      6.74 o 
   5   3   5        7.90       10.60      2.44 o 
   6   3   5       94.45       98.19      6.51 o 
   7   3   5      153.84      152.51      8.67 o 
   8   3   5       52.62       58.78      5.99 o 
   9   3   5        9.20       17.86      8.26 o 
  -9   4   5       83.81       88.03     10.23 o 
  -8   4   5      213.58      225.11     15.00 o 
  -7   4   5       41.19       42.46      3.78 o 
  -6   4   5      353.70      353.81     10.19 o 
  -5   4   5       55.94       60.46      2.45 o 
  -4   4   5       44.37       51.87      3.42 o 
  -3   4   5       94.12      104.59      3.74 o 
  -2   4   5     1215.88     1282.67     14.80 o 
  -1   4   5      116.87      120.06      4.27 o 
   0   4   5     1263.11     1263.26     13.99 o 
   1   4   5      116.61      122.62      4.96 o 
   2   4   5     1216.95     1286.51     33.02 o 
   3   4   5       94.26       99.20      4.22 o 
   4   4   5       44.39       55.44      4.39 o 
   5   4   5       56.12       55.92      3.39 o 
   6   4   5      353.72      344.56     11.98 o 
   7   4   5       41.14       33.93      4.44 o 
   8   4   5      213.75      203.34     29.64 o 
   9   4   5       83.77       86.86     14.29 o 
  -9   5   5       75.28       81.75      9.98 o 
  -8   5   5       17.71       19.93      5.00 o 
  -7   5   5       35.39       31.88      3.98 o 
  -6   5   5      421.29      419.08     11.27 o 
  -5   5   5      442.19      425.50     12.33 o 
  -4   5   5       37.22       40.44      2.12 o 
  -3   5   5      448.28      426.84      7.44 o 
  -2   5   5      591.12      626.25     10.38 o 
  -1   5   5      542.27      604.77     10.85 o 
   0   5   5      145.14      182.81      8.67 o 
   1   5   5      541.15      585.75     11.02 o 
   2   5   5      591.50      614.71     23.54 o 
   3   5   5      448.18      438.81     15.28 o 
   4   5   5       37.23       38.28      3.63 o 
   5   5   5      441.57      433.93     14.28 o 
   6   5   5      421.07      429.13     13.50 o 
   7   5   5       35.41       36.26      5.98 o 
   8   5   5       17.75       12.44      4.05 o 
   9   5   5       75.26       77.37     13.18 o 
  -9   6   5       35.73       36.13     10.03 o 
  -8   6   5       43.13       47.85      7.25 o 
  -7   6   5       70.16       74.79      8.12 o 
  -6   6   5      287.38      310.57     11.25 o 
  -5   6   5       11.36       10.32      2.23 o 
  -4   6   5      336.08      312.78      8.63 o 
  -3   6   5      566.19      539.33      8.43 o 
  -2   6   5      181.09      183.38      5.66 o 
  -1   6   5       58.26       54.97      2.63 o 
   0   6   5        7.84        7.79      2.21 o 
   1   6   5       58.10       68.91      4.00 o 
   2   6   5      180.74      187.56     14.46 o 
   3   6   5      565.63      563.90     25.21 o 
   4   6   5      336.79      347.13     14.91 o 
   5   6   5       11.35       13.78      3.23 o 
   6   6   5      287.58      328.58     13.48 o 
   7   6   5       70.23       69.28      9.50 o 
   8   6   5       43.16       55.51     11.49 o 
   9   6   5       35.72       38.21     10.77 o 
  -8   7   5       12.15       17.54      4.88 o 
  -7   7   5      183.52      183.71     13.20 o 
  -6   7   5       54.78       54.02      6.66 o 
  -5   7   5      537.09      544.35     14.58 o 
  -4   7   5      370.43      361.18      9.98 o 
  -3   7   5      118.36      115.16      3.67 o 
  -2   7   5      303.78      322.09      6.02 o 
  -1   7   5       21.47       22.02      2.93 o 
   0   7   5      315.94      233.34    111.92 o 
   1   7   5       21.47       21.23      3.10 o 
   2   7   5      303.83      309.44     10.20 o 
   3   7   5      118.55      118.26     12.39 o 
   4   7   5      370.45      370.80     16.14 o 
   5   7   5      537.92      585.97     15.36 o 
   6   7   5       54.72       57.61      7.24 o 
   7   7   5      183.26      166.69     15.70 o 
   8   7   5       12.13       20.78      6.90 o 
  -8   8   5       14.37       12.06      9.60 o 
  -7   8   5       25.25       24.43      5.08 o 
  -6   8   5       27.19       32.60      6.15 o 
  -5   8   5      306.99      321.57     16.94 o 
  -4   8   5      165.93      164.54      9.65 o 
  -3   8   5       33.59       30.40      3.39 o 
  -2   8   5      191.90      188.45      4.58 o 
  -1   8   5      167.56      191.72     11.85 o 
   0   8   5        7.53       15.20      4.12 o 
   1   8   5      167.69      183.08      8.69 o 
   2   8   5      192.21      182.47      8.30 o 
   3   8   5       33.54       35.03      4.80 o 
   4   8   5      166.40      159.24      8.43 o 
   5   8   5      306.86      324.78     11.93 o 
   6   8   5       27.17       35.77      5.95 o 
   8   8   5       14.41        7.11      5.22 o 
  -8   9   5       40.03       30.24      8.59 o 
  -7   9   5       92.85      107.87     10.38 o 
  -6   9   5       32.82       27.61      8.34 o 
  -5   9   5      414.96      370.13     17.71 o 
  -4   9   5       61.35       53.87      5.78 o 
  -3   9   5       41.63       41.85      4.68 o 
  -2   9   5      364.96      370.51      8.65 o 
  -1   9   5      211.07      228.97     11.60 o 
   0   9   5      223.37      202.23     10.68 o 
   1   9   5      210.86      206.79      8.19 o 
   2   9   5      365.47      341.85     14.63 o 
   3   9   5       41.77       40.80      8.63 o 
   4   9   5       61.31       66.86      5.78 o 
   5   9   5      414.53      400.91     13.87 o 
   6   9   5       32.66       28.48      8.04 o 
   8   9   5       39.96       57.44     12.41 o 
  -7  10   5       29.52       33.22      6.43 o 
  -6  10   5        6.70        3.75      2.98 o 
  -5  10   5       13.95        8.45      3.10 o 
  -4  10   5       67.76       70.38      5.81 o 
  -3  10   5        7.55        7.69      3.84 o 
  -2  10   5      307.30      319.26     10.46 o 
  -1  10   5       34.97       34.53      9.18 o 
   0  10   5      171.04      162.00     15.70 o 
   1  10   5       35.00        8.79     18.12 o 
   2  10   5      307.25      272.04     13.66 o 
   3  10   5        7.49       13.86      5.31 o 
   4  10   5       67.75       73.57      7.46 o 
   5  10   5       13.94       12.73      3.63 o 
   6  10   5        6.66        9.22      5.61 o 
   7  10   5       29.53       49.08     11.96 o 
  -7  11   5        0.49       10.90      6.74 o 
  -6  11   5       30.39       20.53      6.02 o 
  -5  11   5       13.34       13.49      3.83 o 
  -4  11   5       33.10       38.18      6.14 o 
  -3  11   5       20.54       28.32      5.92 o 
  -2  11   5      383.54      375.19     16.83 o 
  -1  11   5      130.20      137.23      9.69 o 
   0  11   5      259.34      260.48     20.51 o 
   1  11   5      130.21      144.61     15.48 o 
   2  11   5      383.15      323.34     22.03 o 
   3  11   5       20.53        9.78      4.96 o 
   4  11   5       33.00       38.16      6.56 o 
   5  11   5       13.34        9.49      6.18 o 
   6  11   5       30.34       60.03     12.58 o 
   7  11   5        0.48        1.88      6.33 o 
  -7  12   5       48.93       66.26     13.32 o 
  -6  12   5       12.96        7.06      3.68 o 
  -5  12   5       12.34       11.15      3.51 o 
  -4  12   5        8.84        6.31      3.14 o 
  -3  12   5        1.40        2.15      2.96 o 
  -2  12   5       78.31       73.39      7.96 o 
  -1  12   5       19.51       17.81      4.13 o 
   0  12   5       22.26       32.20      4.88 o 
   1  12   5       19.30       15.07      6.48 o 
   2  12   5       78.20       72.71     11.38 o 
   3  12   5        1.37       -1.62      3.42 o 
   4  12   5        8.84       16.09      4.39 o 
   5  12   5       12.40        9.84      5.76 o 
   6  12   5       12.94       20.41      8.35 o 
  -6  13   5        3.59        9.75      7.01 o 
  -5  13   5        0.83        0.43      3.51 o 
  -4  13   5       28.64       28.22      5.44 o 
  -3  13   5        9.47       13.19      7.31 o 
  -2  13   5       39.38       50.66      6.93 o 
  -1  13   5       30.39       33.07      5.86 o 
   0  13   5       32.53       29.78      8.18 o 
   1  13   5       30.46       16.15      6.77 o 
   2  13   5       39.19       38.70      9.07 o 
   3  13   5        9.46        8.16      3.81 o 
   4  13   5       28.72       31.71      6.44 o 
   5  13   5        0.84        6.12      5.69 o 
  -5  14   5       32.13       38.19     10.34 o 
  -4  14   5       57.04       48.30      7.46 o 
  -3  14   5        4.50        5.29      3.05 o 
  -2  14   5       40.78       45.14      9.85 o 
  -1  14   5       34.84       33.16     10.43 o 
   0  14   5       12.49       18.77      7.16 o 
   1  14   5       34.82       32.64      8.72 o 
   2  14   5       40.78       46.57     10.49 o 
   3  14   5        4.47        1.64      3.78 o 
   4  14   5       57.04       72.97     13.11 o 
  -4  15   5       36.97       34.27      9.54 o 
  -2  15   5       68.35       69.37     13.09 o 
  -1  15   5       13.72       28.32      8.72 o 
   0  15   5      286.55      296.42     26.05 o 
   1  15   5       13.72       10.86      6.13 o 
   2  15   5       68.47       58.67     11.26 o 
   3  15   5        0.75       11.36      6.76 o 
   2  16   5       12.74       19.14      7.74 o 
   3  16   5        9.55        8.61      6.91 o 
   0   0   6     1653.62     1713.03     33.77 o 
   1   0   6      352.36      340.64      9.83 o 
   2   0   6     1748.94     1861.06     25.22 o 
   3   0   6      771.50      855.44     19.53 o 
   4   0   6      257.65      267.00     11.60 o 
   5   0   6       30.74       25.55      4.80 o 
   6   0   6      224.64      227.57     12.29 o 
   7   0   6        7.43       13.50      3.72 o 
   8   0   6       34.53       40.13      6.18 o 
   9   0   6       48.82       55.62     11.49 o 
  10   0   6       44.27       39.85     10.45 o 
 -10   1   6       28.74       21.44      8.41 o 
  -9   1   6       12.95       11.93      4.33 o 
  -8   1   6       53.44       41.95      6.29 o 
  -7   1   6       47.65       41.39      5.67 o 
  -6   1   6       17.59       14.60      2.91 o 
  -5   1   6      105.77      102.51      6.79 o 
  -4   1   6      125.03      141.90      8.60 o 
  -3   1   6     1442.33     1523.06     18.20 o 
  -2   1   6      650.54      664.63     12.50 o 
  -1   1   6       84.81       83.35      2.33 o 
   0   1   6      987.02     1023.49     25.93 o 
   1   1   6       84.21       86.01      2.77 o 
   2   1   6      650.44      661.29      8.78 o 
   3   1   6     1443.04     1535.80     16.72 o 
   4   1   6      124.89      131.26      6.43 o 
   5   1   6      105.72      114.55      6.66 o 
   6   1   6       17.58       17.93      3.10 o 
   7   1   6       47.65       46.51      5.88 o 
   8   1   6       53.56       50.51      6.87 o 
   9   1   6       12.95       18.41      8.99 o 
  -9   2   6      174.66      171.69     19.41 o 
  -8   2   6       90.41       83.21     10.06 o 
  -7   2   6        3.37       -0.22      2.64 o 
  -6   2   6      626.46      652.87     16.95 o 
  -5   2   6      128.43      127.76      7.14 o 
  -4   2   6      485.39      504.09     22.11 o 
  -3   2   6       42.66       46.15      3.34 o 
  -2   2   6      171.19      173.67      5.81 o 
  -1   2   6      524.41      592.13     18.80 o 
   0   2   6      139.06      139.74      4.44 o 
   1   2   6      524.93      596.38     21.07 o 
   2   2   6      170.64      175.60      5.96 o 
   3   2   6       42.85       47.08      2.74 o 
   4   2   6      485.91      486.31     10.87 o 
   5   2   6      128.44      123.51      6.91 o 
   6   2   6      626.48      625.80     16.35 o 
   7   2   6        3.36        6.05      3.25 o 
   8   2   6       90.55      104.29      9.54 o 
   9   2   6      174.71      183.01     13.06 o 
  10   2   6       23.80       25.10      7.62 o 
  -9   3   6       57.60       57.34     11.37 o 
  -8   3   6      103.06      110.82      7.98 o 
  -7   3   6      257.89      277.30      9.58 o 
  -6   3   6       46.12       54.45      5.15 o 
  -5   3   6      153.35      158.29      7.83 o 
  -4   3   6      305.26      305.91     16.98 o 
  -3   3   6      846.89      908.92     17.02 o 
  -2   3   6      548.58      581.66     13.78 o 
  -1   3   6       49.18       50.44      6.05 o 
   0   3   6     1574.03     1671.73     24.25 o 
   1   3   6       49.27       53.77      3.52 o 
   2   3   6      548.88      579.43      8.11 o 
   3   3   6      846.70      896.16     21.90 o 
   4   3   6      305.30      303.23      8.67 o 
   5   3   6      152.92      155.66      7.66 o 
   6   3   6       46.14       49.69      4.75 o 
   7   3   6      258.08      253.33     11.29 o 
   8   3   6      103.02      112.24      8.17 o 
   9   3   6       57.48       43.72     10.13 o 
  -9   4   6        2.40       -1.24      4.45 o 
  -8   4   6      164.16      155.14     15.63 o 
  -7   4   6        1.46        1.73      1.79 o 
  -6   4   6      320.83      337.56     10.35 o 
  -5   4   6       27.02       31.48      2.60 o 
  -4   4   6      366.98      375.38     17.25 o 
  -3   4   6      107.33      103.97      5.71 o 
  -2   4   6      213.75      201.04     10.48 o 
  -1   4   6       29.14       31.93      4.86 o 
   0   4   6      310.70      296.71     37.08 o 
   1   4   6       29.26       33.85      2.44 o 
   2   4   6      214.49      215.49      8.40 o 
   3   4   6      107.59      106.61      4.44 o 
   4   4   6      366.89      380.62     11.61 o 
   5   4   6       26.87       30.26      3.22 o 
   6   4   6      321.19      323.66     11.90 o 
   7   4   6        1.44        1.61      2.13 o 
   8   4   6      164.19      162.36     12.73 o 
   9   4   6        2.39        1.31      5.74 o 
  -9   5   6       81.45       90.14     10.59 o 
  -8   5   6        0.10       -0.47      4.89 o 
  -7   5   6      154.07      154.33      8.73 o 
  -6   5   6      132.82      137.20      6.82 o 
  -5   5   6       54.60       59.23      7.86 o 
  -4   5   6      271.21      269.90      7.54 o 
  -3   5   6      201.74      212.69      7.96 o 
  -2   5   6       91.91       99.18      7.52 o 
  -1   5   6       41.98       45.64      5.64 o 
   0   5   6      559.35      381.41    326.44 o 
   1   5   6       41.93       40.69      4.32 o 
   2   5   6       91.94       82.06      9.21 o 
   3   5   6      201.14      192.74     10.47 o 
   4   5   6      270.86      274.52      7.96 o 
   5   5   6       54.68       62.59      6.86 o 
   6   5   6      132.86      133.81      7.84 o 
   7   5   6      153.98      167.78     12.32 o 
   8   5   6        0.11        0.44      3.05 o 
   9   5   6       81.45       85.45     10.13 o 
  -9   6   6        7.75        3.81      6.26 o 
  -8   6   6      134.50      141.07     12.66 o 
  -7   6   6       84.02       86.29      7.16 o 
  -6   6   6        7.17       10.69      2.28 o 
  -5   6   6      175.19      177.90      8.62 o 
  -4   6   6      316.45      324.07      7.39 o 
  -3   6   6      192.07      203.82      6.94 o 
  -2   6   6       16.20       16.44      2.57 o 
  -1   6   6      157.70      149.00     10.09 o 
   0   6   6      209.74      223.81     13.45 o 
   1   6   6      157.58      144.67     17.80 o 
   2   6   6       16.20       14.56      4.53 o 
   3   6   6      191.81      186.70     14.98 o 
   4   6   6      316.39      311.49     14.81 o 
   5   6   6      175.33      175.71      8.57 o 
   6   6   6        7.22        9.95      2.37 o 
   7   6   6       84.08       88.11      9.98 o 
   8   6   6      134.63      146.53     12.80 o 
   9   6   6        7.77        2.16      5.90 o 
  -8   7   6       16.20       18.67      8.62 o 
  -7   7   6      199.43      200.77     10.99 o 
  -6   7   6       62.31       73.26      6.11 o 
  -5   7   6       47.83       39.47      4.40 o 
  -4   7   6      558.79      561.14     15.14 o 
  -3   7   6       99.23       95.68      6.01 o 
  -2   7   6      115.08      115.70      7.76 o 
  -1   7   6       33.77       30.90      2.27 o 
   0   7   6       50.77       53.32      7.10 o 
   1   7   6       33.75       11.67     14.39 o 
   2   7   6      115.15      114.71      6.78 o 
   3   7   6       99.17       85.37     10.68 o 
   4   7   6      558.66      535.73     19.90 o 
   5   7   6       47.89       48.84      6.58 o 
   6   7   6       62.35       74.25      8.60 o 
   7   7   6      199.63      199.10     26.20 o 
   8   7   6       16.14       17.17      5.48 o 
  -8   8   6       27.58       29.84      6.38 o 
  -7   8   6       24.13       19.35      4.06 o 
  -6   8   6       33.28       34.88      6.22 o 
  -5   8   6       17.97       16.51      3.03 o 
  -4   8   6      516.84      517.33     14.98 o 
  -3   8   6      385.90      385.13     15.92 o 
  -2   8   6       18.65       22.69      3.28 o 
  -1   8   6      360.10      364.71      8.16 o 
   0   8   6      375.46      343.64     17.93 o 
   1   8   6      360.13      337.95     19.13 o 
   2   8   6       18.66       25.23      6.03 o 
   3   8   6      385.98      393.58     23.61 o 
   4   8   6      516.71      539.56     28.85 o 
   5   8   6       17.96       20.63      3.40 o 
   6   8   6       33.31       31.07      6.30 o 
   7   8   6       24.06       16.77      4.92 o 
   8   8   6       27.66       36.04     10.16 o 
  -8   9   6        3.21       10.34      6.25 o 
  -7   9   6       15.30       16.45      7.41 o 
  -6   9   6       77.94       84.05      9.22 o 
  -5   9   6        5.35        8.16      2.73 o 
  -4   9   6      187.23      180.63      9.74 o 
  -3   9   6       63.54       62.51     14.86 o 
  -2   9   6      119.53      111.46      4.72 o 
  -1   9   6      282.99      282.02      7.34 o 
   0   9   6       38.25       37.77      6.56 o 
   1   9   6      282.69      268.76     18.10 o 
   2   9   6      119.38       99.31     11.90 o 
   3   9   6       63.50       62.71      6.86 o 
   4   9   6      187.19      186.58     12.26 o 
   5   9   6        5.32       11.87      3.08 o 
   6   9   6       77.94       86.68      9.60 o 
   8   9   6        3.23        3.29      5.58 o 
  -7  10   6       81.21       76.46     18.02 o 
  -6  10   6       41.50       42.98      7.36 o 
  -5  10   6       12.82       11.57      3.95 o 
  -4  10   6      174.09      167.31      9.11 o 
  -3  10   6       11.83        9.66      3.16 o 
  -2  10   6      233.81      235.93     13.22 o 
  -1  10   6       12.24       14.08      3.91 o 
   0  10   6        6.21        3.89      2.47 o 
   1  10   6       12.30       13.09      3.51 o 
   2  10   6      233.77      218.96     12.78 o 
   3  10   6       11.77        6.68      4.48 o 
   4  10   6      174.16      174.16      9.86 o 
   5  10   6       12.84       14.88      4.65 o 
   6  10   6       41.39       58.42     11.36 o 
   7  10   6       81.13       80.40     14.28 o 
  -7  11   6       26.29       15.48      6.57 o 
  -6  11   6       34.14       48.12      7.91 o 
  -5  11   6       43.51       44.06      6.89 o 
  -4  11   6       10.76       18.37      4.67 o 
  -3  11   6        4.19        5.49      2.96 o 
  -2  11   6      102.76      117.74      9.81 o 
  -1  11   6       99.29       98.63      8.61 o 
   0  11   6       65.75       76.11      7.17 o 
   1  11   6       99.41       99.40     12.77 o 
   2  11   6      102.79       95.22     12.62 o 
   3  11   6        4.17        7.12      4.67 o 
   4  11   6       10.74       11.44      3.45 o 
   5  11   6       43.44       45.77     10.59 o 
   6  11   6       34.17       43.56     10.33 o 
  -7  12   6       52.76       85.46     14.82 o 
  -6  12   6       20.33       15.75      4.74 o 
  -5  12   6       72.89       95.03     10.48 o 
  -4  12   6        4.04        2.16      3.20 o 
  -3  12   6        0.57       -1.61      3.46 o 
  -2  12   6       95.69      104.62      9.61 o 
  -1  12   6       51.91       47.34      6.39 o 
   0  12   6      286.55      276.52     13.77 o 
   1  12   6       52.00       55.88     10.58 o 
   2  12   6       95.78       89.58     12.82 o 
   3  12   6        0.60        0.65      4.12 o 
   4  12   6        4.05       -0.78      3.06 o 
   5  12   6       72.86       81.37     13.31 o 
   6  12   6       20.27       12.33      5.31 o 
  -5  13   6       60.89       58.02      8.46 o 
  -4  13   6       66.82       72.58      9.03 o 
  -3  13   6       11.55       10.66      4.36 o 
  -2  13   6       79.99       94.23     15.40 o 
  -1  13   6       27.50       29.94      9.20 o 
   0  13   6      106.31      101.52     14.85 o 
   1  13   6       27.49       31.86      8.07 o 
   2  13   6       80.14      105.60     14.63 o 
   3  13   6       11.51       12.54      5.22 o 
   4  13   6       66.77       81.34     13.50 o 
   5  13   6       60.85       89.91     14.83 o 
  -5  14   6       41.46       42.76     10.77 o 
  -4  14   6       17.98       18.68      6.50 o 
  -3  14   6       15.99       16.34      5.56 o 
  -2  14   6        0.53       -2.66      4.89 o 
  -1  14   6       52.34       57.58     11.96 o 
   0  14   6       13.22        8.81      5.15 o 
   1  14   6       52.26       62.19     12.56 o 
   2  14   6        0.52       -1.91      5.49 o 
   3  14   6       15.97       24.18      7.74 o 
   4  14   6       18.02       27.63      8.65 o 
  -1  15   6       67.85       71.59     13.79 o 
   0  15   6       20.26       18.86      8.77 o 
   1  15   6       67.71       69.12     12.66 o 
   2  15   6       28.59       16.54      5.94 o 
   3  15   6       14.17        9.80      6.81 o 
   1   0   7     1951.26     2057.65     25.69 o 
   2   0   7       61.62       82.40      5.87 o 
   3   0   7       30.45       41.43     11.56 o 
   4   0   7      192.35      195.61     10.55 o 
   5   0   7       44.87       47.36      7.03 o 
   6   0   7       18.38       19.29      4.29 o 
   7   0   7      123.96      102.25      9.04 o 
   8   0   7       60.56       64.24      7.77 o 
   9   0   7        1.70        1.96      3.24 o 
  10   0   7       13.82       -3.84      5.11 o 
  -9   1   7        9.84        4.47      3.16 o 
  -8   1   7      146.13      142.28     15.70 o 
  -7   1   7       63.43       54.87      6.87 o 
  -6   1   7      126.97      132.06      9.74 o 
  -5   1   7      367.88      367.83     11.98 o 
  -4   1   7      340.36      328.43     14.87 o 
  -3   1   7      357.93      360.73     11.57 o 
  -2   1   7      288.65      290.92      9.33 o 
  -1   1   7      182.70      204.26      4.38 o 
   0   1   7      881.28      905.12     26.43 o 
   1   1   7      182.77      193.63      5.35 o 
   2   1   7      288.90      309.03      7.12 o 
   3   1   7      357.99      373.83      8.82 o 
   4   1   7      340.32      336.97     10.56 o 
   5   1   7      368.70      387.64     12.93 o 
   6   1   7      126.98      115.33      9.13 o 
   7   1   7       63.16       61.20      7.30 o 
   8   1   7      146.01      138.64     10.96 o 
   9   1   7        9.91       14.31      4.82 o 
  -9   2   7       10.33       10.27      6.00 o 
  -8   2   7      241.13      235.16     14.23 o 
  -7   2   7       21.67       18.09      3.56 o 
  -6   2   7      207.06      213.49      9.97 o 
  -5   2   7      197.62      209.71      9.16 o 
  -4   2   7      107.25      106.58      7.94 o 
  -3   2   7      165.26      167.99      6.37 o 
  -2   2   7      284.98      302.17      7.21 o 
  -1   2   7      809.47      875.55     25.00 o 
   0   2   7      219.15      225.54      6.30 o 
   1   2   7      810.64      884.18     27.62 o 
   2   2   7      284.72      305.80      6.17 o 
   3   2   7      164.87      169.74      7.17 o 
   4   2   7      107.73      115.67      5.55 o 
   5   2   7      197.87      209.92     11.76 o 
   6   2   7      207.05      196.96      9.54 o 
   7   2   7       21.60       23.59      3.94 o 
   8   2   7      240.76      226.21     26.38 o 
   9   2   7       10.36        6.05      3.75 o 
  10   2   7       48.50       28.69      8.98 o 
  -9   3   7        5.84        2.02      4.54 o 
  -8   3   7       54.62       63.81      6.27 o 
  -7   3   7       63.34       62.44      4.79 o 
  -6   3   7      121.09      124.09      7.67 o 
  -5   3   7        0.48        0.26      1.87 o 
  -4   3   7       70.10       62.36      6.11 o 
  -3   3   7      570.01      588.21     15.14 o 
  -2   3   7      781.59      795.01     17.64 o 
  -1   3   7      579.55      637.92     21.35 o 
   0   3   7       80.32       88.50      8.55 o 
   1   3   7      579.35      653.52     24.14 o 
   2   3   7      781.97      783.95     16.41 o 
   3   3   7      570.48      591.47     14.14 o 
   4   3   7       70.39       69.74      4.38 o 
   5   3   7        0.48        2.62      1.88 o 
   6   3   7      120.96      131.49      7.83 o 
   7   3   7       63.27       69.58      6.23 o 
   8   3   7       54.70       55.81      6.00 o 
   9   3   7        5.80        3.71      4.53 o 
  10   3   7       21.37       17.09      7.03 o 
  -9   4   7       25.48       26.07     13.68 o 
  -8   4   7       24.86       30.52      6.48 o 
  -7   4   7       55.96       57.21      4.80 o 
  -6   4   7      234.46      249.57     10.91 o 
  -5   4   7      506.20      507.03     14.88 o 
  -4   4   7       56.15       65.38      4.52 o 
  -3   4   7       25.46       28.48      3.52 o 
  -2   4   7      134.31      158.07     10.20 o 
  -1   4   7      233.54      228.34     13.03 o 
   0   4   7        1.10        5.92      3.05 o 
   1   4   7      233.17      259.15     15.63 o 
   2   4   7      134.46      150.51      7.20 o 
   3   4   7       25.62       30.49      2.47 o 
   4   4   7       56.16       55.77      4.25 o 
   5   4   7      505.90      500.19     14.20 o 
   6   4   7      234.26      233.29     10.39 o 
   7   4   7       56.02       52.20      5.52 o 
   8   4   7       24.95       24.59      5.39 o 
   9   4   7       25.62       13.84      6.94 o 
  -9   5   7       39.57       47.60     10.99 o 
  -8   5   7       25.74       16.71      4.69 o 
  -7   5   7       30.09       32.28      3.72 o 
  -6   5   7      141.58      145.70      9.56 o 
  -5   5   7      111.55      130.14      7.54 o 
  -4   5   7      539.45      548.69     12.14 o 
  -3   5   7       82.36       90.73      5.24 o 
  -2   5   7      162.41      170.88      8.51 o 
  -1   5   7       59.92       41.76      5.85 o 
   0   5   7     1269.72     1320.40     33.71 o 
   1   5   7       59.98       53.74      3.50 o 
   2   5   7      162.40      149.93      9.32 o 
   3   5   7       82.35       97.09     12.60 o 
   4   5   7      539.46      537.46     14.50 o 
   5   5   7      111.58      126.88      7.66 o 
   6   5   7      141.71      146.39      8.40 o 
   7   5   7       30.10       39.31      8.85 o 
   8   5   7       25.67       31.98      8.19 o 
   9   5   7       39.63       36.14      6.82 o 
  -9   6   7        1.94       17.54      8.63 o 
  -8   6   7       76.84       74.80      9.40 o 
  -7   6   7       13.63       11.38      3.04 o 
  -6   6   7      125.89      128.29      6.93 o 
  -5   6   7      458.00      477.24     17.96 o 
  -4   6   7      194.03      192.68      6.97 o 
  -3   6   7        9.13       11.80      2.38 o 
  -2   6   7       11.77       12.61      3.36 o 
  -1   6   7       18.65       17.63      2.98 o 
   0   6   7       21.41       20.72      5.23 o 
   1   6   7       18.60       15.24      2.65 o 
   2   6   7       11.76       19.86      5.09 o 
   3   6   7        9.07        9.83      4.79 o 
   4   6   7      194.08      189.67     15.32 o 
   5   6   7      458.26      437.81     13.91 o 
   6   6   7      125.83      130.14      7.05 o 
   7   6   7       13.56       20.71      5.15 o 
   8   6   7       76.90       90.46     10.15 o 
   9   6   7        1.94       -1.04      4.21 o 
  -8   7   7       26.63       40.69      7.30 o 
  -7   7   7       40.08       38.02      5.29 o 
  -6   7   7       18.16       17.80      4.10 o 
  -5   7   7       19.56       21.94      3.63 o 
  -4   7   7       42.52       40.61      5.43 o 
  -3   7   7       97.63      101.50      6.32 o 
  -2   7   7      664.34      695.17     17.41 o 
  -1   7   7      488.01      490.86     15.12 o 
   0   7   7      256.71      271.38     16.22 o 
   1   7   7      487.98      460.79     22.48 o 
   2   7   7      664.20      664.70     28.26 o 
   3   7   7       97.72       97.39     12.19 o 
   4   7   7       42.52       39.00      5.79 o 
   5   7   7       19.61       19.11      4.71 o 
   6   7   7       18.11       23.90      9.80 o 
   7   7   7       40.06       46.50      7.19 o 
   8   7   7       26.54       35.81      6.57 o 
  -8   8   7       36.32       38.61      9.41 o 
  -7   8   7        0.70        0.56      2.48 o 
  -6   8   7      162.60      164.13     12.52 o 
  -5   8   7       71.09       70.45      6.04 o 
  -4   8   7       10.74       10.05      2.75 o 
  -3   8   7       17.45       15.78      4.94 o 
  -2   8   7      548.43      568.90     16.41 o 
  -1   8   7       96.18      106.54      7.52 o 
   0   8   7      130.70      121.55      7.97 o 
   1   8   7       95.87       85.62     10.14 o 
   2   8   7      548.81      532.72     26.31 o 
   3   8   7       17.43        1.73      3.63 o 
   4   8   7       10.72        7.57      3.76 o 
   5   8   7       71.04       92.98      9.30 o 
   6   8   7      162.62      179.24     13.53 o 
   7   8   7        0.71        5.89      4.21 o 
   8   8   7       36.30       33.73      8.89 o 
  -7   9   7        2.50        0.33      3.45 o 
  -6   9   7       82.19       85.44      9.37 o 
  -5   9   7        9.58        8.33      2.92 o 
  -4   9   7      281.62      277.44     11.82 o 
  -3   9   7      136.27      137.30     10.53 o 
  -2   9   7      177.98      176.31      9.44 o 
  -1   9   7      177.75      185.32      9.97 o 
   0   9   7       42.39       42.01      5.02 o 
   1   9   7      178.10      168.51     14.80 o 
   2   9   7      178.13      155.78     14.99 o 
   3   9   7      136.55      149.80     15.73 o 
   4   9   7      281.73      288.21     16.03 o 
   5   9   7        9.56       14.58      3.31 o 
   6   9   7       82.29       85.51      9.76 o 
   7   9   7        2.50        7.18      3.21 o 
  -7  10   7       11.23       11.08      6.53 o 
  -6  10   7        3.99       -2.24      4.98 o 
  -5  10   7       54.41       67.11      8.65 o 
  -4  10   7       20.56       15.35      2.99 o 
  -3  10   7      131.91      141.00     10.98 o 
  -2  10   7      345.02      319.14     28.23 o 
  -1  10   7      135.06      136.92      7.61 o 
   0  10   7       10.44        6.09      2.07 o 
   1  10   7      134.87      109.09     12.34 o 
   2  10   7      345.05      327.67     15.91 o 
   3  10   7      131.69      122.76     10.06 o 
   4  10   7       20.59       20.13      4.03 o 
   5  10   7       54.30       57.53      7.93 o 
   6  10   7        3.99        2.78      2.59 o 
  -7  11   7        8.01       15.98      7.41 o 
  -6  11   7        7.73        5.27      3.38 o 
  -5  11   7        2.34        8.60      4.28 o 
  -4  11   7       68.65       74.49      6.60 o 
  -3  11   7       42.38       53.20     10.69 o 
  -2  11   7       27.36       25.06      5.08 o 
  -1  11   7       85.44      102.30     11.90 o 
   0  11   7        3.48        6.85      2.70 o 
   1  11   7       85.39       89.44      6.34 o 
   2  11   7       27.36       19.60      9.20 o 
   3  11   7       42.52       49.06      9.11 o 
   4  11   7       68.46       67.81      6.78 o 
   5  11   7        2.33        4.56      4.67 o 
   6  11   7        7.69        2.89      5.64 o 
  -6  12   7        8.88        8.92      6.10 o 
  -5  12   7       33.42       40.74      7.39 o 
  -4  12   7      217.74      229.38     15.72 o 
  -3  12   7      121.41      124.13     11.17 o 
  -2  12   7       86.09       85.36      8.74 o 
  -1  12   7        9.92       18.00      4.24 o 
   0  12   7        4.00        8.73      3.66 o 
   1  12   7        9.93       19.51      7.71 o 
   2  12   7       85.89       79.50     11.98 o 
   3  12   7      121.48      133.64     15.66 o 
   4  12   7      218.02      243.65     15.36 o 
   5  12   7       33.43       40.49     10.25 o 
  -5  13   7       39.63       34.33      9.63 o 
  -4  13   7       27.28       34.92      6.76 o 
  -3  13   7        2.12       10.20      6.66 o 
  -2  13   7        9.71       12.01      8.34 o 
  -1  13   7       15.49       13.98      6.45 o 
   0  13   7       44.25       44.32     10.18 o 
   1  13   7       15.48        5.37      5.10 o 
   2  13   7        9.72       10.37      5.51 o 
   3  13   7        2.15        5.38      4.10 o 
   4  13   7       27.27       22.90      5.43 o 
  -4  14   7       18.13       32.05      9.66 o 
  -3  14   7        1.90        8.81      4.93 o 
  -2  14   7      134.66      142.22     18.95 o 
  -1  14   7       44.31       47.88     11.27 o 
   0  14   7        0.81       14.65      6.51 o 
   1  14   7       44.42       42.37     10.07 o 
   2  14   7      134.84      171.77     19.30 o 
   3  14   7        1.86       -0.32      4.29 o 
   1  15   7       54.38       72.29     13.93 o 
   2  15   7       31.27       25.37      7.66 o 
   3  15   7        7.69        2.20      5.27 o 
   0   0   8      770.43      819.34     27.39 o 
   1   0   8      140.85      169.15      7.92 o 
   2   0   8      203.12      217.07     13.25 o 
   3   0   8      199.36      184.03     10.37 o 
   4   0   8       37.23       40.43      6.47 o 
   5   0   8        4.82        5.38      3.26 o 
   6   0   8      166.96      154.70     11.02 o 
   7   0   8      325.62      308.63     16.17 o 
   8   0   8        2.35        0.33      2.48 o 
   9   0   8        2.33        5.28      3.37 o 
  -9   1   8       38.95       37.69      6.61 o 
  -8   1   8       15.48       13.07      4.00 o 
  -7   1   8        5.26        1.96      2.69 o 
  -6   1   8       57.82       68.50      7.53 o 
  -5   1   8      200.02      205.13     11.94 o 
  -4   1   8      108.23      129.77      9.14 o 
  -3   1   8      136.13      144.19      9.30 o 
  -2   1   8      181.97      209.67     14.97 o 
  -1   1   8      320.20      321.66      8.83 o 
   0   1   8      630.88      686.07     24.86 o 
   1   1   8      320.13      331.25     17.80 o 
   2   1   8      181.92      206.18      8.16 o 
   3   1   8      136.57      136.92      7.06 o 
   4   1   8      108.33      129.87     12.54 o 
   5   1   8      200.15      196.76     11.80 o 
   6   1   8       57.78       76.95     10.95 o 
   7   1   8        5.24        7.11      2.77 o 
   8   1   8       15.51       14.43      4.43 o 
   9   1   8       38.88       46.37      7.22 o 
  -9   2   8       31.91       36.63     10.24 o 
  -8   2   8       61.08       50.30      7.17 o 
  -7   2   8        0.76        3.09      2.80 o 
  -6   2   8        2.17        0.84      1.91 o 
  -5   2   8       85.26       87.87      6.21 o 
  -4   2   8      102.81      109.77      8.52 o 
  -3   2   8      273.57      275.68     13.99 o 
  -2   2   8       65.79       64.73      3.27 o 
  -1   2   8      177.48      176.13      6.26 o 
   0   2   8      108.70       94.61      4.53 o 
   1   2   8      177.77      174.25      5.81 o 
   2   2   8       65.80       62.40      2.87 o 
   3   2   8      273.65      284.47      6.89 o 
   4   2   8      102.49      103.54      5.41 o 
   5   2   8       85.26       83.58      6.03 o 
   6   2   8        2.17        1.18      3.09 o 
   7   2   8        0.76        2.96      2.79 o 
   8   2   8       61.09       57.55      7.57 o 
   9   2   8       31.94       22.77      7.73 o 
  -9   3   8       10.27       30.12      9.89 o 
  -8   3   8      123.67      131.28     11.17 o 
  -7   3   8       57.23       61.80      6.11 o 
  -6   3   8      102.40       92.56      6.85 o 
  -5   3   8      237.80      243.52     10.29 o 
  -4   3   8       27.57       30.03      3.57 o 
  -3   3   8       32.31       28.94      3.07 o 
  -2   3   8      140.28      138.63      8.02 o 
  -1   3   8      142.25      147.86     11.26 o 
   0   3   8      522.13      520.77     21.85 o 
   1   3   8      142.34      149.21     12.43 o 
   2   3   8      140.16      145.39      7.73 o 
   3   3   8       32.18       26.26      2.68 o 
   4   3   8       27.45       26.86      3.58 o 
   5   3   8      237.46      235.82     10.01 o 
   6   3   8      102.29      103.02      7.15 o 
   7   3   8       57.20       56.37      5.70 o 
   8   3   8      123.82      138.86     11.59 o 
   9   3   8       10.29        8.02      5.60 o 
  -8   4   8       83.84       92.89     10.07 o 
  -7   4   8      112.91      110.70     10.20 o 
  -6   4   8       82.03       86.41      6.70 o 
  -5   4   8       61.19       61.09      4.78 o 
  -4   4   8      109.41      109.92      6.13 o 
  -3   4   8      140.59      130.69      6.64 o 
  -2   4   8      160.89      162.35      8.57 o 
  -1   4   8       65.72       81.88      8.38 o 
   0   4   8      801.25      775.81     27.01 o 
   1   4   8       65.62       86.02      9.65 o 
   2   4   8      161.14      165.79      7.79 o 
   3   4   8      140.42      129.62      7.25 o 
   4   4   8      109.37      106.16      5.70 o 
   5   4   8       61.02       60.09      4.65 o 
   6   4   8       82.00       79.54      6.45 o 
   7   4   8      113.16      114.42      8.14 o 
   8   4   8       83.87       83.36      9.39 o 
   9   4   8        1.74        1.51      6.01 o 
  -9   5   8       46.29       43.28     10.38 o 
  -8   5   8       30.63       34.77      6.27 o 
  -7   5   8       12.99       11.37      2.75 o 
  -6   5   8      287.26      287.31     12.13 o 
  -5   5   8       13.21       18.47      3.40 o 
  -4   5   8     1119.92     1092.97     18.76 o 
  -3   5   8      319.32      305.10     10.07 o 
  -2   5   8       75.84       83.63      6.51 o 
  -1   5   8       49.17       57.16      5.51 o 
   0   5   8       69.28       56.86      5.55 o 
   1   5   8       49.28       48.01      7.58 o 
   2   5   8       75.81       74.85      5.31 o 
   3   5   8      319.54      331.37     14.89 o 
   4   5   8     1119.89     1130.57     22.08 o 
   5   5   8       13.21       13.67      3.28 o 
   6   5   8      287.84      303.47     12.32 o 
   7   5   8       13.03       16.14      9.63 o 
   8   5   8       30.60       33.96      6.69 o 
   9   5   8       46.33       51.41     10.60 o 
  -8   6   8      158.28      139.33     12.73 o 
  -7   6   8       27.13       31.13      4.68 o 
  -6   6   8      262.78      288.77     10.63 o 
  -5   6   8       52.01       48.91      6.26 o 
  -4   6   8       69.75       66.38     10.79 o 
  -3   6   8      134.44      129.55      6.73 o 
  -2   6   8       58.58       51.30      5.31 o 
  -1   6   8        4.44        2.85      2.39 o 
   0   6   8        5.36        5.08      2.60 o 
   1   6   8        4.44        5.26      1.43 o 
   2   6   8       58.65       52.05      4.38 o 
   3   6   8      134.16      130.60     13.73 o 
   4   6   8       69.70       62.02      7.40 o 
   5   6   8       52.08       58.14      7.26 o 
   6   6   8      262.69      267.04     12.67 o 
   7   6   8       27.24       28.58      7.26 o 
   8   6   8      158.19      211.37     17.90 o 
  -8   7   8       11.89        4.47      5.79 o 
  -7   7   8       45.99       34.45      4.91 o 
  -6   7   8       15.88       18.39      3.12 o 
  -5   7   8       70.22       79.98      7.88 o 
  -4   7   8        7.10       10.74      3.75 o 
  -3   7   8      132.05      132.33      6.74 o 
  -2   7   8     1451.01     1366.06     26.10 o 
  -1   7   8      114.94      117.17      8.76 o 
   0   7   8      109.83      102.33      9.52 o 
   1   7   8      114.82      116.87      8.11 o 
   2   7   8     1450.58     1342.13     41.73 o 
   3   7   8      132.05      119.72     13.62 o 
   4   7   8        7.06        2.76      3.03 o 
   5   7   8       70.07       77.71      8.60 o 
   6   7   8       15.89       13.44      5.58 o 
   7   7   8       46.00       54.03     10.49 o 
   8   7   8       11.93       13.64      4.88 o 
  -8   8   8       59.45       63.78     12.36 o 
  -7   8   8       17.95       13.95      5.10 o 
  -6   8   8      101.83       92.09      9.68 o 
  -5   8   8       23.16       23.47      3.66 o 
  -4   8   8       91.31       85.82      8.15 o 
  -3   8   8      162.23      157.01     15.65 o 
  -2   8   8       80.91       69.50      6.27 o 
  -1   8   8       14.32       22.76      3.85 o 
   0   8   8      387.12      442.82     15.82 o 
   1   8   8       14.48       17.08      3.95 o 
   2   8   8       80.82       67.62     10.11 o 
   3   8   8      162.65      147.46     15.37 o 
   4   8   8       91.41       90.07      9.02 o 
   5   8   8       23.23       26.32      5.44 o 
   6   8   8      102.03      111.62     10.93 o 
   7   8   8       17.93       21.61     10.32 o 
   8   8   8       59.50       57.03     11.50 o 
  -7   9   8       28.93       28.76      6.59 o 
  -6   9   8        0.16       -2.98      3.50 o 
  -5   9   8       27.70       34.28      4.78 o 
  -4   9   8       22.91       24.15      4.16 o 
  -3   9   8      118.22      113.60     13.70 o 
  -2   9   8       20.96       25.01      4.19 o 
  -1   9   8      458.41      442.58     16.04 o 
   0   9   8     2851.92     2668.47     39.44 o 
   1   9   8      458.18      434.30     16.04 o 
   2   9   8       20.79       25.72      6.61 o 
   3   9   8      118.01      103.37     13.49 o 
   4   9   8       22.98       24.15      9.32 o 
   5   9   8       27.66       30.51      6.19 o 
   6   9   8        0.16        2.44      2.91 o 
   7   9   8       29.01       24.03      4.72 o 
  -7  10   8       43.98       53.37     11.03 o 
  -6  10   8       37.15       33.33      7.14 o 
  -5  10   8       45.22       57.40      8.05 o 
  -4  10   8      100.11      107.55      7.98 o 
  -3  10   8      198.14      179.00     12.77 o 
  -2  10   8       62.71       53.47      6.58 o 
  -1  10   8       57.95       57.90      6.12 o 
   0  10   8       76.44       82.78      7.46 o 
   1  10   8       58.08       64.76      6.48 o 
   2  10   8       62.76       55.03     10.21 o 
   3  10   8      197.81      187.51     18.36 o 
   4  10   8      100.26      112.70      8.38 o 
   5  10   8       45.14       56.55      8.45 o 
   6  10   8       37.27       46.59      7.73 o 
  -7  11   8        3.26       -0.01      4.26 o 
  -6  11   8       75.32       99.30     11.09 o 
  -5  11   8        7.91        7.78      3.86 o 
  -4  11   8       27.17       32.34      4.71 o 
  -3  11   8       80.17       87.69      9.23 o 
  -2  11   8      265.60      256.22     15.17 o 
  -1  11   8        5.02        2.66      2.06 o 
   0  11   8        1.91        1.66      1.94 o 
   1  11   8        5.06        3.89      2.18 o 
   2  11   8      265.69      242.59     14.72 o 
   3  11   8       79.94       72.41      8.22 o 
   4  11   8       27.16       39.09      5.35 o 
   5  11   8        7.96       14.65      5.21 o 
  -5  12   8       79.34       86.11     10.19 o 
  -4  12   8       10.02        7.68      4.86 o 
  -3  12   8        3.89        2.41      3.19 o 
  -2  12   8       30.65       26.95      5.55 o 
  -1  12   8        5.11        4.92      3.15 o 
   0  12   8       70.26      113.99     15.82 o 
   1  12   8        5.11        8.72      3.33 o 
   2  12   8       30.46       31.13      9.29 o 
   3  12   8        3.89        4.08      4.76 o 
   4  12   8        9.92       13.16      3.80 o 
   5  12   8       79.29       85.73     14.53 o 
  -4  13   8      184.55      210.34     21.62 o 
  -3  13   8       25.34       30.45      6.20 o 
  -2  13   8        7.59        2.74      3.19 o 
  -1  13   8      122.63      123.06     16.97 o 
   0  13   8        0.24        1.83      4.80 o 
   1  13   8      122.30      122.50     17.49 o 
   2  13   8        7.56       14.40      7.43 o 
   3  13   8       25.33       35.71      8.74 o 
   4  13   8      184.62      225.59     21.26 o 
  -4  14   8       20.78       19.34      7.52 o 
  -3  14   8       29.75       39.32      9.24 o 
  -1  14   8       46.41       49.11     12.00 o 
   0  14   8       63.31       79.83     13.98 o 
   1  14   8       46.49       44.17     11.05 o 
   2  14   8       44.93       47.85     11.76 o 
   3  14   8       29.66       54.70     11.86 o 
   1   0   9       22.60       17.68      3.15 o 
   2   0   9      193.01      204.06      8.33 o 
   3   0   9       44.16       47.04      5.81 o 
   4   0   9       11.09        6.62      2.81 o 
   5   0   9      275.87      267.27     14.13 o 
   6   0   9        9.34        5.26      2.95 o 
   7   0   9       44.58       41.34      6.38 o 
   8   0   9       16.45        9.45      4.06 o 
   9   0   9        0.42       -3.78      3.78 o 
  -9   1   9        1.09        2.18      5.54 o 
  -8   1   9        7.13        3.02      5.45 o 
  -7   1   9      126.14      136.22     18.23 o 
  -6   1   9       22.72       23.01      5.23 o 
  -5   1   9      100.99       98.93      8.72 o 
  -4   1   9      296.72      309.90     14.56 o 
  -3   1   9       49.35       49.85      5.92 o 
  -2   1   9      348.77      342.44     20.00 o 
  -1   1   9      351.93      341.05      9.58 o 
   0   1   9       35.38       51.16      5.56 o 
   1   1   9      352.06      341.82     19.22 o 
   2   1   9      348.66      377.53     11.49 o 
   3   1   9       49.61       45.38      4.38 o 
   4   1   9      296.47      314.83     14.72 o 
   5   1   9      100.87       95.11      8.70 o 
   6   1   9       22.75       23.63      5.00 o 
   7   1   9      126.24      117.48     13.13 o 
   8   1   9        7.17        5.99      4.67 o 
   9   1   9        1.08        2.29      3.62 o 
  -9   2   9        4.51       -3.40      6.77 o 
  -8   2   9       72.13       58.94      7.89 o 
  -7   2   9       40.19       43.29      6.69 o 
  -6   2   9       83.11       79.28      8.39 o 
  -5   2   9        4.08        2.49      3.28 o 
  -4   2   9       24.01       22.11      4.96 o 
  -3   2   9       59.03       62.96      3.29 o 
  -2   2   9      111.96      115.03      6.14 o 
  -1   2   9      432.55      423.37     12.31 o 
   0   2   9      179.64      183.06      7.17 o 
   1   2   9      432.68      420.53     12.13 o 
   2   2   9      112.10      124.99      3.99 o 
   3   2   9       59.01       55.02      3.19 o 
   4   2   9       23.93       23.32      2.94 o 
   5   2   9        4.04        3.08      3.16 o 
   6   2   9       82.94       72.66      8.07 o 
   7   2   9       40.26       52.99      7.10 o 
   8   2   9       72.10       86.62      9.34 o 
   9   2   9        4.51       10.17      5.37 o 
  -8   3   9        8.17        6.60      2.77 o 
  -7   3   9       24.21       27.59      5.65 o 
  -6   3   9      147.51      143.03      8.74 o 
  -5   3   9       33.27       35.83      3.55 o 
  -4   3   9       46.90       44.84      4.42 o 
  -3   3   9       83.43       76.09      4.33 o 
  -2   3   9      220.90      200.92      5.42 o 
  -1   3   9     1250.43     1233.35     48.69 o 
   0   3   9      234.95      255.82     11.75 o 
   1   3   9     1249.75     1251.48     37.64 o 
   2   3   9      220.86      196.98     14.22 o 
   3   3   9       83.41       80.30      4.70 o 
   4   3   9       46.95       50.55      5.47 o 
   5   3   9       33.34       41.09      4.04 o 
   6   3   9      147.56      156.15      9.03 o 
   7   3   9       24.10       22.37      3.83 o 
   8   3   9        8.12        2.83      3.19 o 
   9   3   9       29.83       13.43      6.56 o 
  -8   4   9        5.73        6.99      3.71 o 
  -7   4   9       14.43       13.54      3.67 o 
  -6   4   9      186.77      191.59     10.09 o 
  -5   4   9      155.40      164.55      8.78 o 
  -4   4   9      412.83      407.16     12.43 o 
  -3   4   9      371.51      385.41     12.06 o 
  -2   4   9       72.28       79.05      6.97 o 
  -1   4   9        9.83       16.42      3.48 o 
   0   4   9       70.67       62.24     15.54 o 
   1   4   9        9.81       14.78      5.07 o 
   2   4   9       72.30       88.77     11.03 o 
   3   4   9      371.05      379.79     15.94 o 
   4   4   9      413.09      404.04     11.15 o 
   5   4   9      155.39      161.16      7.61 o 
   6   4   9      186.73      186.75      9.90 o 
   7   4   9       14.35       14.79      4.24 o 
   8   4   9        5.72        9.41      3.77 o 
  -9   5   9       26.03       14.65      5.81 o 
  -8   5   9       95.85       90.75     10.27 o 
  -7   5   9       21.12       19.46      3.94 o 
  -6   5   9       18.85       18.56      3.70 o 
  -5   5   9       45.62       47.56      6.12 o 
  -4   5   9      988.09     1029.19     26.87 o 
  -3   5   9      228.42      246.34      9.71 o 
  -2   5   9      100.60      100.40      6.31 o 
  -1   5   9        4.64        1.82      2.29 o 
   0   5   9       46.55       41.80      7.63 o 
   1   5   9        4.65        9.93      4.61 o 
   2   5   9      100.39       83.80     10.82 o 
   3   5   9      228.43      241.43     30.78 o 
   4   5   9      988.50      993.50     42.87 o 
   5   5   9       45.50       44.67      4.27 o 
   6   5   9       18.93       16.23      3.45 o 
   7   5   9       21.06       17.29      4.79 o 
   8   5   9       95.88      107.66     10.96 o 
   9   5   9       26.02       24.00      7.81 o 
  -8   6   9       18.50       11.06      5.48 o 
  -7   6   9       56.03       74.48      7.22 o 
  -6   6   9       88.17       91.76      7.33 o 
  -5   6   9       21.32       20.40      3.67 o 
  -4   6   9       91.85       81.47     13.65 o 
  -3   6   9       97.40      104.75      6.49 o 
  -2   6   9      174.02      183.57     10.90 o 
  -1   6   9       55.65       54.70      5.84 o 
   0   6   9       54.95       56.00      8.05 o 
   1   6   9       55.76       51.29      8.34 o 
   2   6   9      173.97      196.27     16.66 o 
   3   6   9       97.55       86.99      8.27 o 
   4   6   9       91.81       73.58      8.30 o 
   5   6   9       21.23       20.37      3.73 o 
   6   6   9       88.24       90.18      9.16 o 
   7   6   9       55.96       54.14      7.74 o 
   8   6   9       18.55       12.91      4.71 o 
  -8   7   9       13.96        9.29      6.67 o 
  -7   7   9       43.97       55.65      6.21 o 
  -6   7   9      215.22      206.43      9.45 o 
  -5   7   9        5.93       10.12      3.82 o 
  -4   7   9      138.63      141.24     10.74 o 
  -3   7   9      374.02      366.70     11.98 o 
  -2   7   9      355.06      357.31     14.31 o 
  -1   7   9      227.50      216.29     11.43 o 
   0   7   9       19.39       19.01      4.21 o 
   1   7   9      227.61      209.83     16.65 o 
   2   7   9      355.17      315.98     21.38 o 
   3   7   9      373.84      340.05     22.97 o 
   4   7   9      138.78      137.63     15.59 o 
   5   7   9        5.97        7.60      3.60 o 
   6   7   9      215.33      235.49     12.23 o 
   7   7   9       43.92       43.90      7.17 o 
   8   7   9       13.93        3.82      4.99 o 
  -8   8   9       24.59        4.10      5.96 o 
  -7   8   9      154.48      142.34     26.87 o 
  -6   8   9        4.01        3.21      5.79 o 
  -5   8   9        4.15       -0.76      3.19 o 
  -4   8   9       29.95       38.91      6.14 o 
  -3   8   9       16.09       17.19      6.21 o 
  -2   8   9       45.70       52.71      5.69 o 
  -1   8   9      374.34      354.51     14.68 o 
   0   8   9      604.48      547.72     18.48 o 
   1   8   9      374.52      353.25     14.81 o 
   2   8   9       45.64       51.85      9.14 o 
   3   8   9       15.96        9.87      4.44 o 
   4   8   9       29.94       41.99      6.65 o 
   5   8   9        4.13        5.08      4.76 o 
   6   8   9        4.03       15.44     13.09 o 
   7   8   9      154.40      167.17     13.41 o 
   8   8   9       24.65       32.81      9.98 o 
  -7   9   9       35.86       35.85      7.02 o 
  -6   9   9      112.59      120.75     11.46 o 
  -5   9   9       34.04       34.54      4.94 o 
  -4   9   9       39.69       37.00      6.08 o 
  -3   9   9      120.51      104.38     13.71 o 
  -2   9   9      132.30      127.39      8.87 o 
  -1   9   9       26.25       21.02      4.42 o 
   0   9   9       25.32       34.00      7.47 o 
   1   9   9       26.13       31.18      4.78 o 
   2   9   9      132.41      115.41     13.72 o 
   3   9   9      120.73      147.36     16.37 o 
   4   9   9       39.67       43.84      7.15 o 
   5   9   9       34.08       54.22     12.05 o 
   6   9   9      112.59      121.37     12.24 o 
   7   9   9       35.84       40.65      9.77 o 
  -7  10   9       27.34       27.29      8.55 o 
  -6  10   9       43.00       55.04     12.79 o 
  -5  10   9        7.27        8.07      6.48 o 
  -4  10   9       13.73        9.15      2.90 o 
  -3  10   9       74.67       59.81     14.73 o 
  -2  10   9      214.18      202.03     18.59 o 
  -1  10   9       15.90       15.56      5.34 o 
   0  10   9      105.00      100.60     21.01 o 
   1  10   9       15.91       15.00      3.81 o 
   2  10   9      214.27      193.39     18.25 o 
   3  10   9       74.84       87.12     12.99 o 
   4  10   9       13.73       16.15      4.75 o 
   5  10   9        7.29        1.79      5.51 o 
   6  10   9       43.01       49.31     12.07 o 
   7  10   9       27.37       20.72      7.24 o 
  -6  11   9       32.56       22.60      7.31 o 
  -5  11   9       88.32      116.33     11.81 o 
  -4  11   9       77.11       76.88      7.34 o 
  -3  11   9      260.76      264.00     17.70 o 
  -2  11   9      124.83      132.87     11.29 o 
  -1  11   9       56.97       59.16      7.54 o 
   0  11   9       86.85       78.24     12.10 o 
   1  11   9       57.21       61.44     10.62 o 
   2  11   9      124.75      121.55     14.97 o 
   3  11   9      260.58      278.17     16.38 o 
   4  11   9       77.11       84.31      7.91 o 
   5  11   9       88.38      121.44     12.24 o 
  -5  12   9       58.42       57.94     13.10 o 
  -4  12   9       67.49       65.68      8.86 o 
  -3  12   9       32.22       30.85      6.13 o 
  -2  12   9        2.51        1.40      2.93 o 
  -1  12   9       10.03       20.62      4.88 o 
   0  12   9       92.16       90.39      9.03 o 
   1  12   9       10.11       10.62      3.01 o 
   2  12   9        2.54        5.88      8.30 o 
   3  12   9       32.24       38.72      6.83 o 
   4  12   9       67.48       69.70      7.17 o 
  -4  13   9       51.01       79.96     13.85 o 
  -3  13   9      179.79      194.58     20.20 o 
  -2  13   9       52.26       77.17      9.51 o 
  -1  13   9       91.89       98.89     16.19 o 
   0  13   9       19.16       35.13      9.80 o 
   1  13   9       91.73      137.42     17.76 o 
   2  13   9       52.24       61.39     12.33 o 
   3  13   9      180.08      246.33     23.03 o 
   4  13   9       51.04       61.87     11.80 o 
   1  14   9       23.45       25.93      9.48 o 
   2  14   9       37.27       35.42      9.16 o 
   3  14   9       26.56       23.03      7.42 o 
   0   0  10        0.38        0.65      3.17 o 
   1   0  10       18.12       15.84      2.48 o 
   2   0  10       82.17       99.87      6.23 o 
   3   0  10        1.03        2.29      3.91 o 
   4   0  10        3.10        1.74      2.76 o 
   5   0  10        0.20        1.96      2.81 o 
   6   0  10       14.99        9.15      3.82 o 
   7   0  10       70.27       66.41      8.40 o 
   8   0  10        3.50        3.57      3.60 o 
   9   0  10       32.45       46.08     11.13 o 
  -9   1  10        1.22        6.15      5.12 o 
  -8   1  10       35.10       39.12     14.58 o 
  -7   1  10       37.87       43.05      7.47 o 
  -6   1  10       21.12       17.63      4.44 o 
  -5   1  10       35.99       31.15      5.64 o 
  -4   1  10       45.69       52.14     10.66 o 
  -3   1  10      237.51      247.85     13.34 o 
  -2   1  10      456.32      451.81     13.74 o 
  -1   1  10       92.59       90.04      4.77 o 
   0   1  10     1062.96     1055.49     17.14 o 
   1   1  10       92.71       80.29     10.14 o 
   2   1  10      456.30      439.60     13.01 o 
   3   1  10      237.67      232.90      9.98 o 
   4   1  10       45.76       41.51      6.16 o 
   5   1  10       35.87       32.41      7.94 o 
   6   1  10       21.12       16.90      6.79 o 
   7   1  10       37.85       40.50      6.39 o 
   8   1  10       35.10       23.27      5.40 o 
   9   1  10        1.22       -3.28      5.88 o 
  -8   2  10       17.16        6.69      4.66 o 
  -7   2  10        0.98        2.55      3.30 o 
  -6   2  10       51.97       44.62      6.68 o 
  -5   2  10       81.48       73.30      7.99 o 
  -4   2  10        8.71       13.71      4.34 o 
  -3   2  10       55.40       56.45      5.16 o 
  -2   2  10      354.63      322.29     11.58 o 
  -1   2  10      305.95      292.71     11.96 o 
   0   2  10      141.59      140.99      6.43 o 
   1   2  10      305.59      319.61     20.00 o 
   2   2  10      354.56      342.77     18.79 o 
   3   2  10       55.19       62.00      4.01 o 
   4   2  10        8.73        3.16      2.59 o 
   5   2  10       81.53       85.47      9.95 o 
   6   2  10       51.95       48.27      7.09 o 
   7   2  10        0.98        0.93      4.46 o 
   8   2  10       17.21       20.51      5.00 o 
  -8   3  10       10.56        7.82      3.71 o 
  -7   3  10       22.71       29.47      5.92 o 
  -6   3  10        7.38        4.74      2.27 o 
  -5   3  10       20.08       25.30      3.10 o 
  -4   3  10      171.88      164.40      8.57 o 
  -3   3  10       47.22       43.06      3.47 o 
  -2   3  10      595.83      574.38     10.99 o 
  -1   3  10      273.55      269.31      5.22 o 
   0   3  10       68.63       64.34      9.25 o 
   1   3  10      273.88      265.82      7.68 o 
   2   3  10      596.06      561.76     12.53 o 
   3   3  10       47.11       41.74      3.45 o 
   4   3  10      172.04      163.58      7.22 o 
   5   3  10       20.08       17.66      2.76 o 
   6   3  10        7.36        8.75      3.54 o 
   7   3  10       22.71       18.59      4.57 o 
   8   3  10       10.57       15.86      4.96 o 
  -7   4  10       88.78       79.80      7.15 o 
  -6   4  10       46.55       52.11      6.29 o 
  -5   4  10       61.16       56.52      5.45 o 
  -4   4  10       15.74       14.79      2.70 o 
  -3   4  10       59.45       57.81      5.76 o 
  -2   4  10     1314.15     1282.66     23.14 o 
  -1   4  10      492.50      492.10     17.27 o 
   0   4  10        1.78        3.69      4.29 o 
   1   4  10      492.78      483.24     25.13 o 
   2   4  10     1313.58     1258.57     42.05 o 
   3   4  10       59.37       55.38      4.69 o 
   4   4  10       15.79       18.26      2.90 o 
   5   4  10       61.09       64.11      5.08 o 
   6   4  10       46.55       51.23      5.48 o 
   7   4  10       88.74       88.90      7.42 o 
   8   4  10        0.80        0.51      3.38 o 
  -7   5  10       26.38       28.06      4.40 o 
  -6   5  10       18.11       16.82      3.47 o 
  -5   5  10       81.92       84.16      6.68 o 
  -4   5  10      102.90      101.96      5.63 o 
  -3   5  10       86.99       98.06      6.57 o 
  -2   5  10      165.07      166.90      8.51 o 
  -1   5  10      148.93      166.11     11.99 o 
   0   5  10      263.99      234.59     12.22 o 
   1   5  10      148.80      127.06     13.31 o 
   2   5  10      165.42      163.70     15.48 o 
   3   5  10       86.89       95.11      8.60 o 
   4   5  10      102.79      104.30      6.99 o 
   5   5  10       81.85       85.95      5.93 o 
   6   5  10       18.04       15.56      3.06 o 
   7   5  10       26.40       23.77      5.23 o 
  -7   6  10        7.47        2.22      2.47 o 
  -6   6  10       13.62       18.70      3.64 o 
  -5   6  10      253.80      246.06     11.39 o 
  -4   6  10      196.39      211.83     13.42 o 
  -3   6  10       63.28       61.49      5.29 o 
  -2   6  10       29.59       29.71      4.65 o 
  -1   6  10       43.33       36.02      4.92 o 
   0   6  10      274.27      276.22     17.69 o 
   1   6  10       43.06       45.48      8.01 o 
   2   6  10       29.46       25.17      6.72 o 
   3   6  10       63.34       61.25      7.06 o 
   4   6  10      196.47      207.67     13.98 o 
   5   6  10      253.79      261.45     12.06 o 
   6   6  10       13.64       17.74      3.70 o 
   7   6  10        7.49       10.93      5.64 o 
  -7   7  10       53.76       51.95      7.32 o 
  -6   7  10      136.06      154.29     10.31 o 
  -5   7  10      153.82      150.24     11.80 o 
  -4   7  10       40.30       41.99      6.43 o 
  -3   7  10       29.82       30.47      4.01 o 
  -2   7  10      284.82      288.48     13.56 o 
  -1   7  10      145.66      142.97      9.82 o 
   0   7  10     1298.53     1244.95     28.77 o 
   1   7  10      145.48      127.99     13.78 o 
   2   7  10      285.02      265.20     20.54 o 
   3   7  10       29.62       25.44      6.93 o 
   4   7  10       40.29       35.47      6.08 o 
   5   7  10      153.82      153.63     12.52 o 
   6   7  10      136.15      151.40     10.03 o 
   7   7  10       53.80       53.27      7.80 o 
  -7   8  10       13.16       11.03      6.25 o 
  -6   8  10       71.90       81.32      7.68 o 
  -5   8  10      113.58      124.12     10.79 o 
  -4   8  10        8.95       11.73      4.74 o 
  -3   8  10       22.85       10.25      8.93 o 
  -2   8  10      314.39      275.34     15.17 o 
  -1   8  10      379.20      363.69     18.48 o 
   0   8  10      143.77      141.54     11.88 o 
   1   8  10      379.75      355.14     22.99 o 
   2   8  10      314.11      287.36     21.24 o 
   3   8  10       22.67       25.12      6.99 o 
   4   8  10        8.99        9.12      3.99 o 
   5   8  10      113.58      127.17     11.88 o 
   6   8  10       72.00       83.76      7.74 o 
  -7   9  10       11.16       14.65      7.36 o 
  -6   9  10       23.10       30.54      6.80 o 
  -5   9  10       39.40       31.06      4.87 o 
  -4   9  10        6.21        6.91      3.28 o 
  -3   9  10        0.08        0.88      3.44 o 
  -2   9  10       17.59       17.95      7.31 o 
  -1   9  10        6.15        5.32      3.15 o 
   0   9  10       54.16       59.60      6.72 o 
   1   9  10        6.21        9.96      4.77 o 
   2   9  10       17.68       22.58      7.03 o 
   3   9  10        0.08       -2.90      3.78 o 
   4   9  10        6.12       12.79      4.66 o 
   5   9  10       39.25       33.19      6.30 o 
   6   9  10       23.15       34.40      7.00 o 
  -6  10  10       36.21       53.87     12.08 o 
  -5  10  10        5.76       12.26      6.56 o 
  -4  10  10      114.49      118.80      9.08 o 
  -3  10  10      229.88      215.69     20.44 o 
  -2  10  10      163.43      141.82     15.83 o 
  -1  10  10      315.76      285.81     14.32 o 
   0  10  10      107.39       89.22      8.40 o 
   1  10  10      315.28      317.51     22.61 o 
   2  10  10      163.69      158.27     16.94 o 
   3  10  10      230.01      222.16     21.21 o 
   4  10  10      114.42      109.54     15.10 o 
   5  10  10        5.77       10.35      4.09 o 
  -5  11  10       21.74       28.78      6.17 o 
  -4  11  10       46.98       58.36      6.75 o 
  -3  11  10        6.88        9.14     10.23 o 
  -2  11  10      144.98      156.46     17.33 o 
  -1  11  10       11.07       13.54      5.12 o 
   0  11  10       70.36       66.22      7.42 o 
   1  11  10       11.07        1.96      3.22 o 
   2  11  10      144.81      127.88     15.77 o 
   3  11  10        6.87        5.44      5.04 o 
   4  11  10       47.04       37.88     16.23 o 
  -4  12  10       12.86        7.44      6.73 o 
  -3  12  10       18.88       14.95     11.29 o 
  -2  12  10       75.47       70.73      8.80 o 
  -1  12  10        7.89        3.26      5.59 o 
   0  12  10        1.52        5.53      4.57 o 
   1  12  10        7.91        7.77      3.50 o 
   2  12  10       75.57       84.73     11.22 o 
   3  12  10       18.80       21.70     10.33 o 
   4  12  10       12.84       17.69      5.34 o 
  -3  13  10       77.42       83.50     13.72 o 
  -2  13  10        4.41        6.66      5.15 o 
  -1  13  10       34.28       27.42      9.30 o 
   0  13  10       15.23       17.74      7.55 o 
   1  13  10       34.20       34.99     11.17 o 
   2  13  10        4.40       12.25      4.40 o 
   3  13  10       77.36      105.20     11.10 o 
   1   0  11       30.24       35.94      3.89 o 
   2   0  11      120.81      103.22      8.28 o 
   3   0  11      378.53      388.26     17.41 o 
   4   0  11       72.79       92.76      8.97 o 
   5   0  11       17.39        9.44      3.55 o 
   6   0  11       26.95       34.06      6.41 o 
   7   0  11       21.28       27.71      8.59 o 
   8   0  11        4.58        1.26      3.07 o 
  -8   1  11        2.53       -8.47      8.47 o 
  -7   1  11       17.12       30.39     10.16 o 
  -6   1  11       34.65       32.59      8.87 o 
  -5   1  11      120.11      110.42     10.24 o 
  -4   1  11      382.84      388.06     18.27 o 
  -3   1  11      195.01      204.20     10.01 o 
  -2   1  11      254.66      249.59     10.86 o 
  -1   1  11      303.55      284.37     10.08 o 
   0   1  11       51.70       56.52      4.33 o 
   1   1  11      303.35      284.54     12.43 o 
   2   1  11      255.03      245.03     12.03 o 
   3   1  11      195.35      187.80      9.39 o 
   4   1  11      382.51      404.27     18.46 o 
   5   1  11      119.94      123.96     14.12 o 
   6   1  11       34.69       28.21      7.22 o 
   7   1  11       17.10       17.29      5.51 o 
   8   1  11        2.50        1.15      3.34 o 
  -8   2  11        5.89        4.08      4.32 o 
  -7   2  11       26.53       28.29      6.06 o 
  -6   2  11       54.96       44.37      6.91 o 
  -5   2  11       56.16       66.34      8.16 o 
  -4   2  11       94.12      107.80      7.56 o 
  -3   2  11       82.47       77.61      6.38 o 
  -2   2  11       90.93       89.64      6.54 o 
  -1   2  11      455.35      434.15     17.54 o 
   0   2  11     1163.42     1169.27     17.41 o 
   1   2  11      454.73      466.62     25.41 o 
   2   2  11       90.95       82.10     13.81 o 
   3   2  11       82.28       78.37      6.22 o 
   4   2  11       94.29       97.95      7.32 o 
   5   2  11       56.37       68.27      8.08 o 
   6   2  11       54.87       69.17      8.74 o 
   7   2  11       26.68       15.95      4.28 o 
   8   2  11        5.87        5.93      3.92 o 
  -8   3  11       24.12       23.98      8.30 o 
  -7   3  11       47.94       50.41      7.98 o 
  -6   3  11       59.72       62.08      8.12 o 
  -5   3  11       45.98       34.33      6.24 o 
  -4   3  11       52.77       53.61      5.26 o 
  -3   3  11      139.35      133.04      8.08 o 
  -2   3  11      127.43      114.56      7.46 o 
  -1   3  11       90.68       98.00      6.89 o 
   0   3  11      720.03      664.30     29.42 o 
   1   3  11       90.43      114.23     13.08 o 
   2   3  11      127.35      113.81      8.83 o 
   3   3  11      139.02      133.49      9.99 o 
   4   3  11       52.88       45.97      6.30 o 
   5   3  11       45.95       42.75      6.90 o 
   6   3  11       59.60       66.86     12.10 o 
   7   3  11       47.95       54.10      8.15 o 
   8   3  11       24.14       30.60      8.66 o 
  -8   4  11       35.66       10.35      5.52 o 
  -7   4  11       66.49       61.19      8.73 o 
  -6   4  11       92.40       96.60     10.00 o 
  -5   4  11       63.18       53.53      9.25 o 
  -4   4  11      120.30      112.62      7.51 o 
  -3   4  11      257.93      252.91     10.94 o 
  -2   4  11      551.02      554.17     16.02 o 
  -1   4  11        3.99        7.42      2.60 o 
   0   4  11       11.03        1.07      3.39 o 
   1   4  11        4.00       -0.13      3.03 o 
   2   4  11      551.11      558.08     29.40 o 
   3   4  11      257.69      253.57     14.02 o 
   4   4  11      120.18      124.33     18.06 o 
   5   4  11       63.37       66.25      6.47 o 
   6   4  11       92.31       99.75     13.60 o 
   7   4  11       66.54       62.39     12.24 o 
  -7   5  11       28.33       26.76      6.61 o 
  -6   5  11       64.46       82.89      9.48 o 
  -5   5  11       56.59       41.54      7.01 o 
  -4   5  11      140.46      150.56     11.78 o 
  -3   5  11      145.85      142.69      8.40 o 
  -2   5  11      202.59      206.36     10.09 o 
  -1   5  11       59.51       73.67      7.35 o 
   0   5  11       69.84       50.58     10.19 o 
   1   5  11       59.67       49.35      8.75 o 
   2   5  11      202.48      195.71     17.78 o 
   3   5  11      146.14      145.87     11.12 o 
   4   5  11      140.12      149.63     11.63 o 
   5   5  11       56.42       55.11      7.51 o 
   6   5  11       64.60       67.92      8.52 o 
   7   5  11       28.22       24.78      9.32 o 
  -7   6  11       61.84       52.34     10.43 o 
  -6   6  11       94.07      105.12     12.51 o 
  -5   6  11       46.46       43.50      8.90 o 
  -4   6  11      239.08      223.28     14.38 o 
  -3   6  11      181.09      180.34      9.38 o 
  -2   6  11       40.07       43.18      4.82 o 
  -1   6  11       18.93       26.86      6.24 o 
   0   6  11       30.61       25.50      4.63 o 
   1   6  11       18.93       14.99      4.90 o 
   2   6  11       39.95       39.93      8.63 o 
   3   6  11      181.34      151.41     11.71 o 
   4   6  11      239.13      223.59     14.39 o 
   5   6  11       46.36       38.01      6.58 o 
   6   6  11       94.02      117.84     11.80 o 
  -7   7  11       13.10       13.18      7.04 o 
  -6   7  11      133.71      151.86     15.81 o 
  -5   7  11        3.42        8.93      4.69 o 
  -4   7  11      190.26      205.04     14.04 o 
  -3   7  11       11.37        5.74      2.87 o 
  -2   7  11       79.84       90.74     10.65 o 
  -1   7  11       55.95       43.25      7.11 o 
   0   7  11       66.88       50.71      9.31 o 
   1   7  11       56.08       52.08      9.59 o 
   2   7  11       79.79       77.17     11.71 o 
   3   7  11       11.32       11.62      5.15 o 
   4   7  11      190.47      197.32     13.85 o 
   5   7  11        3.38       10.70      7.83 o 
   6   7  11      133.58      156.49     13.64 o 
  -7   8  11       32.96       44.54     11.46 o 
  -6   8  11       23.86       20.22      6.95 o 
  -5   8  11       14.25       10.30      4.18 o 
  -4   8  11      117.38      130.10     11.31 o 
  -3   8  11       81.22       80.93      9.11 o 
  -2   8  11      228.87      214.77     27.63 o 
  -1   8  11        7.74        7.83      3.50 o 
   0   8  11      319.98      321.28     15.68 o 
   1   8  11        7.77        2.54      3.44 o 
   2   8  11      229.01      198.07     18.73 o 
   3   8  11       81.24       80.03     12.66 o 
   4   8  11      117.54      125.70     11.99 o 
   5   8  11       14.30       20.85     10.07 o 
   6   8  11       23.94       24.45      6.23 o 
  -6   9  11       31.24       44.44     10.83 o 
  -5   9  11        9.83       11.60      5.91 o 
  -4   9  11        5.21       11.15      4.42 o 
  -3   9  11       46.68       38.58     10.21 o 
  -2   9  11       55.81       52.28     10.51 o 
  -1   9  11      272.20      241.74     13.65 o 
   0   9  11        1.64        2.90      3.01 o 
   1   9  11      271.79      228.16     19.29 o 
   2   9  11       55.92       68.88     11.63 o 
   3   9  11       46.43       53.46     10.48 o 
   4   9  11        5.22        9.37      8.21 o 
   5   9  11        9.93        6.90      4.85 o 
  -5  10  11       26.69       30.54      8.87 o 
  -4  10  11       14.43       11.71      3.81 o 
  -3  10  11        9.32        8.31      4.00 o 
  -2  10  11       29.21       36.61      9.07 o 
  -1  10  11      213.41      210.39     19.64 o 
   0  10  11        7.90        7.48      2.57 o 
   1  10  11      213.54      229.20     19.97 o 
   2  10  11       29.10       25.81      7.32 o 
   3  10  11        9.29        7.60      5.32 o 
   4  10  11       14.46        8.65      5.66 o 
  -4  11  11      122.00      137.07     12.39 o 
  -3  11  11        6.69        6.89      7.72 o 
  -2  11  11       13.02        0.25      4.02 o 
  -1  11  11       79.59       81.95     12.61 o 
   0  11  11       12.33       14.16      3.78 o 
   1  11  11       79.75       84.33     12.98 o 
   2  11  11       13.11       16.29      6.80 o 
   3  11  11        6.69       10.45      6.18 o 
   4  11  11      122.12      183.78     21.46 o 
  -3  12  11       74.50       82.06     13.75 o 
  -2  12  11       48.01       41.46      9.46 o 
  -1  12  11       34.59       34.51      7.91 o 
   1  12  11       34.52       40.44     10.12 o 
   2  12  11       47.95       41.38      9.92 o 
   3  12  11       74.67       81.20     10.08 o 
   4  12  11      101.33      120.12     16.64 o 
  -3  13  11       28.26       22.62      8.35 o 
   2  13  11        1.77        1.69      4.13 o 
   0   0  12       14.67       15.49      5.47 o 
   1   0  12      249.15      229.54      9.59 o 
   2   0  12      377.36      365.92     11.15 o 
   3   0  12      768.88      743.66     25.27 o 
   4   0  12       22.58       28.80      5.38 o 
   5   0  12      147.57      143.38     11.91 o 
   6   0  12      135.57      147.92     12.52 o 
   7   0  12       13.33       17.03     11.48 o 
   8   0  12        1.00       -6.58      6.58 o 
  -8   1  12       36.60       17.05      7.09 o 
  -7   1  12       64.39       70.20      9.28 o 
  -6   1  12      109.73      121.40     30.28 o 
  -5   1  12       84.04       89.16     19.37 o 
  -4   1  12      123.32      131.33     11.16 o 
  -3   1  12       68.53       55.27      7.24 o 
  -2   1  12      449.96      450.70     15.21 o 
  -1   1  12       52.25       53.58      4.52 o 
   0   1  12        6.19        3.91      2.06 o 
   1   1  12       52.25       52.96      4.92 o 
   2   1  12      449.60      453.51     17.10 o 
   3   1  12       68.47       68.01      6.09 o 
   4   1  12      123.34      120.91     10.59 o 
   5   1  12       83.97       86.10     17.90 o 
   6   1  12      109.67      118.71     11.23 o 
   7   1  12       64.25       53.81      7.88 o 
   8   1  12       36.53       62.66     12.69 o 
  -8   2  12       55.97       43.20     11.25 o 
  -7   2  12      106.04      110.10     11.34 o 
  -6   2  12       46.67       46.57      7.53 o 
  -5   2  12        8.20        6.85      2.50 o 
  -4   2  12       65.25       49.80      6.58 o 
  -3   2  12       20.67       21.19      4.84 o 
  -2   2  12       22.68       15.44      4.45 o 
  -1   2  12       14.32        7.76      3.18 o 
   0   2  12      878.97      837.00     30.28 o 
   1   2  12       14.30       19.92      7.13 o 
   2   2  12       22.64       21.01      4.63 o 
   3   2  12       20.65       16.62      3.84 o 
   4   2  12       65.31       60.75      6.11 o 
   5   2  12        8.27        9.85      3.79 o 
   6   2  12       46.53       47.04     13.55 o 
   7   2  12      106.06       92.46     11.76 o 
   8   2  12       55.93       52.71     12.25 o 
  -8   3  12       98.93      129.93     17.42 o 
  -7   3  12       33.23       28.42      6.16 o 
  -6   3  12       70.80       78.11      9.45 o 
  -5   3  12        7.06       17.42      5.11 o 
  -4   3  12       74.76       73.87      6.52 o 
  -3   3  12      100.75       90.60      8.08 o 
  -2   3  12       57.12       45.15      5.12 o 
  -1   3  12      107.28       99.41      7.28 o 
   0   3  12     2102.18     1916.51     48.71 o 
   1   3  12      107.03       99.97     12.85 o 
   2   3  12       57.27       48.31      6.08 o 
   3   3  12      100.50       87.20      8.50 o 
   4   3  12       74.68       64.58      6.22 o 
   5   3  12        7.15        6.35      5.11 o 
   6   3  12       70.91       74.72      9.49 o 
   7   3  12       33.14       36.04      6.93 o 
  -8   4  12       97.08      107.85     16.49 o 
  -7   4  12        6.79        7.36      5.06 o 
  -6   4  12       26.89       19.48      6.89 o 
  -5   4  12        0.82        4.94      4.28 o 
  -4   4  12       31.24       28.13      4.22 o 
  -3   4  12       22.83       27.03      4.03 o 
  -2   4  12      217.53      218.32     12.38 o 
  -1   4  12      201.11      194.59     10.13 o 
   0   4  12       60.30       53.78      9.35 o 
   1   4  12      201.07      165.21     16.28 o 
   2   4  12      217.70      221.92     13.19 o 
   3   4  12       22.93       24.32      4.84 o 
   4   4  12       31.29       23.67      8.51 o 
   5   4  12        0.81        1.37      3.13 o 
   6   4  12       26.95       22.30      9.35 o 
   7   4  12        6.76       13.67      6.55 o 
  -7   5  12       20.54        4.23      5.59 o 
  -6   5  12       50.87       64.64      9.05 o 
  -5   5  12       32.62       35.60      7.01 o 
  -4   5  12        7.35        4.52      3.59 o 
  -3   5  12       98.02      101.50      7.46 o 
  -2   5  12       68.98       65.23      6.63 o 
  -1   5  12      130.12      103.21      9.04 o 
   0   5  12        0.90       -2.19      3.75 o 
   1   5  12      130.10       97.72     12.61 o 
   2   5  12       68.92       52.33     10.19 o 
   3   5  12       98.06      100.13      9.50 o 
   4   5  12        7.33        6.05      3.75 o 
   5   5  12       32.58       21.09      4.90 o 
   6   5  12       50.81       54.95     11.53 o 
  -7   6  12        3.73        5.50      3.90 o 
  -6   6  12      130.20      118.28     11.70 o 
  -5   6  12       66.53       77.59      9.26 o 
  -4   6  12      256.61      282.79     19.73 o 
  -3   6  12       19.12        8.15      4.20 o 
  -2   6  12      110.42      106.05      7.70 o 
  -1   6  12       25.39       25.92      5.10 o 
   0   6  12       20.31       31.43      7.41 o 
   1   6  12       25.39       19.09      5.84 o 
   2   6  12      110.69      108.48     13.87 o 
   3   6  12       19.06       14.70      4.61 o 
   4   6  12      256.57      254.06     15.78 o 
   5   6  12       66.62       73.41      9.16 o 
   6   6  12      129.95      129.78     12.51 o 
  -6   7  12       89.63      106.04     14.93 o 
  -5   7  12        2.04        3.13      4.44 o 
  -4   7  12       30.66       30.94      6.03 o 
  -3   7  12       46.12       55.53      9.19 o 
  -2   7  12      105.17      115.94      8.16 o 
  -1   7  12       10.78       18.71      5.51 o 
   0   7  12       13.81       13.55      4.06 o 
   1   7  12       10.81        9.10      5.87 o 
   2   7  12      105.39       87.97     13.29 o 
   3   7  12       46.28       51.35      7.68 o 
   4   7  12       30.61       16.82      5.02 o 
   5   7  12        2.01        2.85      3.95 o 
   6   7  12       89.69      121.39     17.31 o 
  -6   8  12       36.39       29.82      8.54 o 
  -5   8  12       25.70       20.05      4.73 o 
  -4   8  12      106.32      117.56     11.40 o 
  -3   8  12        1.98        3.16      3.07 o 
  -2   8  12        6.38        5.52      5.04 o 
  -1   8  12       26.27       20.27      4.62 o 
   0   8  12       43.60       41.96      6.26 o 
   1   8  12       26.25       22.74      7.45 o 
   2   8  12        6.41       -0.74      5.14 o 
   3   8  12        1.99       -2.74      4.72 o 
   4   8  12      106.28      104.98     10.84 o 
   5   8  12       25.76       24.22      5.86 o 
  -5   9  12       23.33       29.14      8.12 o 
  -4   9  12        6.67        6.44      4.51 o 
  -3   9  12        2.63        8.87      4.18 o 
  -2   9  12        5.53        5.52      4.77 o 
  -1   9  12      302.50      327.32     16.59 o 
   0   9  12        4.93        4.02      3.80 o 
   1   9  12      302.50      280.74     22.39 o 
   2   9  12        5.59        9.20      5.18 o 
   3   9  12        2.62       -3.21      4.39 o 
   4   9  12        6.67        0.60      3.23 o 
  -4  10  12        5.35        7.15      4.58 o 
  -3  10  12      148.82      207.90     20.10 o 
  -2  10  12       17.97       10.97      6.15 o 
  -1  10  12       82.38       80.77     12.75 o 
   0  10  12       46.69       43.01      6.25 o 
   1  10  12       82.31       73.10     12.33 o 
   2  10  12       17.96       22.30      7.88 o 
   3  10  12      148.66      165.51     19.09 o 
   4  10  12        5.33       12.02      8.56 o 
  -4  11  12       23.71       32.08      9.78 o 
  -3  11  12       13.24       25.82      5.49 o 
  -2  11  12       41.93       57.28     11.97 o 
  -1  11  12       38.12       38.01      9.46 o 
   0  11  12        1.59        2.28      4.74 o 
   1  11  12       38.10       22.98      7.31 o 
   2  11  12       41.81       66.54     12.09 o 
   3  11  12       13.28       20.87      8.14 o 
  -3  12  12       17.14       18.95      5.36 o 
  -2  12  12       28.89       30.03      8.56 o 
  -1  12  12       13.61       10.94      5.98 o 
   1  12  12       13.60       28.78      8.78 o 
   2  12  12       28.90       38.72      9.92 o 
   2  13  12        8.75       11.85      4.90 o 
   1   0  13       22.43       22.48      4.44 o 
   2   0  13      340.95      340.02     12.57 o 
   3   0  13        4.65        4.18      2.94 o 
   4   0  13       53.09       44.53      7.30 o 
   5   0  13      457.88      443.98     21.71 o 
   6   0  13        0.49       -1.40      4.01 o 
   7   0  13        7.58        3.72      7.19 o 
  -7   1  13        5.67       11.21      7.95 o 
  -6   1  13       98.38      106.11     11.17 o 
  -5   1  13      127.79      130.51      9.22 o 
  -4   1  13      136.96      157.24      9.96 o 
  -3   1  13       56.91       58.10      6.17 o 
  -2   1  13      109.85      105.91      8.73 o 
  -1   1  13      104.44       98.57      9.20 o 
   0   1  13      126.15      122.47     10.16 o 
   1   1  13      104.42      113.92      7.45 o 
   2   1  13      109.97       94.77      7.56 o 
   3   1  13       56.78       55.79      6.99 o 
   4   1  13      136.86      155.11     12.72 o 
   5   1  13      127.84      128.52     12.80 o 
   6   1  13       98.22      115.90     11.69 o 
   7   1  13        5.67        9.88      5.06 o 
  -7   2  13       69.18       78.90     13.96 o 
  -6   2  13       83.78       80.49      9.99 o 
  -5   2  13       35.35       38.64      7.06 o 
  -4   2  13       69.05       66.14      6.62 o 
  -3   2  13      355.76      351.43     18.53 o 
  -2   2  13      169.67      177.94     10.18 o 
  -1   2  13      117.38      106.92      9.64 o 
   0   2  13       19.66       28.76      5.61 o 
   1   2  13      117.22      102.01      7.17 o 
   2   2  13      169.43      186.13     11.80 o 
   3   2  13      356.30      369.42     17.22 o 
   4   2  13       68.79       68.43      6.63 o 
   5   2  13       35.14       34.06      6.43 o 
   6   2  13       83.78       95.67     10.69 o 
   7   2  13       69.31       57.09     12.65 o 
  -7   3  13        9.21        7.00      6.19 o 
  -6   3  13       38.20       31.55      7.45 o 
  -5   3  13       38.55       26.02      5.87 o 
  -4   3  13       29.66       30.84      4.59 o 
  -3   3  13        6.07        5.53      2.90 o 
  -2   3  13      263.27      252.18     12.02 o 
  -1   3  13       51.71       54.52     15.00 o 
   0   3  13       24.96       21.15      5.19 o 
   1   3  13       51.63       48.55      9.69 o 
   2   3  13      263.28      238.96     14.39 o 
   3   3  13        6.12        2.88      2.55 o 
   4   3  13       29.50       29.48      6.08 o 
   5   3  13       38.57       47.64      8.36 o 
   6   3  13       38.11       37.66      7.11 o 
   7   3  13        9.21        7.20      6.17 o 
  -7   4  13        3.94        6.25      5.23 o 
  -6   4  13       60.05       74.59      9.73 o 
  -5   4  13       10.39       14.65      5.27 o 
  -4   4  13        1.96       -1.30      9.32 o 
  -3   4  13       56.00       53.36      7.44 o 
  -2   4  13      419.17      381.76     14.86 o 
  -1   4  13      465.45      442.90     15.99 o 
   0   4  13      252.21      253.67     20.42 o 
   1   4  13      465.82      418.31     27.08 o 
   2   4  13      418.64      397.32     18.26 o 
   3   4  13       55.86       57.61      7.38 o 
   4   4  13        1.94        3.22      3.91 o 
   5   4  13       10.41       10.33      4.28 o 
   6   4  13       60.10       57.89      8.49 o 
  -7   5  13       13.90        9.03      6.23 o 
  -6   5  13        4.97       18.76      7.66 o 
  -5   5  13        7.96        6.95      4.44 o 
  -4   5  13        0.74       -1.32      3.29 o 
  -3   5  13       21.03       20.73      3.98 o 
  -2   5  13       67.53       59.75      6.20 o 
  -1   5  13       67.84       64.41      6.41 o 
   0   5  13       55.96       49.81      9.41 o 
   1   5  13       67.62       70.16     11.79 o 
   2   5  13       67.60       68.87     11.82 o 
   3   5  13       21.04       26.63     11.10 o 
   4   5  13        0.73        4.19      3.31 o 
   5   5  13        7.96        5.45      4.11 o 
  -7   6  13        6.41       -2.40      4.79 o 
  -6   6  13        6.26        9.93      7.22 o 
  -5   6  13       19.27       13.56      4.58 o 
  -4   6  13      100.46      112.39     13.13 o 
  -3   6  13      159.98      148.86     12.52 o 
  -2   6  13        3.89        5.32      2.49 o 
  -1   6  13       70.02       65.31      7.65 o 
   0   6  13       71.56       72.90     11.49 o 
   1   6  13       69.85       77.90     12.70 o 
   2   6  13        3.93        9.55      5.11 o 
   3   6  13      160.07      157.14     12.41 o 
   4   6  13      100.33      112.33     11.00 o 
   5   6  13       19.31       29.18      6.51 o 
   6   6  13        6.26        2.43      4.75 o 
  -6   7  13       45.80       54.05     11.28 o 
  -5   7  13       81.64       79.35     13.53 o 
  -4   7  13       15.59       15.64      5.06 o 
  -3   7  13       24.67       29.88      7.21 o 
  -2   7  13      147.28      156.38     13.86 o 
  -1   7  13       13.80        8.14      3.56 o 
   0   7  13        8.00        3.45      4.82 o 
   1   7  13       13.86       17.16      7.02 o 
   2   7  13      147.35      148.33     17.24 o 
   3   7  13       24.58       15.44      4.77 o 
   4   7  13       15.62       25.45      5.83 o 
   5   7  13       81.64      106.20     11.30 o 
  -6   8  13        3.07       -1.41      4.23 o 
  -5   8  13       29.65       35.95      9.61 o 
  -4   8  13       43.15       65.42     15.29 o 
  -3   8  13       50.99       53.58      8.00 o 
  -2   8  13       58.93       49.82      7.49 o 
  -1   8  13       46.08       44.02      6.85 o 
   0   8  13        2.49        1.80      4.77 o 
   1   8  13       46.20       43.39      9.31 o 
   2   8  13       58.89       61.78     11.59 o 
   3   8  13       51.02       52.38     12.04 o 
   4   8  13       43.16       42.38      7.32 o 
  -5   9  13      153.42      178.66     20.20 o 
  -4   9  13        4.04       -3.10      3.93 o 
  -3   9  13       23.64       35.40      7.53 o 
  -2   9  13       49.25       58.31      9.73 o 
  -1   9  13       20.34       25.73      8.35 o 
   0   9  13       14.94       17.91      6.10 o 
   1   9  13       20.41       16.70      6.54 o 
   2   9  13       49.32       28.44      8.07 o 
   3   9  13       23.57       27.50      6.21 o 
   4   9  13        4.02        4.89      3.36 o 
  -4  10  13       42.82       54.14     11.98 o 
  -3  10  13       37.63       30.39      6.23 o 
  -2  10  13       38.22       50.80     11.37 o 
  -1  10  13       36.65       38.47     10.61 o 
   0  10  13        7.78        4.76      4.26 o 
   1  10  13       36.69       42.42      9.90 o 
   2  10  13       38.14       35.67      9.43 o 
   3  10  13       37.65       34.72      9.70 o 
  -4  11  13        5.37        5.78      5.18 o 
  -3  11  13       30.82       35.39     10.29 o 
  -2  11  13       16.36       -3.73      4.66 o 
  -1  11  13       12.72       23.24      8.79 o 
   1  11  13       12.72        2.04      4.09 o 
   2  11  13       16.33        4.28      4.38 o 
  -2  12  13       16.48       13.19      6.88 o 
   2  12  13       16.43       19.32      7.90 o 
   0   0  14       22.14       23.81      7.21 o 
   1   0  14       68.00       75.18      9.42 o 
   2   0  14       13.59       14.33      9.58 o 
   3   0  14      133.98      118.45     20.72 o 
   4   0  14       32.71       40.77      5.58 o 
   5   0  14        2.24        5.30      4.74 o 
   6   0  14        3.43       -1.36      3.72 o 
  -6   1  14       26.25       19.70      5.53 o 
  -5   1  14       38.02       40.86      5.43 o 
  -4   1  14      335.42      343.30     15.19 o 
  -3   1  14       74.77       72.01      6.91 o 
  -2   1  14       31.05       23.58      5.19 o 
  -1   1  14      241.54      246.62     14.92 o 
   0   1  14        6.76       13.50      3.93 o 
   1   1  14      241.89      254.67     14.56 o 
   2   1  14       31.25       29.86      4.63 o 
   3   1  14       74.75       85.29      8.50 o 
   4   1  14      335.19      356.04     19.63 o 
   5   1  14       38.05       43.37      7.69 o 
   6   1  14       26.26       32.08      6.86 o 
  -6   2  14        8.27       20.95      7.81 o 
  -5   2  14       10.47        9.24      4.01 o 
  -4   2  14        1.51        5.02      2.64 o 
  -3   2  14       73.43       51.91      7.13 o 
  -2   2  14      170.02      149.43     11.73 o 
  -1   2  14      307.79      283.15     16.11 o 
   0   2  14      105.02       97.16     11.78 o 
   1   2  14      308.31      288.80     12.46 o 
   2   2  14      169.94      172.91     16.83 o 
   3   2  14       73.66       75.67      8.25 o 
   4   2  14        1.53        5.03      5.65 o 
   5   2  14       10.49       16.25      4.96 o 
   6   2  14        8.25        5.39      5.49 o 
  -6   3  14        4.19        8.23      6.84 o 
  -5   3  14        8.62        9.91      7.28 o 
  -4   3  14       44.90       44.36      5.44 o 
  -3   3  14       36.85       40.80      5.38 o 
  -2   3  14       35.42       45.36      5.77 o 
  -1   3  14       86.82       91.20      9.45 o 
   0   3  14       46.45       42.81     10.36 o 
   1   3  14       86.75       75.50      8.63 o 
   2   3  14       35.39       44.18     10.14 o 
   3   3  14       36.79       49.85      6.74 o 
   4   3  14       44.88       43.88      6.76 o 
   5   3  14        8.57        5.53      5.55 o 
   6   3  14        4.22        3.59      4.89 o 
  -6   4  14       20.56       22.66      8.92 o 
  -5   4  14        0.12        1.92      4.51 o 
  -4   4  14       48.39       61.35     14.25 o 
  -3   4  14       10.24        4.01      3.48 o 
  -2   4  14       61.43       75.12      7.05 o 
  -1   4  14       14.81       14.82      4.24 o 
   0   4  14      101.86       89.50     19.89 o 
   1   4  14       14.72       20.08      7.15 o 
   2   4  14       61.59       69.85      8.09 o 
   3   4  14       10.19       11.42      3.75 o 
   4   4  14       48.29       61.21     20.14 o 
   5   4  14        0.12       -0.37      3.87 o 
  -6   5  14       30.11       18.05      6.76 o 
  -5   5  14       47.40       42.88     10.47 o 
  -4   5  14       73.00       76.39      9.81 o 
  -3   5  14       21.25       18.31      3.96 o 
  -2   5  14       38.99       49.92      6.02 o 
  -1   5  14       24.16       27.03      5.57 o 
   0   5  14       52.35       44.91      9.62 o 
   1   5  14       24.20       29.68      8.59 o 
   2   5  14       38.93       33.53      6.15 o 
   3   5  14       21.15       25.95      5.81 o 
   4   5  14       73.21       77.88      9.30 o 
   5   5  14       47.40       50.23      7.99 o 
  -6   6  14      159.33      157.63     19.65 o 
  -5   6  14       13.38       19.19      8.01 o 
  -4   6  14       40.45       45.96      7.43 o 
  -3   6  14       48.73       40.30      7.06 o 
  -2   6  14       15.77       19.65      4.14 o 
  -1   6  14       57.00       37.55      5.27 o 
   0   6  14       69.06       78.88     12.46 o 
   1   6  14       56.99       44.88      9.42 o 
   2   6  14       15.84       18.94      6.77 o 
   3   6  14       48.72       52.78      7.78 o 
   4   6  14       40.50       41.71      7.14 o 
   5   6  14       13.35       16.83      7.51 o 
  -5   7  14       68.22       54.92     11.49 o 
  -4   7  14       62.99       57.42      8.53 o 
  -3   7  14      122.11      137.67     12.71 o 
  -2   7  14        3.51        1.31      5.19 o 
  -1   7  14       12.41        8.92      2.78 o 
   0   7  14      132.84      131.88     15.85 o 
   1   7  14       12.37       18.56      7.40 o 
   2   7  14        3.54       10.89      5.50 o 
   3   7  14      122.03      145.93     12.90 o 
   4   7  14       63.01       63.53      8.71 o 
  -5   8  14       43.15       33.75      9.39 o 
  -4   8  14        1.53       -7.08      7.08 o 
  -3   8  14      167.41      202.71     15.62 o 
  -2   8  14        8.90       16.94      7.51 o 
  -1   8  14       77.71       83.41      9.22 o 
   0   8  14       78.55       78.46     12.64 o 
   1   8  14       77.90       73.64     13.17 o 
   2   8  14        8.84       10.43      6.32 o 
   3   8  14      167.58      209.73     20.89 o 
   4   8  14        1.53       -1.46      4.74 o 
  -4   9  14       38.07       56.05     12.20 o 
  -3   9  14       15.09       13.64      4.77 o 
  -2   9  14       52.16       64.86      9.15 o 
  -1   9  14       22.83       20.86      7.91 o 
   0   9  14       21.29       17.23      7.38 o 
   1   9  14       22.66       19.41      7.36 o 
   2   9  14       52.15       56.45     12.05 o 
   3   9  14       15.13       14.45      5.22 o 
  -2  10  14        3.77        0.65      6.57 o 
  -1  10  14       30.43       41.52     10.60 o 
   1  10  14       30.34       28.42      7.70 o 
   2  10  14        3.80       -5.24      5.24 o 
  -1  11  14       41.98       51.02     11.73 o 
   1  11  14       41.93       34.03      8.61 o 
   1   0  15       61.46       81.01     19.37 o 
   2   0  15       29.57       28.43     10.63 o 
   3   0  15       26.00       18.71      4.90 o 
   4   0  15        4.47        2.94      2.96 o 
   5   0  15       17.54       23.47      4.81 o 
  -5   1  15       94.91      106.29     17.17 o 
  -4   1  15       52.06       61.27     11.12 o 
  -3   1  15       84.18      104.48     12.67 o 
  -2   1  15       31.90       26.96      5.55 o 
  -1   1  15       23.05       23.49      5.25 o 
   0   1  15       56.22       58.97      8.10 o 
   1   1  15       23.08       29.40      6.02 o 
   2   1  15       31.93       41.20      7.08 o 
   3   1  15       84.09       85.80      9.67 o 
   4   1  15       52.23       34.15      6.54 o 
   5   1  15       94.91      105.99     11.70 o 
  -5   2  15       87.46      115.80     16.93 o 
  -4   2  15       19.34       18.61      4.36 o 
  -3   2  15       11.79       14.82      3.78 o 
  -2   2  15       12.34       15.19      4.31 o 
  -1   2  15      280.46      269.46     19.46 o 
   0   2  15        4.49       -2.11      3.14 o 
   1   2  15      280.68      311.15     17.92 o 
   2   2  15       12.32       13.20      3.14 o 
   3   2  15       11.76       11.00      3.93 o 
   4   2  15       19.38       22.60      7.69 o 
  -5   3  15       18.61       17.46      6.87 o 
  -4   3  15       50.23       59.87     10.58 o 
  -3   3  15        9.30        4.11      3.51 o 
  -2   3  15        1.54       -1.22      3.50 o 
  -1   3  15        4.22        6.00      3.33 o 
   0   3  15       12.72        3.17      3.17 o 
   1   3  15        4.25        9.52      3.33 o 
   2   3  15        1.51        0.80      2.63 o 
   3   3  15        9.28        4.42      3.94 o 
   4   3  15       50.27       68.60      8.51 o 
  -4   4  15       66.97       79.92     10.00 o 
  -3   4  15       19.14       17.57      4.91 o 
  -2   4  15       44.85       44.93      5.80 o 
  -1   4  15       60.04       60.21      7.81 o 
   0   4  15       12.42       12.17      4.21 o 
   1   4  15       59.86       71.56      8.78 o 
   2   4  15       44.74       45.21      6.71 o 
   3   4  15       19.19       16.03      6.79 o 
   4   4  15       67.01       72.73     20.10 o 
  -4   5  15       84.63      104.34     15.67 o 
  -3   5  15       15.11       29.38      6.61 o 
  -2   5  15        1.23        0.22      3.29 o 
  -1   5  15       19.35       16.56      5.33 o 
   0   5  15        1.44        4.29      3.66 o 
   1   5  15       19.43        7.97      4.20 o 
   2   5  15        1.23        3.65      2.91 o 
   3   5  15       15.13       14.00      4.58 o 
   4   5  15       84.71       71.50     12.33 o 
   5   5  15        7.49        1.71      4.38 o 
  -4   6  15       12.96       15.65      7.14 o 
  -3   6  15       37.85       36.23      7.12 o 
  -2   6  15       13.50       18.87      5.33 o 
  -1   6  15        6.09        6.47      3.96 o 
   0   6  15       43.55       43.90      7.44 o 
   1   6  15        6.11        1.20      4.03 o 
   2   6  15       13.51       16.13      4.53 o 
   3   6  15       37.78       36.58      6.72 o 
   4   6  15       12.92       12.80      6.57 o 
  -3   7  15       20.32       26.64      9.54 o 
  -2   7  15        1.48        7.18      8.88 o 
  -1   7  15       23.80       30.56     12.79 o 
   0   7  15        1.47        5.74      4.21 o 
   1   7  15       23.78       20.92      8.11 o 
   2   7  15        1.46        8.93      5.60 o 
   3   7  15       20.31       21.88      6.03 o 
   4   7  15       25.56       29.36      8.77 o 
  -2   8  15       42.24       45.03     10.78 o 
  -1   8  15       21.76       62.98     13.27 o 
   0   8  15       68.11       72.28     12.07 o 
   1   8  15       21.78       40.73     10.71 o 
   2   8  15       42.19       57.50     11.40 o 
   3   8  15       13.02       20.65      8.11 o 
   0   9  15       27.01       22.54      7.08 o 
   1   9  15       32.70       29.86      8.26 o 
   2   9  15       10.22        9.82      5.60 o 
   1  10  15       11.70       19.34      7.98 o 
   0   0  16       80.56       90.30     14.39 o 
   1   0  16       29.09       35.32      7.10 o 
   2   0  16       29.23       43.30      7.39 o 
   3   0  16       24.26       22.75      5.49 o 
   4   0  16        4.33        8.06      5.99 o 
  -4   1  16      101.68      112.95     15.26 o 
  -3   1  16       77.57       78.63      9.45 o 
  -2   1  16       24.37       27.23      5.73 o 
  -1   1  16       40.56       39.20      6.91 o 
   0   1  16        0.47        2.91      4.01 o 
   1   1  16       40.56       39.30      7.05 o 
   2   1  16       24.34       26.53      5.89 o 
   3   1  16       77.53       77.62      9.52 o 
   4   1  16      101.68      115.56     16.39 o 
   5   1  16       46.65       37.94      9.50 o 
  -3   2  16        7.30        8.07      4.94 o 
  -2   2  16       36.85       53.83     16.29 o 
  -1   2  16       25.53       23.52      5.64 o 
   0   2  16        4.45        4.97      6.14 o 
   1   2  16       25.52       32.36      6.44 o 
   2   2  16       36.87       41.27      7.21 o 
   3   2  16        7.32       15.77     10.59 o 
   4   2  16       20.79       15.06      6.79 o 
  -3   3  16        0.35        3.45      3.07 o 
  -2   3  16        3.01        4.64      6.70 o 
  -1   3  16       18.58       19.61      5.24 o 
   0   3  16       62.93       65.91      8.90 o 
   1   3  16       18.54       15.33      5.17 o 
   2   3  16        3.00        5.33      3.89 o 
   3   3  16        0.35        1.91      4.05 o 
  -3   4  16        6.03        5.04      4.46 o 
  -2   4  16       51.18       54.33      8.14 o 
  -1   4  16       24.90       21.12      5.39 o 
   0   4  16       13.78       22.65      6.23 o 
   1   4  16       24.71       24.39      5.68 o 
   2   4  16       51.13       66.02      8.55 o 
   3   4  16        6.05       10.82      7.69 o 
   4   4  16       30.09       25.00      8.23 o 
  -2   5  16       29.16       32.44      6.39 o 
  -1   5  16       81.20      103.85     10.77 o 
   0   5  16        9.77       15.13      5.34 o 
   1   5  16       81.25       98.03     10.77 o 
   2   5  16       29.20       28.42      5.79 o 
   3   5  16        9.85        6.21      4.04 o 
   4   5  16        4.66       -0.66      4.24 o 
  -1   6  16       67.48       72.05     12.46 o 
   0   6  16        2.15       -1.25      4.16 o 
   1   6  16       67.72       59.61     11.91 o 
   2   6  16       36.78       27.00      5.89 o 
   3   6  16       34.06       33.92      9.23 o 
   4   6  16       29.38       33.05      9.30 o 
  -1   7  16       54.54       71.31     12.39 o 
   0   7  16        3.05       -4.27      4.69 o 
   1   7  16       54.65       67.71     13.24 o 
   2   7  16       72.23       94.11     14.79 o 
   3   7  16        2.72        1.14      4.04 o 
   0   8  16        0.25       -5.01      5.35 o 
   1   8  16       18.30       25.95      8.98 o 
   1   0  17       29.02       39.72      7.50 o 
   2   0  17        9.04        8.55      6.10 o 
   3   0  17        0.04       -2.74      3.71 o 
   4   0  17       44.45       52.39     11.04 o 
  -3   1  17        0.17        3.59      5.14 o 
  -2   1  17        0.26       -5.52      5.52 o 
  -1   1  17       30.86       36.90      7.05 o 
   0   1  17       64.63       77.37      9.72 o 
   1   1  17       30.86       35.14      7.01 o 
   2   1  17        0.26       -1.70      4.25 o 
   3   1  17        0.17        2.43      4.37 o 
   4   1  17        0.28       22.86      9.05 o 
  -3   2  17       86.34       84.99     14.16 o 
  -2   2  17       38.01       47.94     11.33 o 
  -1   2  17       34.89       29.00      6.35 o 
   0   2  17        4.74        4.88      3.60 o 
   1   2  17       34.99       38.29     15.39 o 
   2   2  17       38.01       66.09     12.85 o 
   3   2  17       86.31       92.09     15.50 o 
  -2   3  17        0.90       -0.67      3.97 o 
  -1   3  17       19.89       21.22      7.06 o 
   0   3  17        9.40       11.95      7.69 o 
   1   3  17       19.90       28.21      6.11 o 
  -2   4  17       28.70       19.98      7.07 o 
  -1   4  17       46.00       37.47      9.66 o 
   0   4  17        1.66       -0.60      5.60 o 
   1   4  17       45.93       59.37     12.23 o 
  -1   5  17       76.58       83.76     13.85 o 
   0   5  17        0.01        0.66      4.94 o 
   1   5  17       76.59       85.22     15.20 o 
  -1   6  17      129.51      185.79     20.89 o 
   0   6  17        7.13        0.33      4.70 o 
   2   6  17       41.43       40.91      9.79 o 
   3   6  17       66.67       86.06     14.40 o 
   0   7  17        3.54        6.63      5.93 o 
   2   7  17        9.34        5.59      5.34 o 
  -2   3  18       55.44       52.00     12.08 o 
                                                 
