# Supplementary material for: Crystal structures of three anhydrous salts of the Lewis base 1,8-di­aza­bicyclo­[5.4.0]undec-7-ene (DBU) with the ring-substituted benzoic acid analogues 4-amino­benzoic acid, 3,5-di­nitro­benzoic acid and 3,5-di­nitro­salicylic acid
Source: Acta Crystallogr E Crystallogr Commun. 2016 Feb 20;72(Pt 3):382–6. doi: 10.1107/S205698901600267X (PMC4778835; doi:10.1107/S205698901600267X)
Supplement: Supplementary file 3 [file e-72-00382-IIsup3.hkl]

# 
# h,k,l, Fc-squared, Fo-squared, sigma(Fo-squared) and status flag 
# 
data_II
_shelx_title ' gs15gs29 DBUDNBA in P2(1)/n' 
_shelx_refln_list_code          4 
_shelx_F_calc_maximum      186.42 
_exptl_crystal_F_000       768.00 
_reflns_d_resolution_high  0.8107 
 
loop_ 
 _symmetry_equiv_pos_as_xyz 
 'x, y, z' 
 '-x+1/2, y+1/2, -z+1/2' 
 '-x, -y, -z' 
 'x-1/2, -y-1/2, z-1/2' 
 
_cell_length_a     6.0197 
_cell_length_b    19.6228 
_cell_length_c    14.3866 
_cell_angle_alpha  90.000 
_cell_angle_beta   98.078 
_cell_angle_gamma  90.000 
 
_shelx_F_squared_multiplier     1.000 
 
loop_ 
 _refln_index_h 
 _refln_index_k 
 _refln_index_l 
 _refln_F_squared_calc 
 _refln_F_squared_meas 
 _refln_F_squared_sigma 
 _refln_observed_status 
   2   0   0      177.88      220.43      9.95 o 
   4   0   0     1700.96     1826.14     47.64 o 
   6   0   0       45.12       43.43      5.25 o 
   1   1   0      136.68      124.57      2.83 o 
   2   1   0     3223.62     3224.09     33.78 o 
   3   1   0      837.69      863.13     23.50 o 
   4   1   0      704.96      770.54     19.83 o 
   5   1   0        0.35        0.56      1.75 o 
   6   1   0      171.08      177.69      8.54 o 
   7   1   0      168.13      167.26     11.58 o 
   1   2   0     2714.96     2517.75     24.92 o 
   2   2   0     1977.48     2075.23     20.28 o 
   3   2   0      707.40      677.46     13.70 o 
   4   2   0      809.95      783.00     17.81 o 
   5   2   0      330.20      368.05     11.15 o 
   6   2   0      307.96      312.43     21.40 o 
   7   2   0       43.27       39.73      5.99 o 
   1   3   0    16027.96    14392.80    387.32 o 
   2   3   0      738.44      782.77     10.21 o 
   3   3   0      335.88      314.48     29.29 o 
   4   3   0       77.38       81.59      5.59 o 
   5   3   0       58.88       70.39      5.74 o 
   6   3   0       12.22        8.26      4.65 o 
   7   3   0        4.23       -5.21      4.43 o 
   0   4   0     1403.90     1454.61     27.85 o 
   1   4   0      415.76      394.96      6.52 o 
   2   4   0       51.53       36.17      1.73 o 
   3   4   0      217.46      216.62     30.38 o 
   4   4   0       62.44       59.99      6.27 o 
   5   4   0      490.68      475.91     14.56 o 
   6   4   0       86.45       58.17      9.20 o 
   7   4   0        4.96        2.60      4.16 o 
   1   5   0     9164.97     8833.31     80.46 o 
   2   5   0      296.75      268.29      5.30 o 
   3   5   0      109.11       82.03     21.49 o 
   4   5   0      759.76      797.23     23.76 o 
   5   5   0      222.02      209.46      9.30 o 
   6   5   0        8.55        3.59      3.95 o 
   7   5   0        1.71        0.70      3.50 o 
   0   6   0        5.30        4.95      2.96 o 
   1   6   0      199.53      208.39      5.29 o 
   2   6   0     1741.58     1760.19     18.49 o 
   3   6   0      276.95      189.37     88.51 o 
   4   6   0       65.41       67.28      4.91 o 
   5   6   0      187.28      183.32      8.60 o 
   6   6   0       18.66       16.80      5.83 o 
   7   6   0       20.37       21.13      5.24 o 
   1   7   0      588.96      607.81      9.24 o 
   2   7   0      254.93      226.72      4.38 o 
   3   7   0       26.51       25.93      2.58 o 
   4   7   0      545.67      539.64     14.16 o 
   5   7   0      373.69      371.20     12.58 o 
   6   7   0        0.17        0.22      3.96 o 
   7   7   0       36.55       31.46      5.38 o 
   0   8   0      141.88      185.53      6.09 o 
   1   8   0      387.10      358.60      7.93 o 
   2   8   0      272.76      278.52      7.18 o 
   3   8   0      462.77      455.76      8.46 o 
   4   8   0       16.17       22.40      2.99 o 
   5   8   0       28.50       31.83      3.78 o 
   6   8   0       46.98       39.40      7.73 o 
   1   9   0      291.82      308.83      7.68 o 
   2   9   0     2205.38     2276.81     28.11 o 
   3   9   0      544.36      524.41      8.81 o 
   4   9   0       80.77       82.87      5.41 o 
   5   9   0        3.18       -3.54      3.91 o 
   6   9   0      130.98      120.79     13.40 o 
   0  10   0      371.48      342.27      9.38 o 
   1  10   0     3279.90     3290.86     45.98 o 
   2  10   0       64.97       56.92      4.28 o 
   3  10   0       17.42       15.71      1.23 o 
   4  10   0      793.18      744.36     17.85 o 
   5  10   0       26.74       23.12      5.77 o 
   6  10   0        0.41       -0.08      3.43 o 
   1  11   0       20.86       20.13      3.96 o 
   2  11   0      193.81      210.06      8.50 o 
   3  11   0        0.00        1.69      1.99 o 
   4  11   0      338.27      338.45     11.70 o 
   5  11   0        1.27       -1.63      3.43 o 
   6  11   0       10.44       12.28      4.02 o 
   0  12   0      152.92      168.12      7.03 o 
   1  12   0        3.86        8.89      2.87 o 
   2  12   0      855.11      863.44     20.25 o 
   3  12   0       73.39       74.17      5.47 o 
   4  12   0        8.34       10.82      4.44 o 
   5  12   0        0.48        9.34      4.04 o 
   6  12   0        7.34        7.20      5.65 o 
   1  13   0       12.51       11.15      2.72 o 
   2  13   0       88.24       89.91      5.10 o 
   3  13   0        6.61       10.42      2.88 o 
   4  13   0       37.65       31.80      5.82 o 
   5  13   0       27.55       31.14      4.74 o 
   6  13   0       53.37       62.00     12.09 o 
   0  14   0      309.37      327.11     10.59 o 
   1  14   0       30.01       28.34      3.82 o 
   2  14   0      365.54      338.69     10.22 o 
   3  14   0       45.67       45.85      3.50 o 
   4  14   0      110.80      104.49     12.95 o 
   5  14   0        5.38        0.88      2.41 o 
   1  15   0      132.65      124.66     11.04 o 
   2  15   0      728.31      716.85     15.98 o 
   3  15   0       11.04       13.80      2.82 o 
   4  15   0       36.65       41.64      5.23 o 
   5  15   0       68.35       77.59      7.61 o 
   0  16   0       45.56       26.37     19.30 o 
   1  16   0        1.93        2.02      2.67 o 
   2  16   0        1.19        4.65      2.38 o 
   3  16   0      123.54      124.99      6.84 o 
   4  16   0        0.81       -2.04      2.52 o 
   5  16   0        5.63       10.81      5.96 o 
   1  17   0        4.56        6.13      2.15 o 
   2  17   0        0.00       -1.10      1.83 o 
   3  17   0      365.31      392.17     16.42 o 
   4  17   0       54.02       55.57      6.11 o 
   5  17   0      165.92      172.46     17.78 o 
   0  18   0      663.27      636.11     28.07 o 
   1  18   0       22.40       32.51      3.79 o 
   2  18   0       55.42       74.48      5.72 o 
   3  18   0      141.27      138.90     10.09 o 
   4  18   0        4.54        2.77      3.68 o 
   1  19   0       80.56       91.47      5.96 o 
   2  19   0     1107.08     1123.63     22.88 o 
   3  19   0       30.27       21.79      4.78 o 
   4  19   0       49.73       55.85     10.49 o 
   0  20   0        0.01       -1.12      3.51 o 
   1  20   0      540.76      544.76     21.31 o 
   2  20   0        6.03       26.30      7.28 o 
   3  20   0        9.50        4.79      3.50 o 
   4  20   0        0.66        0.21      5.28 o 
   1  21   0      180.04      188.74     11.61 o 
   2  21   0       35.04       31.84      4.24 o 
   3  21   0        8.40        7.16      3.79 o 
   0  22   0        2.88        5.32      4.92 o 
   1  22   0       90.20       77.07      7.90 o 
   2  22   0       26.85       28.61      5.44 o 
   3  22   0        0.18       -2.79      4.06 o 
   1  23   0        2.02        8.08      2.80 o 
   2  23   0      111.19      141.57     16.21 o 
   0  24   0        7.92        9.03      3.91 o 
  -7   0   1       66.21       51.33      8.99 o 
  -5   0   1      139.39      140.68     13.01 o 
  -1   0   1     9174.24     8257.96    127.41 o 
   1   0   1     5821.69     5444.51     60.97 o 
   3   0   1     1141.77     1124.67     26.41 o 
   5   0   1      155.11      174.78     14.82 o 
   7   0   1       79.61       73.88     12.18 o 
  -7   1   1        2.09        0.63      2.64 o 
  -6   1   1       71.15       72.78      5.33 o 
  -5   1   1        0.27        1.68      2.14 o 
  -4   1   1      102.48      108.05      6.96 o 
  -3   1   1     3158.60     3219.02     64.12 o 
  -2   1   1      404.65      445.13     17.99 o 
  -1   1   1      975.95      852.74     12.27 o 
   1   1   1      236.25      185.89      3.96 o 
   2   1   1       68.13       60.61      2.63 o 
   3   1   1      498.86      502.66     11.02 o 
   4   1   1       33.55       32.45      3.45 o 
   5   1   1      336.84      338.79     10.55 o 
   6   1   1        0.33        1.44      3.29 o 
   7   1   1       57.83       44.27      9.91 o 
  -7   2   1       19.77       24.37      4.67 o 
  -6   2   1      100.22       95.36      6.01 o 
  -5   2   1       10.20        7.67      2.23 o 
  -4   2   1       25.96       28.60      4.60 o 
  -3   2   1      942.38      938.71     18.15 o 
  -2   2   1      647.09      684.24     10.28 o 
  -1   2   1     1387.27     1410.78     18.33 o 
   1   2   1     1892.74     1859.39     31.87 o 
   2   2   1     1171.20     1183.34     11.74 o 
   3   2   1      189.56      189.34      4.96 o 
   4   2   1      190.16      169.13      9.09 o 
   5   2   1        1.39        1.13      1.95 o 
   6   2   1      133.68      124.87      9.78 o 
   7   2   1        0.19        3.87      6.64 o 
  -7   3   1       68.64       83.02     11.33 o 
  -6   3   1      173.40      169.40      7.85 o 
  -5   3   1        0.09       -0.76      2.36 o 
  -4   3   1      382.28      376.56     15.72 o 
  -3   3   1      434.26      449.23     11.49 o 
  -2   3   1      817.49      852.59     11.66 o 
  -1   3   1      901.22      815.40     12.06 o 
   0   3   1      900.93      803.62      9.54 o 
   1   3   1      953.15      925.69      9.36 o 
   2   3   1     1083.31     1102.59     18.95 o 
   3   3   1       98.62      102.63      5.73 o 
   4   3   1       28.26       24.92      2.87 o 
   5   3   1      261.82      263.99      9.08 o 
   6   3   1        1.45        6.78      4.78 o 
   7   3   1        0.79        4.47      5.23 o 
  -7   4   1       40.73       38.28      6.39 o 
  -6   4   1       12.66        6.83      2.55 o 
  -5   4   1      155.06      143.61      7.97 o 
  -4   4   1      153.99      168.43     10.21 o 
  -3   4   1     2274.38     2361.92     34.33 o 
  -2   4   1     1331.16     1389.35     15.19 o 
  -1   4   1     8962.25     8101.66     91.10 o 
   0   4   1     1188.52     1041.48     10.77 o 
   1   4   1    26256.55    23672.21    175.47 o 
   2   4   1        4.49        7.12      1.11 o 
   3   4   1      153.95      166.71      7.29 o 
   4   4   1       33.45       26.60      2.78 o 
   5   4   1      248.45      253.99      8.74 o 
   6   4   1      134.08      125.78     13.96 o 
   7   4   1        3.42       13.88      5.73 o 
  -7   5   1      101.75       93.09      9.19 o 
  -6   5   1        2.27        3.68      2.40 o 
  -5   5   1       45.87       54.71      5.02 o 
  -4   5   1       12.27       11.20      3.09 o 
  -3   5   1      173.05      195.64      7.29 o 
  -2   5   1     1946.49     1957.73     18.65 o 
  -1   5   1      590.23      648.35     12.55 o 
   0   5   1     3351.17     3160.14     27.03 o 
   1   5   1    22304.25    20862.47    209.77 o 
   2   5   1     2731.29     2821.44     25.78 o 
   3   5   1        0.41        0.96      1.35 o 
   4   5   1      994.82     1005.70     19.73 o 
   5   5   1      403.05      393.69     12.46 o 
   6   5   1        0.75        1.83      3.55 o 
   7   5   1       81.43       70.42     11.59 o 
  -7   6   1        9.10       11.99      4.10 o 
  -6   6   1       11.69        3.70      5.23 o 
  -5   6   1       32.94       22.24      2.62 o 
  -4   6   1      163.24      158.93      9.90 o 
  -3   6   1        2.13        1.32      1.05 o 
  -2   6   1       59.28       53.50      3.19 o 
  -1   6   1     5029.71     4989.87     49.33 o 
   0   6   1     5163.93     5054.42     41.75 o 
   1   6   1     1229.92     1186.81     12.40 o 
   2   6   1       66.07       77.50      2.52 o 
   3   6   1       82.65       96.67      4.85 o 
   4   6   1      124.10      130.02      6.15 o 
   5   6   1      186.81      185.31     14.82 o 
   6   6   1       40.29       48.70      8.72 o 
   7   6   1       35.89       35.58      8.98 o 
  -7   7   1       39.83       43.00      6.71 o 
  -6   7   1       14.78        5.20      7.67 o 
  -5   7   1       57.71       55.08      3.95 o 
  -4   7   1      275.67      284.16      8.93 o 
  -3   7   1       12.34       10.75      1.31 o 
  -2   7   1     1249.66     1216.97     14.76 o 
  -1   7   1       14.52       25.92      2.25 o 
   0   7   1       11.30       10.07      1.31 o 
   1   7   1      358.47      389.76      5.20 o 
   2   7   1      158.37      155.46      3.76 o 
   3   7   1       89.99       87.67      3.62 o 
   4   7   1       41.36       49.71      4.01 o 
   5   7   1        9.90       14.16      5.75 o 
   6   7   1      114.78      125.63     13.79 o 
  -6   8   1       49.43       44.58      5.89 o 
  -5   8   1      246.26      281.11     11.37 o 
  -4   8   1       63.48       57.56      3.89 o 
  -3   8   1       98.10       83.94      3.54 o 
  -2   8   1      503.58      538.50      9.07 o 
  -1   8   1     4773.15     4729.96     42.22 o 
   0   8   1      100.78       87.10      3.13 o 
   1   8   1       24.34       14.16      1.08 o 
   2   8   1      442.66      412.88      8.21 o 
   3   8   1       36.27       35.20      2.82 o 
   4   8   1      503.74      532.66     13.67 o 
   5   8   1      217.03      222.04     16.37 o 
   6   8   1       17.51       20.89      6.85 o 
  -6   9   1       44.67       41.80     18.63 o 
  -5   9   1        1.75        2.64      2.24 o 
  -4   9   1        0.68        1.70      2.33 o 
  -3   9   1       53.56       42.78      5.99 o 
  -2   9   1     1484.81     1503.38     26.65 o 
  -1   9   1     2150.53     2163.56     26.68 o 
   0   9   1      278.27      282.32      6.06 o 
   1   9   1        8.03        4.97      0.98 o 
   2   9   1       99.16      111.26      4.49 o 
   3   9   1       52.35       45.95      2.34 o 
   4   9   1       92.03      108.79      5.99 o 
   5   9   1        0.33        1.71      3.71 o 
   6   9   1       38.94       22.91      6.16 o 
  -6  10   1       63.43       57.09      6.76 o 
  -5  10   1      110.43      112.56      6.21 o 
  -4  10   1        1.79        2.31      2.19 o 
  -3  10   1       11.65        7.33      3.01 o 
  -2  10   1       40.94       37.75      6.22 o 
  -1  10   1       86.72       93.26      4.78 o 
   0  10   1      262.28      250.74      6.83 o 
   1  10   1     1196.97     1243.45     22.68 o 
   2  10   1     1134.42     1092.69     22.34 o 
   3  10   1      930.44      913.83     18.45 o 
   4  10   1        3.70        0.52      1.98 o 
   5  10   1      235.00      218.29     16.38 o 
   6  10   1       22.65       37.34      7.80 o 
  -6  11   1        9.37        4.59      3.99 o 
  -5  11   1       72.17       83.97      7.33 o 
  -4  11   1       11.13       15.57      4.19 o 
  -3  11   1      138.82      144.43      7.86 o 
  -2  11   1      726.35      714.07     18.01 o 
  -1  11   1        8.68       10.55      2.81 o 
   0  11   1       46.21       52.00      2.67 o 
   1  11   1       14.11       19.80      2.99 o 
   2  11   1      179.26      169.01      4.56 o 
   3  11   1      387.27      397.19     18.89 o 
   4  11   1      399.48      386.98     12.27 o 
   5  11   1       47.15       47.42      7.53 o 
   6  11   1       18.40       14.54      6.25 o 
  -6  12   1       22.42       29.72      4.88 o 
  -5  12   1        0.56        3.76      2.84 o 
  -4  12   1      200.26      200.18      7.96 o 
  -3  12   1      295.55      308.81     11.98 o 
  -2  12   1     1067.89     1122.74     19.37 o 
  -1  12   1      372.58      392.88     12.51 o 
   0  12   1      721.28      699.57     10.89 o 
   1  12   1       41.12       48.36     12.37 o 
   2  12   1      281.82      261.19      9.74 o 
   3  12   1        4.97        4.05      2.31 o 
   4  12   1        5.34        3.13      3.38 o 
   5  12   1        0.31       -0.70      3.56 o 
   6  12   1       14.43       12.24      5.14 o 
  -6  13   1       27.95       50.28     10.32 o 
  -5  13   1        3.53        2.62      2.79 o 
  -4  13   1        1.01        1.39      2.03 o 
  -3  13   1        6.00        4.34      3.94 o 
  -2  13   1       18.16       13.75      2.44 o 
  -1  13   1      221.39      223.07      9.69 o 
   0  13   1      379.07      393.08      8.08 o 
   1  13   1       41.18       38.08      4.21 o 
   2  13   1       28.67       29.46      3.63 o 
   3  13   1      196.34      189.38      7.24 o 
   4  13   1      483.15      466.92     22.83 o 
   5  13   1       11.89       12.04      4.30 o 
   6  13   1       24.73       25.32      7.15 o 
  -6  14   1        5.96        7.68      5.15 o 
  -5  14   1        4.38       11.74      3.44 o 
  -4  14   1       88.08       77.73      4.34 o 
  -3  14   1       29.91       29.32      3.48 o 
  -2  14   1       98.48      104.92      5.76 o 
  -1  14   1       97.95       96.64      9.57 o 
   0  14   1       21.22       22.01      2.32 o 
   1  14   1      429.95      422.34     19.10 o 
   2  14   1      818.76      858.71     20.55 o 
   3  14   1     2289.33     2382.35     39.68 o 
   4  14   1        0.15        3.53      3.13 o 
   5  14   1       25.09       27.46      6.79 o 
  -5  15   1       59.71       55.59     10.08 o 
  -4  15   1      190.45      180.85     15.45 o 
  -3  15   1      214.59      211.57      8.72 o 
  -2  15   1       34.98       36.86      3.81 o 
  -1  15   1      412.29      415.28     17.22 o 
   0  15   1       10.73       10.45      2.00 o 
   1  15   1      228.92      210.25      9.93 o 
   2  15   1      217.11      230.60     10.51 o 
   3  15   1     1755.42     1768.52     33.28 o 
   4  15   1       23.76       19.73      4.11 o 
   5  15   1        2.78       -1.86      3.69 o 
  -5  16   1       44.39       29.55      8.21 o 
  -4  16   1       24.73       24.28      4.87 o 
  -3  16   1      364.50      365.78      9.83 o 
  -2  16   1        8.88       11.40      2.56 o 
  -1  16   1      420.81      413.77     11.73 o 
   0  16   1        4.48        5.10      3.54 o 
   1  16   1       10.36       13.64      4.30 o 
   2  16   1       69.83       77.70      5.20 o 
   3  16   1       12.50       16.78      2.89 o 
   4  16   1       24.21       18.03      3.33 o 
   5  16   1       58.58       58.77      6.88 o 
  -5  17   1       33.65       18.00      6.61 o 
  -4  17   1       32.51       41.30      8.05 o 
  -3  17   1       98.91      102.87      5.37 o 
  -2  17   1       13.76        9.43      2.77 o 
  -1  17   1        9.48       15.09      3.30 o 
   0  17   1      219.41      227.00     10.91 o 
   1  17   1       22.91       25.50      3.27 o 
   2  17   1      159.29      146.23      7.23 o 
   3  17   1       35.14       37.35      5.40 o 
   4  17   1      110.33      108.33      7.44 o 
   5  17   1      123.94      143.62     16.24 o 
  -4  18   1        4.64        4.18      5.33 o 
  -3  18   1        3.35        1.98      2.54 o 
  -2  18   1      144.96      153.17      7.79 o 
  -1  18   1      190.38      195.83      8.41 o 
   0  18   1      174.56      154.67      9.54 o 
   1  18   1      181.47      185.32      8.07 o 
   2  18   1        8.85       10.23      3.07 o 
   3  18   1      306.52      349.68     31.09 o 
   4  18   1        4.84        0.63      2.18 o 
  -4  19   1        0.14       -2.68      4.32 o 
  -3  19   1       17.72       20.73      6.04 o 
  -2  19   1      612.74      658.62     21.51 o 
  -1  19   1      111.33      126.43      7.01 o 
   0  19   1       17.21       24.29      6.72 o 
   1  19   1        0.01       -1.12      2.04 o 
   2  19   1       42.88       51.83      6.37 o 
   3  19   1        0.43        1.38      3.90 o 
   4  19   1       46.69       60.57     10.40 o 
  -4  20   1       27.81       48.20      9.86 o 
  -3  20   1        2.47       -3.63      4.34 o 
  -2  20   1      153.63      172.80      8.81 o 
  -1  20   1       38.90       37.03      4.21 o 
   0  20   1       13.88       14.09      3.59 o 
   1  20   1       35.70       45.03      4.39 o 
   2  20   1      461.89      473.24     19.04 o 
   3  20   1       29.66       26.59      5.26 o 
   4  20   1       39.01       37.10      8.31 o 
  -3  21   1      137.18      147.45     15.07 o 
  -2  21   1       48.33       42.51      5.40 o 
  -1  21   1       12.43       16.88      3.42 o 
   0  21   1        1.68       -4.08      3.09 o 
   1  21   1       80.52       92.30     12.66 o 
   2  21   1       23.36       32.11      5.26 o 
   3  21   1        7.00        6.14      4.54 o 
  -3  22   1       36.66       39.39      8.29 o 
  -2  22   1      129.35      144.24      9.02 o 
  -1  22   1        3.08        7.63      3.52 o 
   0  22   1        4.77        2.01      2.89 o 
   1  22   1        1.25        3.22      4.44 o 
   2  22   1        0.04       -2.18      3.10 o 
  -2  23   1        2.00       -0.10      2.65 o 
  -1  23   1       16.42       25.87      5.31 o 
   0  23   1       36.08       38.89      6.09 o 
   1  23   1       94.52      109.84      9.30 o 
   2  23   1       25.78       31.18      8.25 o 
   0  24   1      141.06      142.61     12.02 o 
  -6   0   2        2.89       -0.54      2.52 o 
  -4   0   2        1.53       -1.66      2.93 o 
  -2   0   2       51.89       40.64      3.01 o 
   2   0   2        1.26        1.08      0.90 o 
   4   0   2        0.07       -2.20      1.39 o 
   6   0   2       71.77       89.27     12.86 o 
  -7   1   2       14.44        7.07      3.21 o 
  -6   1   2       14.44       15.43      2.86 o 
  -5   1   2       22.77       22.58      2.40 o 
  -4   1   2       45.01       34.76      3.11 o 
  -3   1   2      433.82      450.12      9.72 o 
  -2   1   2       37.37       38.84      1.92 o 
  -1   1   2     1076.67     1088.58     10.90 o 
   1   1   2      917.94      869.35     17.14 o 
   2   1   2       29.73       27.45      1.38 o 
   3   1   2      948.01      881.53     15.35 o 
   4   1   2        0.73        2.77      4.92 o 
   5   1   2       37.85       37.72      3.99 o 
   6   1   2      324.86      309.00     20.26 o 
   7   1   2       14.50       15.16      5.05 o 
  -7   2   2       56.57       53.63      6.37 o 
  -6   2   2       21.89       14.40      3.84 o 
  -5   2   2       17.43       21.38      2.49 o 
  -4   2   2       37.43       36.47      3.06 o 
  -3   2   2     2098.99     2155.05     23.01 o 
  -2   2   2     1402.86     1411.81     13.46 o 
  -1   2   2     5065.70     4753.58     38.15 o 
   0   2   2        2.70        2.24      0.76 o 
   1   2   2     3798.55     3808.11     78.95 o 
   2   2   2      828.94      872.24     10.80 o 
   3   2   2      230.35      248.88      6.87 o 
   4   2   2       82.25       79.57      3.71 o 
   5   2   2        5.26        6.91      2.17 o 
   6   2   2      157.66      185.89     12.28 o 
   7   2   2       17.70       12.07      4.56 o 
  -7   3   2        0.93        3.55      4.84 o 
  -6   3   2      262.14      254.15      8.69 o 
  -5   3   2       32.51       33.91      2.99 o 
  -4   3   2      136.09      138.76      5.86 o 
  -3   3   2     1202.63     1269.05     15.46 o 
  -2   3   2      456.21      452.60      6.13 o 
  -1   3   2     2160.58     2113.35     18.32 o 
   0   3   2        9.24       13.52      1.15 o 
   1   3   2     1805.34     1846.57     23.95 o 
   2   3   2        9.37        4.85      0.67 o 
   3   3   2      352.83      378.12     13.75 o 
   4   3   2      155.52      162.81      5.11 o 
   5   3   2      397.49      419.82     11.21 o 
   6   3   2       56.02       72.16     11.51 o 
   7   3   2       11.87       11.91      7.07 o 
  -7   4   2        6.66        5.77      4.62 o 
  -6   4   2      104.69      116.76      7.88 o 
  -5   4   2       40.35       45.71      3.58 o 
  -4   4   2      370.37      405.23     10.14 o 
  -3   4   2      747.33      865.09     11.86 o 
  -2   4   2     3683.27     3740.70     28.97 o 
  -1   4   2       25.12       18.70      1.00 o 
   0   4   2    16322.77    14189.36    494.11 o 
   1   4   2    34753.30    30811.25    374.38 o 
   2   4   2        6.51        3.48      0.80 o 
   3   4   2        2.19        2.87      0.89 o 
   4   4   2      981.98      988.70     17.78 o 
   5   4   2       29.35       37.61      5.53 o 
   6   4   2        7.87        8.11      3.54 o 
   7   4   2        0.00       -0.46      3.96 o 
  -7   5   2        9.60        5.27      3.50 o 
  -6   5   2      225.54      234.54      8.24 o 
  -5   5   2      313.10      333.59      8.88 o 
  -4   5   2      537.92      583.10     12.32 o 
  -3   5   2       29.83       33.07      2.12 o 
  -2   5   2      703.10      727.68     11.35 o 
  -1   5   2      527.56      482.11     23.74 o 
   0   5   2      466.24      512.53      7.13 o 
   1   5   2     5538.62     5637.66     40.75 o 
   2   5   2      372.57      403.91      7.02 o 
   3   5   2       87.53      103.17      2.95 o 
   4   5   2      351.18      336.88     10.95 o 
   5   5   2      115.15      112.17      8.91 o 
   6   5   2        0.13        3.19      4.50 o 
   7   5   2       14.75        4.32      5.67 o 
  -7   6   2        1.47        0.68      5.54 o 
  -6   6   2       93.73       89.00      8.13 o 
  -5   6   2       11.54        8.81      1.85 o 
  -4   6   2        0.86        1.85      1.59 o 
  -3   6   2      156.69      141.34      4.61 o 
  -2   6   2      133.77      139.42      4.46 o 
  -1   6   2      419.74      418.23     14.53 o 
   0   6   2     6421.68     6188.12     50.88 o 
   1   6   2     1657.02     1618.66     14.41 o 
   2   6   2      471.85      501.41      6.64 o 
   3   6   2        7.76        5.93      1.72 o 
   4   6   2        8.01        5.51      0.97 o 
   5   6   2      570.04      551.27     26.90 o 
   6   6   2       20.64       15.45      6.40 o 
  -7   7   2      149.81      171.56     12.08 o 
  -6   7   2       38.82       31.21      5.06 o 
  -5   7   2      149.87      145.32      7.49 o 
  -4   7   2       19.07       16.55      2.23 o 
  -3   7   2       24.95       30.44      2.14 o 
  -2   7   2      272.45      276.02      7.84 o 
  -1   7   2     2071.44     2002.70     22.11 o 
   0   7   2     4830.42     4762.58     41.02 o 
   1   7   2      848.66      814.95      9.14 o 
   2   7   2      786.29      833.99      9.98 o 
   3   7   2      163.72      136.91      3.32 o 
   4   7   2      526.48      492.22     11.87 o 
   5   7   2        1.21        3.06      4.39 o 
   6   7   2        0.37        3.51      4.96 o 
  -7   8   2       20.42       17.27      4.57 o 
  -6   8   2       69.23       59.78      8.08 o 
  -5   8   2      108.33       89.33      5.56 o 
  -4   8   2      425.71      433.80      9.83 o 
  -3   8   2      488.12      443.58     19.26 o 
  -2   8   2       23.12       26.98      2.60 o 
  -1   8   2       80.05      100.87      4.40 o 
   0   8   2      428.83      400.02      8.94 o 
   1   8   2      220.37      218.53      4.34 o 
   2   8   2       89.65       83.12      3.68 o 
   3   8   2      184.39      171.36      3.97 o 
   4   8   2       16.97       13.38      2.16 o 
   5   8   2      151.84      134.49     13.12 o 
   6   8   2        0.20        0.34      4.70 o 
  -6   9   2        6.86        6.59      3.50 o 
  -5   9   2       15.58       21.51      3.53 o 
  -4   9   2       64.41       62.60      5.58 o 
  -3   9   2        4.25        3.42      2.73 o 
  -2   9   2       74.45       93.81      4.80 o 
  -1   9   2     1725.22     1908.63     25.03 o 
   0   9   2      323.18      327.64     12.15 o 
   1   9   2      601.01      624.39      7.44 o 
   2   9   2     1744.88     1812.52     22.60 o 
   3   9   2        3.55        3.99      0.87 o 
   4   9   2      324.06      366.35     14.11 o 
   5   9   2       34.19       38.20      7.90 o 
   6   9   2        0.00        4.63      4.52 o 
  -6  10   2       82.45       80.66      7.91 o 
  -5  10   2      116.42       93.77      5.85 o 
  -4  10   2      245.79      248.18     11.02 o 
  -3  10   2       13.39        9.57      1.98 o 
  -2  10   2       83.75       97.04      8.19 o 
  -1  10   2      588.30      582.71     11.61 o 
   0  10   2     2003.63     2103.98     26.19 o 
   1  10   2        0.79        0.79      0.83 o 
   2  10   2     1677.70     1668.44     21.77 o 
   3  10   2     1016.04      951.67     13.06 o 
   4  10   2      756.60      696.78     20.40 o 
   5  10   2        2.94        4.91      4.33 o 
   6  10   2        3.05       -0.58      3.78 o 
  -6  11   2       21.60       29.22      5.28 o 
  -5  11   2        1.88        4.39      3.59 o 
  -4  11   2      185.58      190.72      9.80 o 
  -3  11   2       38.94       33.03      3.07 o 
  -2  11   2        1.28        5.69      2.43 o 
  -1  11   2      184.62      194.50      6.82 o 
   0  11   2      221.07      244.85      9.39 o 
   1  11   2        1.84        1.28      1.07 o 
   2  11   2        6.64        7.57      1.21 o 
   3  11   2      393.02      382.42      7.82 o 
   4  11   2        2.92        9.39      3.24 o 
   5  11   2       47.87       46.34      8.52 o 
   6  11   2      102.42      128.64     14.52 o 
  -6  12   2       88.16      101.77     13.83 o 
  -5  12   2       98.57       90.72      5.90 o 
  -4  12   2      124.32      128.07      8.17 o 
  -3  12   2       44.17       33.21      6.71 o 
  -2  12   2       22.08       20.96      2.73 o 
  -1  12   2       55.94       65.86      3.08 o 
   0  12   2        0.13       -0.04      1.97 o 
   1  12   2       26.12       25.50      2.34 o 
   2  12   2      121.57      102.28      4.85 o 
   3  12   2       33.30       27.62      3.12 o 
   4  12   2       27.47       26.71      4.37 o 
   5  12   2        0.09       -0.25      3.63 o 
   6  12   2        0.73        4.62      4.98 o 
  -6  13   2       21.97       45.88     10.66 o 
  -5  13   2       61.29       55.93      6.75 o 
  -4  13   2      160.62      154.28      9.36 o 
  -3  13   2       23.99       25.47      3.98 o 
  -2  13   2        3.82        4.24      1.75 o 
  -1  13   2       68.86       69.48      3.48 o 
   0  13   2      557.92      541.18     15.53 o 
   1  13   2      102.23       94.02      6.26 o 
   2  13   2      151.80      155.98      5.19 o 
   3  13   2       39.04       33.90      3.61 o 
   4  13   2      650.68      620.52     32.26 o 
   5  13   2        0.04       -2.83      3.34 o 
   6  13   2       29.18       34.08      8.09 o 
  -6  14   2        3.65        7.94      5.79 o 
  -5  14   2       26.08       33.08      8.00 o 
  -4  14   2       52.77       56.99      4.62 o 
  -3  14   2       76.40       71.72      6.31 o 
  -2  14   2       38.05       38.88      3.78 o 
  -1  14   2      206.38      223.61      8.64 o 
   0  14   2      729.52      701.18     13.93 o 
   1  14   2      827.99      849.87     20.49 o 
   2  14   2      160.81      169.31      8.35 o 
   3  14   2      120.78      127.56      9.41 o 
   4  14   2       92.01       95.27      7.94 o 
   5  14   2       11.51        8.45      4.98 o 
  -5  15   2        2.29        5.89      4.43 o 
  -4  15   2       56.02       56.57      6.69 o 
  -3  15   2       26.94       28.89      4.33 o 
  -2  15   2       28.98       27.48      3.38 o 
  -1  15   2       46.02       56.48      3.29 o 
   0  15   2        4.26        5.51      2.50 o 
   1  15   2       36.21       43.44      4.83 o 
   2  15   2      790.26      803.99     20.13 o 
   3  15   2      156.47      159.36     14.95 o 
   4  15   2        1.93        2.55      7.11 o 
   5  15   2        0.00       -7.78      5.45 o 
  -5  16   2       22.01       21.18      7.04 o 
  -4  16   2      106.96       94.64     12.29 o 
  -3  16   2        0.35        2.29      2.78 o 
  -2  16   2       35.60       24.62      3.26 o 
  -1  16   2      213.33      218.49      8.50 o 
   0  16   2       32.01       27.92      5.37 o 
   1  16   2       59.17       60.46      5.82 o 
   2  16   2      818.18      837.09     21.29 o 
   3  16   2        1.35        1.67      4.19 o 
   4  16   2        3.74        4.70      2.91 o 
   5  16   2        5.00        0.11      4.10 o 
  -5  17   2        5.11       18.69      8.29 o 
  -4  17   2       10.88        8.96      4.75 o 
  -3  17   2       39.87       35.86     10.30 o 
  -2  17   2       72.03       72.72      5.33 o 
  -1  17   2       79.55       86.35      5.53 o 
   0  17   2        7.30        2.37      3.02 o 
   1  17   2       45.14       30.51      3.68 o 
   2  17   2      137.72      126.32      8.18 o 
   3  17   2        3.43       15.56      6.73 o 
   4  17   2        0.40        4.18      2.88 o 
   5  17   2        8.43        8.74      3.67 o 
  -4  18   2        8.26        5.81      5.00 o 
  -3  18   2       94.24       97.89      7.79 o 
  -2  18   2        2.38       -1.04      3.09 o 
  -1  18   2       15.67       13.37      2.67 o 
   0  18   2        3.32       10.29      3.22 o 
   1  18   2       61.89       53.65      4.49 o 
   2  18   2      172.88      186.10      9.67 o 
   3  18   2       94.64       97.47     12.26 o 
   4  18   2       39.82       43.45      5.10 o 
  -4  19   2        8.78        4.92      4.45 o 
  -3  19   2       20.94       18.10      5.72 o 
  -2  19   2       14.98       12.61      3.10 o 
  -1  19   2      186.95      193.44     11.09 o 
   0  19   2       10.23       13.37      3.15 o 
   1  19   2       35.99       35.78      3.88 o 
   2  19   2       16.23       10.06      4.65 o 
   3  19   2       19.12        4.84      3.38 o 
   4  19   2        0.03        1.44      2.36 o 
  -4  20   2       11.65       16.85      6.08 o 
  -3  20   2       51.16       50.08      6.08 o 
  -2  20   2       58.46       69.51      5.66 o 
  -1  20   2        2.49        6.53      6.12 o 
   0  20   2       20.49       10.90      2.88 o 
   1  20   2        4.19        5.95      2.25 o 
   2  20   2      223.05      245.58     15.83 o 
   3  20   2       65.94       79.20     15.14 o 
  -3  21   2        0.13        1.50      3.51 o 
  -2  21   2       25.38       27.76      3.98 o 
  -1  21   2       65.46       63.74      7.34 o 
   0  21   2        0.01       -3.32      2.71 o 
   1  21   2        2.47        4.60      2.72 o 
   2  21   2       27.69       23.03      8.31 o 
   3  21   2        4.94        0.82      5.87 o 
  -3  22   2        0.84        5.10      5.70 o 
  -2  22   2        7.62       19.33      4.21 o 
  -1  22   2       43.67       39.13      5.69 o 
   0  22   2       79.63       76.89      7.78 o 
   1  22   2       12.85        6.48      3.37 o 
   2  22   2        0.34        0.14      3.96 o 
  -2  23   2       25.52       26.55      6.88 o 
  -1  23   2      113.11       93.91      9.83 o 
   0  23   2       89.52      106.78      9.42 o 
   1  23   2       59.60       52.83      6.59 o 
   2  23   2        8.60       20.08      7.52 o 
   0  24   2      116.56      119.08     10.24 o 
  -7   0   3        8.00        7.37      3.07 o 
  -5   0   3        0.14       -4.65      2.50 o 
  -3   0   3      629.37      771.80     23.47 o 
  -1   0   3     2015.22     1990.81     38.41 o 
   1   0   3    16883.16    15365.83    236.46 o 
   3   0   3     1673.97     1715.49     34.70 o 
   5   0   3     1086.92     1128.71     40.91 o 
   7   0   3       37.98       26.95      8.39 o 
  -7   1   3        1.63        4.18      2.30 o 
  -6   1   3        4.85        0.48      2.23 o 
  -5   1   3       19.97       11.56      2.54 o 
  -4   1   3       38.31       36.61      3.25 o 
  -3   1   3       32.89       37.90      2.99 o 
  -2   1   3      127.20      111.57      3.03 o 
  -1   1   3     4061.67     4027.59     48.67 o 
   0   1   3     1045.51     1027.04     12.33 o 
   1   1   3      325.81      317.04      6.75 o 
   2   1   3       13.73       18.41      1.07 o 
   3   1   3      850.46      845.24     14.61 o 
   4   1   3      135.66      140.04      9.37 o 
   5   1   3        0.59        2.59      2.43 o 
   6   1   3      212.68      221.28     13.96 o 
   7   1   3        0.78        2.60      3.43 o 
  -7   2   3        7.54        5.04      3.47 o 
  -6   2   3      106.48       99.84      9.57 o 
  -5   2   3        5.59        1.93      2.60 o 
  -4   2   3      155.67      151.51      6.33 o 
  -3   2   3      322.52      320.69      6.97 o 
  -2   2   3     1869.94     1836.48     16.62 o 
  -1   2   3     1611.34     1570.49     22.93 o 
   0   2   3        0.35        2.34      0.90 o 
   1   2   3       33.37       27.43      1.61 o 
   2   2   3     2222.50     2239.15     30.52 o 
   3   2   3      349.57      360.33      7.05 o 
   4   2   3      171.30      172.22      4.78 o 
   5   2   3      114.28      117.02      8.84 o 
   6   2   3        0.82        1.99      5.48 o 
   7   2   3       41.48       42.49      7.01 o 
  -7   3   3       27.40       22.82      7.02 o 
  -6   3   3       14.83       11.77      2.67 o 
  -5   3   3      366.36      365.27      9.55 o 
  -4   3   3        0.00        0.40      1.50 o 
  -3   3   3        2.43        1.69      1.02 o 
  -2   3   3     6239.49     6145.99     50.20 o 
  -1   3   3      171.58      159.48      4.22 o 
   0   3   3     3441.36     3282.18     92.30 o 
   1   3   3       19.34       26.40      2.10 o 
   2   3   3      266.36      262.56     11.53 o 
   3   3   3       18.59       16.39      1.83 o 
   4   3   3        0.20        1.56      1.45 o 
   5   3   3        3.10        8.99      3.72 o 
   6   3   3      117.52      133.66     13.96 o 
   7   3   3       10.20       12.50      4.95 o 
  -7   4   3        0.00        2.50      3.75 o 
  -6   4   3       12.60       20.10      4.41 o 
  -5   4   3       52.37       62.31      4.08 o 
  -4   4   3      251.53      250.08      7.97 o 
  -3   4   3      162.87      169.01      5.98 o 
  -2   4   3      621.48      640.52      7.61 o 
  -1   4   3      207.11      193.88      4.71 o 
   0   4   3       15.86       22.27      1.66 o 
   1   4   3      825.70      805.97     11.69 o 
   2   4   3      976.48      972.53     23.73 o 
   3   4   3      116.71      138.55      9.24 o 
   4   4   3       56.36       47.27      2.05 o 
   5   4   3      105.19      106.65      8.81 o 
   6   4   3        2.04        5.65      7.91 o 
  -7   5   3        3.29       12.58      6.14 o 
  -6   5   3        1.65        1.68      1.77 o 
  -5   5   3      257.78      264.10      7.92 o 
  -4   5   3        1.08        1.07      1.75 o 
  -3   5   3        0.00        0.72      0.93 o 
  -2   5   3       76.26       93.96      2.82 o 
  -1   5   3     2526.40     2598.15     40.81 o 
   0   5   3      425.16      454.88      7.32 o 
   1   5   3     1266.44     1298.49     12.39 o 
   2   5   3     1817.08     1945.75     24.52 o 
   3   5   3      501.45      538.65     20.12 o 
   4   5   3        5.94        7.60      4.76 o 
   5   5   3      117.48      128.34      9.42 o 
   6   5   3       32.48       33.36      5.77 o 
  -7   6   3        5.55       -1.96      5.91 o 
  -6   6   3      164.23      160.82      8.19 o 
  -5   6   3        9.93       11.92      1.98 o 
  -4   6   3       48.37       43.69      4.16 o 
  -3   6   3      331.92      362.84     10.37 o 
  -2   6   3      776.54      799.65     14.32 o 
  -1   6   3      154.49      165.16      4.40 o 
   0   6   3     1103.26     1055.06     11.88 o 
   1   6   3      138.54      123.27      3.33 o 
   2   6   3      102.42      117.80      4.11 o 
   3   6   3      544.33      617.98     14.29 o 
   4   6   3      355.07      302.97     10.12 o 
   5   6   3       10.38        7.46      7.47 o 
   6   6   3        0.99       -1.56      3.19 o 
  -7   7   3        0.58        0.06      6.13 o 
  -6   7   3       26.48       32.76      5.98 o 
  -5   7   3       47.26       41.73      3.21 o 
  -4   7   3      244.00      259.15      9.03 o 
  -3   7   3      662.87      667.36     14.98 o 
  -2   7   3     1788.47     1792.20     25.23 o 
  -1   7   3      117.58      134.55      4.35 o 
   0   7   3      216.27      223.01      5.82 o 
   1   7   3      130.99      136.73      4.12 o 
   2   7   3     1118.58     1127.70     15.11 o 
   3   7   3      392.94      402.16      9.04 o 
   4   7   3       22.19       16.82      3.69 o 
   5   7   3        1.65       -1.18      4.11 o 
   6   7   3        2.32        3.61      4.85 o 
  -7   8   3       68.63       57.09     11.24 o 
  -6   8   3       23.16       11.14      5.09 o 
  -5   8   3      140.33       90.22      6.56 o 
  -4   8   3       11.73        6.33      2.72 o 
  -3   8   3      676.71      697.45     15.43 o 
  -2   8   3     1676.61     1830.57     26.70 o 
  -1   8   3      178.87      178.15      4.82 o 
   0   8   3      114.36      101.90      3.28 o 
   1   8   3     1364.30     1417.71     14.06 o 
   2   8   3     4415.57     4334.60     46.90 o 
   3   8   3        5.75        7.25      1.95 o 
   4   8   3       41.84       44.88      5.55 o 
   5   8   3       46.12       59.22      9.33 o 
   6   8   3       14.09        4.81      4.66 o 
  -6   9   3        0.29        1.38      2.56 o 
  -5   9   3      180.24      159.41      7.54 o 
  -4   9   3       13.43       13.26      4.47 o 
  -3   9   3      900.06      911.44     18.41 o 
  -2   9   3     1317.06     1387.94     22.20 o 
  -1   9   3     1071.88     1139.28     25.53 o 
   0   9   3       54.52       65.01      3.06 o 
   1   9   3     1493.58     1539.27     15.34 o 
   2   9   3     1982.96     1997.20     23.32 o 
   3   9   3      103.11       94.66      3.59 o 
   4   9   3       38.93       48.16      5.78 o 
   5   9   3      540.90      547.17     27.69 o 
   6   9   3       31.59       22.84      6.93 o 
  -6  10   3       14.15       23.70      4.66 o 
  -5  10   3       97.50       81.10      5.51 o 
  -4  10   3        1.92        5.61      3.16 o 
  -3  10   3        2.93        5.61      2.49 o 
  -2  10   3      214.28      208.74      6.98 o 
  -1  10   3      319.43      246.09    180.49 o 
   0  10   3      279.45      290.40      7.78 o 
   1  10   3       10.57       11.28      1.03 o 
   2  10   3     2894.23     2849.42     31.85 o 
   3  10   3      399.45      401.61     14.78 o 
   4  10   3      923.30      890.75     23.89 o 
   5  10   3      118.48      114.61     12.57 o 
   6  10   3        2.99        5.56      5.22 o 
  -6  11   3        0.00        5.48      5.38 o 
  -5  11   3       48.28       41.06      4.68 o 
  -4  11   3      171.98      185.45     14.01 o 
  -3  11   3      101.99      116.93      5.35 o 
  -2  11   3       12.88       16.37      2.06 o 
  -1  11   3       51.50       50.39      6.37 o 
   0  11   3      377.18      410.44     12.42 o 
   1  11   3      175.00      156.01      4.62 o 
   2  11   3      258.80      244.48      6.70 o 
   3  11   3     1970.93     1901.05     46.20 o 
   4  11   3      948.39      938.59     25.05 o 
   5  11   3       85.76       78.81     10.72 o 
   6  11   3        0.57        0.53      4.59 o 
  -6  12   3       48.48       51.71     10.11 o 
  -5  12   3       21.54       21.84      3.63 o 
  -4  12   3       22.06       22.31      4.41 o 
  -3  12   3      552.97      545.49     12.28 o 
  -2  12   3      183.28      166.30      8.73 o 
  -1  12   3        1.48        1.39      2.06 o 
   0  12   3     3473.07     3540.03     51.25 o 
   1  12   3        4.58        2.32      1.43 o 
   2  12   3        1.16        0.19      1.14 o 
   3  12   3      525.03      507.54     12.13 o 
   4  12   3        5.15        5.83      3.44 o 
   5  12   3        0.68       -2.69      4.10 o 
   6  12   3       51.53       53.76      9.61 o 
  -6  13   3        2.84        1.13      5.71 o 
  -5  13   3        6.54       10.11      3.60 o 
  -4  13   3      263.35      240.32     11.89 o 
  -3  13   3      105.93       93.40      5.00 o 
  -2  13   3       12.16        7.82      2.90 o 
  -1  13   3        2.80        3.41      1.32 o 
   0  13   3        9.41       10.10      2.81 o 
   1  13   3      559.92      587.73     14.83 o 
   2  13   3        0.08        1.43      1.10 o 
   3  13   3      315.29      325.01     20.38 o 
   4  13   3        6.38        6.64      3.08 o 
   5  13   3       79.01       69.10     10.38 o 
  -6  14   3       28.05       52.28     11.51 o 
  -5  14   3       58.10       66.34      7.06 o 
  -4  14   3       11.55       15.11      6.27 o 
  -3  14   3       26.74       23.05      2.79 o 
  -2  14   3       97.16      102.48      7.17 o 
  -1  14   3      174.35      173.19      7.43 o 
   0  14   3        3.91        1.51      2.37 o 
   1  14   3      158.87      171.28      5.31 o 
   2  14   3       99.81      103.22      7.21 o 
   3  14   3      634.96      650.08     29.88 o 
   4  14   3       33.40       53.36      6.33 o 
   5  14   3        1.82        3.39      3.53 o 
  -5  15   3       18.14       29.62      8.47 o 
  -4  15   3       18.98        9.14      4.87 o 
  -3  15   3       38.35       27.18      6.05 o 
  -2  15   3       21.78       19.13      3.67 o 
  -1  15   3      261.33      268.89      7.44 o 
   0  15   3       62.25       59.68      5.63 o 
   1  15   3       37.39       41.49      3.45 o 
   2  15   3      280.04      269.56     10.81 o 
   3  15   3     1020.61     1055.57     40.11 o 
   4  15   3        1.71        6.34      4.02 o 
   5  15   3       36.20       56.57      9.45 o 
  -5  16   3        6.36       20.46      7.86 o 
  -4  16   3        1.97        0.25      3.16 o 
  -3  16   3        4.97       10.72      2.55 o 
  -2  16   3       10.19        5.09      4.19 o 
  -1  16   3      254.09      265.59      7.57 o 
   0  16   3      186.68      171.55     11.66 o 
   1  16   3       92.40       91.29      4.99 o 
   2  16   3        0.16        3.71      2.58 o 
   3  16   3      259.24      283.82     20.54 o 
   4  16   3        6.48       12.02      3.88 o 
   5  16   3       29.83       25.31      7.27 o 
  -5  17   3       11.65        8.73      4.63 o 
  -4  17   3       77.40       69.52     10.94 o 
  -3  17   3      272.79      252.33     12.41 o 
  -2  17   3        0.21        2.90      4.31 o 
  -1  17   3      103.12       87.17      7.15 o 
   0  17   3      186.41      164.66      9.54 o 
   1  17   3      103.74      104.55      7.48 o 
   2  17   3       35.39       30.47      6.89 o 
   3  17   3        0.25        3.74      3.46 o 
   4  17   3        1.60        3.27      3.44 o 
  -4  18   3       32.43       29.72      7.33 o 
  -3  18   3       15.00       18.87      4.08 o 
  -2  18   3        0.23        2.42      2.28 o 
  -1  18   3       33.51       31.74      4.72 o 
   0  18   3       61.12       63.32      6.44 o 
   1  18   3      135.04      130.00      8.70 o 
   2  18   3       39.64       27.95      7.31 o 
   3  18   3       18.99       32.12      8.03 o 
   4  18   3      257.81      260.79     15.80 o 
  -4  19   3        0.33        5.49      5.18 o 
  -3  19   3       26.57       25.66      4.49 o 
  -2  19   3        1.78       -2.65      2.96 o 
  -1  19   3        5.98        5.16      2.50 o 
   0  19   3       87.08       94.44     10.17 o 
   1  19   3      250.68      254.28      9.73 o 
   2  19   3       38.92       47.69      9.52 o 
   3  19   3      145.46      156.55     16.60 o 
   4  19   3       74.98       89.71      9.46 o 
  -4  20   3        0.38        4.52      6.08 o 
  -3  20   3       18.05       22.92      4.58 o 
  -2  20   3      205.56      191.69     11.31 o 
  -1  20   3        5.58        1.10      6.58 o 
   0  20   3       57.14       61.95      6.73 o 
   1  20   3       59.98       56.75      4.93 o 
   2  20   3       81.26       78.92      7.67 o 
   3  20   3        3.46        7.27      3.57 o 
  -3  21   3        3.60       -2.43      6.71 o 
  -2  21   3       15.86        9.77      4.55 o 
  -1  21   3        6.16       11.22      5.24 o 
   0  21   3        3.98        2.27      3.02 o 
   1  21   3       68.90       60.86      6.56 o 
   2  21   3       33.71       24.27      9.42 o 
   3  21   3        2.33       -0.79      5.02 o 
  -2  22   3        3.22       -1.40      3.92 o 
  -1  22   3       31.12       29.12      7.23 o 
   0  22   3        0.75       -1.41      3.05 o 
   1  22   3        3.41        0.57      2.63 o 
   2  22   3       57.84       56.88     11.18 o 
  -2  23   3       26.85       15.40      5.90 o 
  -1  23   3      188.05      177.47     16.97 o 
   0  23   3       42.89       39.94      9.36 o 
   1  23   3        0.79        4.26      5.06 o 
  -6   0   4       64.50       62.67      6.54 o 
  -4   0   4      279.14      288.56     15.48 o 
  -2   0   4      235.51      280.63      8.62 o 
   0   0   4     3518.91     3437.75     42.70 o 
   2   0   4     1071.15     1039.69     24.79 o 
   4   0   4        3.17        7.42      3.81 o 
   6   0   4      264.97      274.63     21.61 o 
  -7   1   4        2.36        3.68      2.87 o 
  -6   1   4       11.87        8.28      2.15 o 
  -5   1   4      148.00      152.12      7.23 o 
  -4   1   4      613.31      646.05     13.98 o 
  -3   1   4        1.66        1.99      1.90 o 
  -2   1   4       75.04       74.37      2.89 o 
  -1   1   4      651.12      694.53     19.53 o 
   0   1   4      341.73      311.19      6.51 o 
   1   1   4      928.54      928.69      9.59 o 
   2   1   4     1517.95     1544.74     14.53 o 
   3   1   4        6.75        8.70      1.20 o 
   4   1   4      454.44      473.66     16.54 o 
   5   1   4       58.28       69.79      7.21 o 
   6   1   4       10.80       12.11      4.85 o 
  -7   2   4        1.11        0.88      4.16 o 
  -6   2   4        1.47        3.34      2.04 o 
  -5   2   4      147.66      121.07      6.44 o 
  -4   2   4       44.86       47.08      3.80 o 
  -3   2   4       20.90       19.06      1.92 o 
  -2   2   4      824.08      868.01     11.27 o 
  -1   2   4      484.42      522.41     11.00 o 
   0   2   4     1130.88     1050.81     17.63 o 
   1   2   4      190.35      172.39      3.83 o 
   2   2   4      589.92      563.15      8.23 o 
   3   2   4     2925.45     2666.66     30.32 o 
   4   2   4        4.39        7.48      2.43 o 
   5   2   4       69.54       74.57      9.46 o 
   6   2   4       19.53       17.64      4.99 o 
  -7   3   4       89.53       84.48      8.31 o 
  -6   3   4       76.52       88.94      6.16 o 
  -5   3   4       28.13       24.27      3.24 o 
  -4   3   4      178.54      182.06     11.58 o 
  -3   3   4      105.47      115.79      4.57 o 
  -2   3   4      559.23      616.90      9.95 o 
  -1   3   4      134.27      141.89      4.43 o 
   0   3   4     6091.69     6017.53     77.55 o 
   1   3   4       75.84       65.53      1.87 o 
   2   3   4      725.06      801.84     19.56 o 
   3   3   4        2.86        0.83      2.74 o 
   4   3   4       56.72       47.37      1.62 o 
   5   3   4        0.63        4.17      5.37 o 
   6   3   4       17.68       15.53      4.12 o 
  -7   4   4       52.68       58.20     10.23 o 
  -6   4   4       30.13       35.23      4.11 o 
  -5   4   4        1.97        1.03      1.76 o 
  -4   4   4       32.04       21.02      3.43 o 
  -3   4   4      344.79      370.66     10.67 o 
  -2   4   4       53.32       36.58      2.91 o 
  -1   4   4       66.15       77.68      3.31 o 
   0   4   4      241.51      240.68     10.07 o 
   1   4   4      177.14      203.52      5.38 o 
   2   4   4      347.79      344.27      7.13 o 
   3   4   4      699.50      762.84     18.08 o 
   4   4   4      351.15      430.02     15.92 o 
   5   4   4      120.65      119.27      9.48 o 
   6   4   4        0.48        4.50      3.91 o 
  -7   5   4       21.42       25.09      7.68 o 
  -6   5   4        8.05       14.03      2.83 o 
  -5   5   4       13.42       16.12      2.81 o 
  -4   5   4       80.22       80.89      4.66 o 
  -3   5   4       30.40       22.46      2.16 o 
  -2   5   4        2.86        3.90      0.93 o 
  -1   5   4     1211.43     1192.38     43.64 o 
   0   5   4     2112.78     2006.05     22.17 o 
   1   5   4        0.74        2.42      1.01 o 
   2   5   4      243.57      249.58      7.26 o 
   3   5   4        6.04        9.05      2.71 o 
   4   5   4      511.27      528.49     13.97 o 
   5   5   4      564.09      610.69     63.21 o 
   6   5   4      154.85      140.41     11.03 o 
  -7   6   4        1.45       17.50      7.77 o 
  -6   6   4       95.79      112.25      8.74 o 
  -5   6   4        7.48       10.88      2.09 o 
  -4   6   4      214.62      217.30     10.24 o 
  -3   6   4     1289.69     1309.58     18.13 o 
  -2   6   4      144.30      160.53      4.34 o 
  -1   6   4     1075.00     1153.21     18.96 o 
   0   6   4      488.92      539.92      9.48 o 
   1   6   4     5960.40     6121.85     45.84 o 
   2   6   4       43.83       44.27      3.17 o 
   3   6   4        0.88        4.00      1.99 o 
   4   6   4     1050.18     1080.04     21.12 o 
   5   6   4      293.38      297.90     14.66 o 
   6   6   4       21.85       35.84      6.43 o 
  -7   7   4       57.96       73.22     12.60 o 
  -6   7   4      636.36      630.90     23.41 o 
  -5   7   4       43.69       33.83      4.10 o 
  -4   7   4       69.06       59.58      7.43 o 
  -3   7   4      108.05      111.02      6.86 o 
  -2   7   4       52.83       48.69      1.79 o 
  -1   7   4      291.88      318.79      8.41 o 
   0   7   4      113.26      107.41      3.60 o 
   1   7   4     3078.60     3112.03     35.65 o 
   2   7   4       17.46       17.54      2.21 o 
   3   7   4      255.87      259.96      8.93 o 
   4   7   4     1354.49     1407.81     25.01 o 
   5   7   4       34.65       38.72      5.89 o 
   6   7   4        7.33       10.14      5.47 o 
  -6   8   4      137.26      142.10      9.94 o 
  -5   8   4      364.55      349.00     11.28 o 
  -4   8   4       17.50       11.29      5.46 o 
  -3   8   4       37.82       38.44      2.26 o 
  -2   8   4     1448.67     1558.99     17.73 o 
  -1   8   4     1727.06     1859.77     27.50 o 
   0   8   4       42.96       56.28      2.51 o 
   1   8   4     1944.40     1992.92     20.91 o 
   2   8   4     2567.02     2494.01     81.54 o 
   3   8   4        0.87        1.22      3.03 o 
   4   8   4      177.98      176.88     10.01 o 
   5   8   4      256.07      260.00     19.23 o 
   6   8   4       12.68       17.00      6.67 o 
  -6   9   4      228.49      242.16     12.98 o 
  -5   9   4       38.07       38.07      4.03 o 
  -4   9   4      451.60      446.40     14.96 o 
  -3   9   4      683.26      670.02     12.29 o 
  -2   9   4      742.16      708.86      9.60 o 
  -1   9   4      202.79      214.38      7.05 o 
   0   9   4     2198.38     2360.25     32.64 o 
   1   9   4        1.64        1.01      0.91 o 
   2   9   4     1618.20     1667.02     48.90 o 
   3   9   4      167.66      193.64      9.76 o 
   4   9   4       23.00       20.34      4.36 o 
   5   9   4       62.65       50.89      9.24 o 
   6   9   4       36.07       38.00      8.39 o 
  -6  10   4        2.22        1.13      5.17 o 
  -5  10   4      115.46      131.16      6.97 o 
  -4  10   4      210.78      211.07     10.47 o 
  -3  10   4       47.72       56.79      3.65 o 
  -2  10   4      152.87      138.20      4.56 o 
  -1  10   4      231.06      212.14      8.97 o 
   0  10   4       71.52       67.23      4.04 o 
   1  10   4     1105.58     1098.68     14.51 o 
   2  10   4      393.27      380.52     10.62 o 
   3  10   4        0.95        5.98      3.27 o 
   4  10   4      211.19      216.13     11.46 o 
   5  10   4        0.37       -1.38      4.36 o 
   6  10   4       67.71       57.95     10.22 o 
  -6  11   4       40.03       39.22      9.55 o 
  -5  11   4       73.39       73.23      7.10 o 
  -4  11   4        3.44        6.18      1.87 o 
  -3  11   4       99.91      114.95      5.12 o 
  -2  11   4        0.97        2.13      1.79 o 
  -1  11   4      265.95      269.95      8.25 o 
   0  11   4       94.14      103.01     15.37 o 
   1  11   4     1873.70     1873.84     22.69 o 
   2  11   4      196.50      202.46      7.97 o 
   3  11   4       12.08        9.57      5.03 o 
   4  11   4        0.02        1.70      2.50 o 
   5  11   4       39.61       33.06      8.22 o 
   6  11   4        2.72       -1.39      4.60 o 
  -6  12   4       48.90       61.68     11.37 o 
  -5  12   4      215.84      201.56     11.61 o 
  -4  12   4      403.84      360.71     14.28 o 
  -3  12   4       10.46       14.13      2.37 o 
  -2  12   4        3.53        4.65      1.28 o 
  -1  12   4      640.20      643.10     14.11 o 
   0  12   4      453.19      476.30     12.45 o 
   1  12   4      542.09      522.73     14.49 o 
   2  12   4      232.62      239.11      9.33 o 
   3  12   4        0.24        3.70      4.64 o 
   4  12   4        3.78       -0.91      2.48 o 
   5  12   4       13.82        9.91      5.80 o 
  -6  13   4        7.76        0.26      4.61 o 
  -5  13   4       24.58       16.40      4.01 o 
  -4  13   4        4.02        4.23      3.46 o 
  -3  13   4        1.31        2.03      1.48 o 
  -2  13   4        6.92        8.69      1.55 o 
  -1  13   4      713.68      745.10     13.76 o 
   0  13   4       75.54       79.13      5.02 o 
   1  13   4      107.36       83.33      5.70 o 
   2  13   4      235.32      258.80     17.28 o 
   3  13   4      959.20      900.05     35.27 o 
   4  13   4       30.05       43.86      5.91 o 
   5  13   4       10.94       27.40      7.54 o 
  -5  14   4        2.21        0.69      3.24 o 
  -4  14   4       32.22       35.88      5.17 o 
  -3  14   4        4.91        4.79      1.61 o 
  -2  14   4        5.09        3.04      1.29 o 
  -1  14   4        4.37       -0.05      3.07 o 
   0  14   4      422.55      404.70     12.19 o 
   1  14   4      352.67      183.25    128.40 o 
   2  14   4      110.93      110.27     11.71 o 
   3  14   4      306.19      296.29     20.05 o 
   4  14   4        4.02        6.01      3.42 o 
   5  14   4        1.84        3.68      4.35 o 
  -5  15   4       10.37       17.60      4.53 o 
  -4  15   4       55.56       65.53      6.93 o 
  -3  15   4        1.00        0.29      2.46 o 
  -2  15   4      123.76      134.54      8.72 o 
  -1  15   4        6.75        6.57      3.41 o 
   0  15   4       14.56       19.22      5.67 o 
   1  15   4        6.01        4.68      5.83 o 
   2  15   4      149.71      151.13     13.91 o 
   3  15   4       70.16       59.83     10.10 o 
   4  15   4      102.08       96.02      8.46 o 
   5  15   4       44.10       40.36      5.97 o 
  -5  16   4        4.85       15.61      6.98 o 
  -4  16   4        0.01        4.46      3.67 o 
  -3  16   4       36.54       42.73      5.33 o 
  -2  16   4        1.27        4.06      2.77 o 
  -1  16   4        0.46        0.77      1.27 o 
   0  16   4       25.75       19.76      5.77 o 
   1  16   4       36.73       45.53      7.52 o 
   2  16   4       15.57       14.92      5.71 o 
   3  16   4       45.25       42.24      8.43 o 
   4  16   4       17.75       15.01      3.92 o 
   5  16   4        9.29        8.39      3.62 o 
  -5  17   4       12.38        6.37      5.05 o 
  -4  17   4        0.06       -0.19      2.92 o 
  -3  17   4       13.93       16.28      3.55 o 
  -2  17   4       34.67       37.98      4.92 o 
  -1  17   4        4.87        1.77      3.40 o 
   0  17   4        5.90        5.07      4.54 o 
   1  17   4      151.15      166.39     14.93 o 
   2  17   4       25.62       32.14      7.40 o 
   3  17   4        1.33        1.94      4.10 o 
   4  17   4       51.07       49.51     10.16 o 
  -4  18   4       69.52       66.95      5.70 o 
  -3  18   4        0.07       -1.35      3.27 o 
  -2  18   4       34.45       34.48      7.19 o 
  -1  18   4        1.06        6.59      3.81 o 
   0  18   4       76.85       70.58     10.21 o 
   1  18   4       57.66       60.95      9.74 o 
   2  18   4        0.63        1.01      3.88 o 
   3  18   4        9.60        8.36      5.85 o 
   4  18   4        2.82        5.16      3.33 o 
  -4  19   4       10.70       14.89      5.56 o 
  -3  19   4       18.61       20.86      4.44 o 
  -2  19   4       58.01       64.37      9.53 o 
  -1  19   4        6.85        0.37      3.16 o 
   0  19   4        5.19        1.77      3.32 o 
   1  19   4        6.99        9.13      5.11 o 
   2  19   4        3.29       12.74      6.52 o 
   3  19   4       53.57       48.38     10.17 o 
   4  19   4       96.13       94.59     11.84 o 
  -4  20   4        2.64        2.45      4.03 o 
  -3  20   4        3.66        1.81      2.85 o 
  -2  20   4       25.10       21.99      5.89 o 
  -1  20   4       10.16       15.49      5.97 o 
   0  20   4        6.55       13.44      5.33 o 
   1  20   4        4.07       -0.70      2.80 o 
   2  20   4        2.63        5.14      5.33 o 
   3  20   4        9.16        8.28      4.79 o 
  -3  21   4        0.89        0.17      2.89 o 
  -2  21   4       31.04       52.08      9.48 o 
  -1  21   4        0.75       -5.54      4.74 o 
   0  21   4        5.16        6.89      5.54 o 
   1  21   4        2.77        6.03      4.99 o 
   2  21   4        9.09        4.64      7.38 o 
   3  21   4        2.13       12.42      6.90 o 
  -2  22   4        3.29        1.31      4.59 o 
  -1  22   4        2.56       -3.76      3.89 o 
   0  22   4        5.36        6.99      5.01 o 
   1  22   4       15.77        7.77      4.91 o 
   2  22   4       12.93        8.77      6.08 o 
  -1  23   4       40.37       35.73      8.13 o 
   0  23   4       24.14       42.67      8.90 o 
   1  23   4        8.37       13.61      6.67 o 
  -7   0   5       99.43       97.83      8.70 o 
  -5   0   5        0.73        3.63      3.56 o 
  -3   0   5       23.47       20.23      4.55 o 
  -1   0   5     2076.71     2093.43     43.79 o 
   1   0   5      448.76      385.97      8.14 o 
   3   0   5       42.10       53.94      4.74 o 
   5   0   5      123.09      134.52     14.24 o 
  -7   1   5       15.23       12.79      2.59 o 
  -6   1   5       96.43       94.74      5.58 o 
  -5   1   5       97.55      105.11      6.70 o 
  -4   1   5      120.03      125.52      6.09 o 
  -3   1   5       18.04       18.34      4.25 o 
  -2   1   5       72.10       57.90      4.15 o 
  -1   1   5      320.03      377.73     17.46 o 
   0   1   5     1103.19     1066.89     12.64 o 
   1   1   5      270.20      289.66      6.40 o 
   2   1   5     1779.45     1787.10     20.89 o 
   3   1   5       29.84       32.28      1.81 o 
   4   1   5        1.36       -1.70      2.79 o 
   5   1   5      391.30      415.58     17.58 o 
   6   1   5      148.93      159.68     11.95 o 
  -7   2   5       33.69       39.21      4.83 o 
  -6   2   5      286.35      287.96      9.68 o 
  -5   2   5       38.25       46.29      4.39 o 
  -4   2   5        7.81        2.73      1.87 o 
  -3   2   5        7.49       10.54      2.55 o 
  -2   2   5     6786.36     6980.16     83.89 o 
  -1   2   5       32.28       34.54      2.99 o 
   0   2   5       30.16       13.72      1.60 o 
   1   2   5        0.42        1.23      0.67 o 
   2   2   5     1913.89     1965.18     19.62 o 
   3   2   5      208.56      217.76      7.32 o 
   4   2   5      191.10      202.44     10.96 o 
   5   2   5      182.22      212.85     12.54 o 
   6   2   5       10.04        7.94      7.26 o 
  -7   3   5       12.20       11.81      2.89 o 
  -6   3   5      370.06      365.54     12.48 o 
  -5   3   5      156.13      185.00      9.76 o 
  -4   3   5      393.11      383.78     13.70 o 
  -3   3   5        0.26        1.33      0.94 o 
  -2   3   5      557.54      568.63     12.43 o 
  -1   3   5      909.52      942.90     17.38 o 
   0   3   5       41.18       27.45      1.99 o 
   1   3   5      165.26      181.96      4.27 o 
   2   3   5      206.89      176.84      5.31 o 
   3   3   5       22.63       24.99      2.44 o 
   4   3   5      168.28      175.83      7.54 o 
   5   3   5      221.99      229.40     13.06 o 
   6   3   5       12.52       13.80      4.76 o 
  -7   4   5        8.90       12.59      3.84 o 
  -6   4   5       93.32      100.06      6.47 o 
  -5   4   5       76.74       83.86      6.42 o 
  -4   4   5       85.64       87.92      6.74 o 
  -3   4   5       24.39       21.34      2.19 o 
  -2   4   5      217.97      234.79      5.59 o 
  -1   4   5      899.71      896.85     16.82 o 
   0   4   5     1713.82     1861.59     27.61 o 
   1   4   5        6.68        5.89      1.02 o 
   2   4   5      245.34      288.35      7.68 o 
   3   4   5       17.46       17.83      3.18 o 
   4   4   5        0.00        0.84      2.05 o 
   5   4   5       19.47       15.61      4.65 o 
   6   4   5      147.88      178.09     12.57 o 
  -7   5   5       11.54       13.51      6.70 o 
  -6   5   5       12.66       19.98      4.81 o 
  -5   5   5      156.95      155.49     14.46 o 
  -4   5   5      170.78      156.17      9.03 o 
  -3   5   5      658.07      604.89     14.00 o 
  -2   5   5       25.58       32.71      1.75 o 
  -1   5   5     1784.73     1868.15     42.12 o 
   0   5   5       85.12       69.71      3.03 o 
   1   5   5     1492.40     1488.57     17.19 o 
   2   5   5        1.31        8.54      2.40 o 
   3   5   5      158.42      160.13      8.15 o 
   4   5   5      198.69      223.92      8.98 o 
   5   5   5        6.92        8.37      5.40 o 
   6   5   5        1.52        2.46      3.09 o 
  -7   6   5        0.12       -0.34      5.29 o 
  -6   6   5       20.56       22.01      4.88 o 
  -5   6   5       13.96       16.93      4.09 o 
  -4   6   5        4.15        8.23      3.30 o 
  -3   6   5       39.69       36.48      6.93 o 
  -2   6   5       63.40       66.78      5.72 o 
  -1   6   5      163.03      132.51      5.76 o 
   0   6   5      634.21      630.93     12.16 o 
   1   6   5      367.99      350.52      5.88 o 
   2   6   5        1.47        3.29      4.23 o 
   3   6   5      480.49      485.55     12.45 o 
   4   6   5      481.06      460.73     13.20 o 
   5   6   5       79.95       82.39      8.16 o 
   6   6   5        3.22        0.53      3.54 o 
  -7   7   5        9.92        0.80      5.19 o 
  -6   7   5       77.01       96.34      8.62 o 
  -5   7   5        3.55        1.04      3.00 o 
  -4   7   5       28.22       25.92      4.14 o 
  -3   7   5     1236.36     1216.72     35.67 o 
  -2   7   5      374.16      372.84      9.89 o 
  -1   7   5      112.16      102.88      5.11 o 
   0   7   5       40.21       48.04      3.82 o 
   1   7   5       67.17       45.53      2.10 o 
   2   7   5       11.27       15.17      2.61 o 
   3   7   5        3.64        1.73      2.01 o 
   4   7   5      129.81      148.19      7.71 o 
   5   7   5       21.76       31.28      5.79 o 
   6   7   5        2.08       -4.19      5.09 o 
  -6   8   5        1.79        6.39      5.83 o 
  -5   8   5        3.49        5.52      3.22 o 
  -4   8   5       68.91       70.70      6.42 o 
  -3   8   5      592.91      652.11     14.09 o 
  -2   8   5      245.99      249.38     14.20 o 
  -1   8   5      138.39      127.88      5.76 o 
   0   8   5      374.48      392.02      7.91 o 
   1   8   5      818.01      856.31     11.90 o 
   2   8   5       82.12       76.85      3.45 o 
   3   8   5       74.40       74.49      5.16 o 
   4   8   5      608.01      623.77     16.92 o 
   5   8   5        0.32        8.23      3.95 o 
   6   8   5        0.02        1.06      3.59 o 
  -6   9   5      143.22      159.42     23.90 o 
  -5   9   5       79.57       69.98      6.81 o 
  -4   9   5       11.52       15.65      2.53 o 
  -3   9   5       60.99       72.07      3.58 o 
  -2   9   5        0.82        1.94      3.43 o 
  -1   9   5       27.67       40.21      4.35 o 
   0   9   5      346.25      400.67     14.55 o 
   1   9   5      318.44      318.21      6.81 o 
   2   9   5        0.70        2.08      1.12 o 
   3   9   5        0.65       -0.86      2.36 o 
   4   9   5      253.79      247.66     12.31 o 
   5   9   5       14.56       35.00      8.35 o 
   6   9   5        4.50        8.00      4.54 o 
  -6  10   5       52.18       50.63      6.35 o 
  -5  10   5        2.94        6.47      3.45 o 
  -4  10   5        8.14        9.55      3.03 o 
  -3  10   5      152.65      141.80      5.26 o 
  -2  10   5        4.50       11.19      4.60 o 
  -1  10   5      632.01      594.60     22.91 o 
   0  10   5        3.33        0.20      1.34 o 
   1  10   5      361.92      381.18     11.63 o 
   2  10   5        1.61       -0.77      2.54 o 
   3  10   5       22.44       13.79      4.55 o 
   4  10   5        0.04        1.94      3.38 o 
   5  10   5        2.79        2.95      2.47 o 
   6  10   5       10.69       10.62      6.05 o 
  -6  11   5        0.47        0.77      3.11 o 
  -5  11   5       69.52       67.81      7.09 o 
  -4  11   5      121.64      129.00      6.60 o 
  -3  11   5        4.14        4.34      2.75 o 
  -2  11   5       69.75       68.61      8.19 o 
  -1  11   5      187.82      190.52      6.83 o 
   0  11   5        3.00        3.66      1.29 o 
   1  11   5      254.95      238.46     13.42 o 
   2  11   5        2.19        2.32      1.49 o 
   3  11   5      323.39      305.56     18.78 o 
   4  11   5      232.23      208.27     11.70 o 
   5  11   5        4.85        8.60      5.25 o 
  -6  12   5        4.26       11.13      6.02 o 
  -5  12   5      100.62       87.04      7.81 o 
  -4  12   5      361.45      306.79     22.94 o 
  -3  12   5      185.16      179.74      5.91 o 
  -2  12   5       23.64       26.54      6.07 o 
  -1  12   5      126.24      140.93      4.01 o 
   0  12   5        1.19        1.74      1.57 o 
   1  12   5      100.53       84.74      9.50 o 
   2  12   5      291.79      254.48     13.75 o 
   3  12   5      343.92      341.98     20.63 o 
   4  12   5       35.34       34.64      5.44 o 
   5  12   5       54.81       59.80      7.09 o 
  -6  13   5        3.26        1.68      5.98 o 
  -5  13   5       11.41       14.47      3.98 o 
  -4  13   5       85.07       75.84      7.41 o 
  -3  13   5      153.81      152.06      9.49 o 
  -2  13   5      484.09      463.91      9.15 o 
  -1  13   5      221.39      240.74      5.82 o 
   0  13   5      460.96      476.43     12.60 o 
   1  13   5       12.25       13.31      5.11 o 
   2  13   5       64.80       71.61      9.32 o 
   3  13   5      737.13      683.43     30.38 o 
   4  13   5       97.40      115.61      9.00 o 
   5  13   5       37.14       35.32      5.99 o 
  -5  14   5        1.17        0.17      2.78 o 
  -4  14   5       46.46       45.05      5.98 o 
  -3  14   5      160.76      149.84     16.34 o 
  -2  14   5       94.95       93.04     10.41 o 
  -1  14   5       30.46       31.94      2.08 o 
   0  14   5       86.06       79.62      5.01 o 
   1  14   5       63.31       42.45      7.37 o 
   2  14   5      344.39      350.38     21.07 o 
   3  14   5      183.94      185.45     15.87 o 
   4  14   5        0.23        0.20      2.72 o 
   5  14   5       36.43       45.08      6.40 o 
  -5  15   5       31.33       37.53      5.98 o 
  -4  15   5       55.93       48.60      7.70 o 
  -3  15   5       27.04       17.46      4.13 o 
  -2  15   5      100.41       98.15     10.99 o 
  -1  15   5       25.24       19.26      5.39 o 
   0  15   5       16.55       21.13      5.81 o 
   1  15   5        4.66       -1.59      3.61 o 
   2  15   5      499.91      505.55     26.37 o 
   3  15   5      207.88      221.48     17.82 o 
   4  15   5        8.15       10.67      4.15 o 
   5  15   5       12.80       12.78      4.06 o 
  -5  16   5       53.03       47.74      6.63 o 
  -4  16   5       68.01       65.66      7.38 o 
  -3  16   5       55.81       65.95      6.85 o 
  -2  16   5       19.91       19.12      4.96 o 
  -1  16   5        9.60        8.34      5.09 o 
   0  16   5        1.47       -2.51      3.89 o 
   1  16   5       15.17        4.21      4.80 o 
   2  16   5       41.93       59.59      9.88 o 
   3  16   5      105.07      108.37     13.21 o 
   4  16   5        4.30        5.89      2.96 o 
  -5  17   5        0.10       -3.74      3.17 o 
  -4  17   5      223.40      216.16     12.89 o 
  -3  17   5       22.48       16.80      4.31 o 
  -2  17   5       74.84       75.83      9.92 o 
  -1  17   5        0.21        1.37      2.93 o 
   0  17   5       22.53       28.92      7.14 o 
   1  17   5        0.30        7.32      5.74 o 
   2  17   5      232.91      258.64     19.72 o 
   3  17   5       12.25       13.53      5.57 o 
   4  17   5       46.04       44.61      6.72 o 
  -4  18   5        2.91        3.17      3.64 o 
  -3  18   5       91.14       83.67      7.92 o 
  -2  18   5       18.34       23.02      6.06 o 
  -1  18   5        1.38       -2.76      3.91 o 
   0  18   5      136.88      139.38     14.16 o 
   1  18   5       84.90      102.71     12.74 o 
   2  18   5       47.88       42.34      9.23 o 
   3  18   5       67.38       75.23     11.56 o 
   4  18   5      149.32      128.44     10.65 o 
  -4  19   5        0.39        9.47      6.36 o 
  -3  19   5       12.85       10.49      5.21 o 
  -2  19   5        1.70        6.33      4.07 o 
  -1  19   5       74.44       91.15     11.70 o 
   0  19   5       49.85       51.75      9.40 o 
   1  19   5       57.92       57.62     10.07 o 
   2  19   5       16.63       19.53      6.26 o 
   3  19   5      182.67      190.88     18.49 o 
  -3  20   5        0.00        0.63      3.83 o 
  -2  20   5        2.99        1.88      4.03 o 
  -1  20   5        2.73       10.32      5.52 o 
   0  20   5       49.73       54.19      9.94 o 
   1  20   5        7.30       18.37      6.18 o 
   2  20   5        0.06       -5.75      5.20 o 
   3  20   5        6.07        7.14      5.70 o 
  -3  21   5       90.05       84.87     11.54 o 
  -2  21   5        6.98        3.03      4.77 o 
  -1  21   5       10.87       10.34      5.39 o 
   0  21   5       11.85        3.41      4.31 o 
   1  21   5       19.30       36.09      8.46 o 
   2  21   5        0.22        5.13      5.16 o 
  -2  22   5        2.28        3.52      3.63 o 
  -1  22   5       18.97       15.53      6.26 o 
   0  22   5       20.41       21.92      7.19 o 
   1  22   5        0.11       -6.91      5.78 o 
  -1  23   5       81.83       86.52     13.19 o 
   0  23   5       34.50       56.48     10.84 o 
  -6   0   6      396.59      400.69     16.60 o 
  -4   0   6        2.91       -1.11      3.82 o 
  -2   0   6        9.09       22.26      5.02 o 
   0   0   6     3084.09     3111.65     40.94 o 
   2   0   6      245.06      244.32      6.61 o 
   4   0   6       77.38       77.48      9.98 o 
   6   0   6      189.93      178.50     18.51 o 
  -7   1   6        1.56        3.12      2.79 o 
  -6   1   6       63.98       64.42      4.97 o 
  -5   1   6      388.66      400.29     10.85 o 
  -4   1   6       27.70       25.35      3.31 o 
  -3   1   6        8.83        9.71      3.45 o 
  -2   1   6        1.12        1.97      2.60 o 
  -1   1   6        9.43       18.96      2.74 o 
   0   1   6      955.55      989.96     14.43 o 
   1   1   6     2547.17     2409.88     20.51 o 
   2   1   6       19.40       21.56      1.34 o 
   3   1   6       81.01       83.13      2.40 o 
   4   1   6        0.05        7.65      3.49 o 
   5   1   6      418.78      435.21     18.35 o 
   6   1   6      107.25      112.49     10.36 o 
  -7   2   6       22.72       18.68      3.79 o 
  -6   2   6        3.91        1.49      1.93 o 
  -5   2   6     1267.96     1246.86     36.59 o 
  -4   2   6      556.99      559.39     17.05 o 
  -3   2   6       12.40        9.98      2.21 o 
  -2   2   6     1151.29     1153.94     21.93 o 
  -1   2   6     8649.97     8824.78     84.69 o 
   0   2   6      149.01      133.00      4.64 o 
   1   2   6      719.11      728.58      9.85 o 
   2   2   6      372.14      419.92      7.14 o 
   3   2   6      217.62      200.15      7.13 o 
   4   2   6        6.31        9.57      2.15 o 
   5   2   6      328.44      347.59     16.57 o 
   6   2   6        1.11        2.95      4.22 o 
  -7   3   6       61.65       77.30     10.46 o 
  -6   3   6       28.63       29.91      8.44 o 
  -5   3   6      951.16      997.04     26.13 o 
  -4   3   6       10.04        9.37      3.19 o 
  -3   3   6      371.00      321.62     18.53 o 
  -2   3   6     1792.39     2034.68     47.43 o 
  -1   3   6       33.54       36.87      3.68 o 
   0   3   6     1154.02     1241.80     29.75 o 
   1   3   6     2679.50     2633.42     25.24 o 
   2   3   6      353.23      388.05      6.68 o 
   3   3   6      260.91      266.97     11.55 o 
   4   3   6       24.94       22.06      3.20 o 
   5   3   6      437.21      492.85     19.57 o 
   6   3   6      207.04      216.64     25.54 o 
  -7   4   6        3.17        6.21      3.61 o 
  -6   4   6       63.93       72.25      7.70 o 
  -5   4   6      439.55      449.05     31.81 o 
  -4   4   6        2.91        0.82      2.43 o 
  -3   4   6        6.93       11.81      2.24 o 
  -2   4   6      286.37      299.23      7.71 o 
  -1   4   6       55.13       53.41      4.04 o 
   0   4   6      618.87      653.89     33.96 o 
   1   4   6      313.57      363.50      7.49 o 
   2   4   6      446.99      411.49     20.07 o 
   3   4   6        0.02        0.54      1.60 o 
   4   4   6      207.69      201.85      9.61 o 
   5   4   6      254.00      227.00     13.32 o 
   6   4   6       93.38      109.87     10.35 o 
  -7   5   6       11.55       12.74      4.52 o 
  -6   5   6      591.90      581.37     20.85 o 
  -5   5   6      103.37      108.17     12.77 o 
  -4   5   6        1.03        0.69      6.43 o 
  -3   5   6      780.68      768.02     13.12 o 
  -2   5   6       69.95       86.00      4.21 o 
  -1   5   6      221.46      178.71     11.47 o 
   0   5   6       99.03       89.41      6.43 o 
   1   5   6      777.76      865.16     18.03 o 
   2   5   6       94.17      106.96      6.29 o 
   3   5   6       10.56        7.79      3.17 o 
   4   5   6      188.89      204.95      8.72 o 
   5   5   6        0.10        4.32      5.00 o 
   6   5   6       57.75       66.03      8.18 o 
  -7   6   6       43.04       43.55     15.73 o 
  -6   6   6      181.19      202.75     14.59 o 
  -5   6   6      166.56      149.63      9.78 o 
  -4   6   6      681.85      632.38     19.17 o 
  -3   6   6        0.10       -0.33      1.04 o 
  -2   6   6       98.12      111.40      5.76 o 
  -1   6   6       12.44       16.29      2.51 o 
   0   6   6      892.90      889.80     30.73 o 
   1   6   6      586.67      602.54     12.52 o 
   2   6   6      105.52      113.47      6.55 o 
   3   6   6      109.64      110.68      6.03 o 
   4   6   6      116.79      134.62      7.25 o 
   5   6   6       52.49       45.67      6.45 o 
   6   6   6        6.83        4.90      3.20 o 
  -6   7   6       41.66       35.94      6.02 o 
  -5   7   6      182.46      177.11     10.70 o 
  -4   7   6        0.29        4.16      3.25 o 
  -3   7   6      724.87      680.90     18.18 o 
  -2   7   6       13.98       19.63      2.57 o 
  -1   7   6      106.22      103.57      5.62 o 
   0   7   6       10.93       17.12      2.10 o 
   1   7   6      806.47      841.02     12.77 o 
   2   7   6      405.62      385.36     12.62 o 
   3   7   6        1.28        2.27      2.26 o 
   4   7   6       27.88       34.75      5.91 o 
   5   7   6      118.94      123.28     10.10 o 
   6   7   6        8.89        4.86      4.19 o 
  -6   8   6      475.43      480.61     19.40 o 
  -5   8   6        4.35        6.13      3.37 o 
  -4   8   6       98.91      105.78      7.85 o 
  -3   8   6      485.14      483.08      9.21 o 
  -2   8   6      147.78      137.69     11.13 o 
  -1   8   6       24.31       20.42      2.71 o 
   0   8   6       49.43       53.43      6.81 o 
   1   8   6       76.04       77.94      3.18 o 
   2   8   6       49.93       48.48      3.49 o 
   3   8   6      102.56       99.24      6.90 o 
   4   8   6        0.24        4.02      2.36 o 
   5   8   6        0.71        0.62      2.24 o 
   6   8   6        8.46       15.77      6.24 o 
  -6   9   6      164.20      161.39     11.42 o 
  -5   9   6        0.11       -2.21      2.88 o 
  -4   9   6       15.75       18.68      2.36 o 
  -3   9   6       19.67       16.43      1.64 o 
  -2   9   6      617.50      548.17     23.05 o 
  -1   9   6       97.40       80.80      5.15 o 
   0   9   6      440.93      408.42     10.00 o 
   1   9   6      610.68      602.17     11.43 o 
   2   9   6        8.26       16.91      1.71 o 
   3   9   6       11.34       11.02      2.61 o 
   4   9   6       35.33       39.61      4.24 o 
   5   9   6        0.05        0.12      2.73 o 
   6   9   6       59.03       72.68     12.52 o 
  -6  10   6        1.71        1.17      2.63 o 
  -5  10   6       26.07       28.90      5.85 o 
  -4  10   6        5.52        9.12      3.53 o 
  -3  10   6       32.69       29.64      8.94 o 
  -2  10   6       12.46       11.16      4.41 o 
  -1  10   6        7.60       11.96      2.54 o 
   0  10   6        1.05        1.43      0.94 o 
   1  10   6       10.13        8.24      1.74 o 
   2  10   6      153.37      154.04     12.39 o 
   3  10   6       23.13       14.29      5.08 o 
   4  10   6        1.55        1.53      3.34 o 
   5  10   6        7.12        4.23      2.77 o 
  -6  11   6        6.06        7.99      3.62 o 
  -5  11   6      160.82      143.41     21.33 o 
  -4  11   6      165.04      151.38     14.53 o 
  -3  11   6       55.25       62.41      6.56 o 
  -2  11   6       19.01       14.84      5.08 o 
  -1  11   6       56.82       52.64      4.26 o 
   0  11   6        2.67        4.35      1.61 o 
   1  11   6      109.91      104.00      5.95 o 
   2  11   6        5.80        9.28      4.03 o 
   3  11   6       26.35       14.24      4.71 o 
   4  11   6      126.31      126.66      9.43 o 
   5  11   6       10.77       19.92      7.95 o 
  -6  12   6        4.47        2.23      3.95 o 
  -5  12   6       10.29        9.94      3.91 o 
  -4  12   6      113.18      100.19     10.70 o 
  -3  12   6       46.18       44.61      8.91 o 
  -2  12   6        1.12        0.07      2.94 o 
  -1  12   6      198.83      199.03      8.44 o 
   0  12   6       42.54       40.26      4.12 o 
   1  12   6      121.55      144.48     12.61 o 
   2  12   6       74.65       53.98      8.74 o 
   3  12   6      212.18      215.59     16.39 o 
   4  12   6       19.39       12.47      3.91 o 
   5  12   6       27.70       25.99      6.64 o 
  -6  13   6       48.12       45.39      6.38 o 
  -5  13   6       53.55       50.64      8.23 o 
  -4  13   6      202.22      189.17     19.29 o 
  -3  13   6       41.88       33.80      6.66 o 
  -2  13   6        0.30       -4.14      3.85 o 
  -1  13   6       89.04      100.26      8.10 o 
   0  13   6       14.12       11.38      1.85 o 
   1  13   6      430.63      411.30     21.96 o 
   2  13   6       28.69       24.95      6.61 o 
   3  13   6       25.68       18.17      6.17 o 
   4  13   6        0.82        5.91      3.51 o 
   5  13   6       15.58       19.23      4.75 o 
  -5  14   6       39.88       45.02      6.48 o 
  -4  14   6       23.51       22.15      4.67 o 
  -3  14   6       28.14       20.85      5.96 o 
  -2  14   6        3.66       -0.55      3.75 o 
  -1  14   6      127.19      143.38     13.05 o 
   0  14   6        3.77        7.18      3.99 o 
   1  14   6       20.58       20.97      5.86 o 
   2  14   6       53.65       69.69      9.74 o 
   3  14   6       19.73       11.81      5.14 o 
   4  14   6        3.09        4.26      3.62 o 
   5  14   6       47.32       38.17      5.99 o 
  -5  15   6      108.66      115.15      9.86 o 
  -4  15   6        2.82       12.29      4.02 o 
  -3  15   6       30.44       24.81      6.45 o 
  -2  15   6       50.08       47.75      8.50 o 
  -1  15   6       34.65       28.39      5.04 o 
   0  15   6      118.81      126.29     12.73 o 
   1  15   6      153.84      153.87      8.93 o 
   2  15   6       70.54       68.73      9.96 o 
   3  15   6        1.74        4.31      4.76 o 
   4  15   6       16.56       23.83      4.94 o 
  -5  16   6        1.12       -1.44      8.97 o 
  -4  16   6      173.11      151.58     10.92 o 
  -3  16   6       59.13       43.44      8.30 o 
  -2  16   6      107.16      103.62     12.12 o 
  -1  16   6        0.21       -1.82      4.17 o 
   0  16   6       97.40       96.39     11.32 o 
   1  16   6      130.52      121.73     11.30 o 
   2  16   6        2.37        2.61      3.95 o 
   3  16   6      179.31      175.39     16.62 o 
   4  16   6       40.59       43.18      6.60 o 
  -4  17   6      123.12      121.34     10.15 o 
  -3  17   6      278.49      260.10     19.64 o 
  -2  17   6       71.94       62.11      6.83 o 
  -1  17   6      105.14       95.49     11.46 o 
   0  17   6      110.37      117.90     12.97 o 
   1  17   6        6.74        7.04      2.83 o 
   2  17   6        4.65        9.67      5.49 o 
   3  17   6       80.45       77.22     11.84 o 
   4  17   6       47.13       29.58      5.69 o 
  -4  18   6       19.78        8.69      4.85 o 
  -3  18   6       68.37       69.94     10.57 o 
  -2  18   6        4.51        7.76      4.66 o 
  -1  18   6        4.48        4.61      5.07 o 
   0  18   6       17.19       21.28      7.36 o 
   1  18   6      114.60      129.17     14.17 o 
   2  18   6       14.76       24.34      7.33 o 
   3  18   6       41.83       34.80      8.56 o 
  -4  19   6        0.61       -1.93      4.07 o 
  -3  19   6      123.18      129.36     14.01 o 
  -2  19   6       22.11       19.09      6.09 o 
  -1  19   6       33.34       30.36      6.90 o 
   0  19   6      127.39      139.13     14.63 o 
   1  19   6       11.01        6.03      4.85 o 
   2  19   6       25.75       11.57      5.73 o 
   3  19   6        1.38        7.31      5.01 o 
  -3  20   6       13.75       12.32      5.27 o 
  -2  20   6        5.04        2.06      4.20 o 
  -1  20   6        8.45        7.87      4.72 o 
   0  20   6        0.53        5.16      5.03 o 
   1  20   6        8.18       14.36      6.13 o 
   2  20   6        3.22       -0.41      5.87 o 
  -3  21   6       37.86       45.72      9.24 o 
  -2  21   6       51.29       45.38      9.54 o 
  -1  21   6        9.44       11.72      6.10 o 
   0  21   6       10.64       13.31      5.90 o 
   1  21   6        2.58        7.50      5.46 o 
   2  21   6        5.67       10.31      6.34 o 
  -2  22   6        3.36        2.62      3.53 o 
  -1  22   6        8.36       18.34      7.46 o 
   0  22   6       26.57       11.71      5.42 o 
   1  22   6       29.78       19.22      8.11 o 
  -7   0   7       73.76       76.30     11.83 o 
  -5   0   7     2192.58     2141.12     60.09 o 
  -3   0   7      597.93      590.87     24.49 o 
  -1   0   7       28.16       36.44      5.37 o 
   1   0   7     1389.80     1337.25     21.29 o 
   3   0   7      456.43      462.26      9.13 o 
   5   0   7      419.44      420.56     26.34 o 
  -7   1   7       42.49       35.65      6.22 o 
  -6   1   7       13.49       18.57      5.72 o 
  -5   1   7       49.08       64.56      7.12 o 
  -4   1   7     1226.86     1209.93     28.12 o 
  -3   1   7       90.56       76.89      6.15 o 
  -2   1   7        4.09       11.87      2.95 o 
  -1   1   7        0.33        1.28      2.09 o 
   0   1   7      682.35      710.12     19.22 o 
   1   1   7      437.37      436.44      6.68 o 
   2   1   7     1333.72     1331.56     14.29 o 
   3   1   7      585.44      530.99      6.89 o 
   4   1   7      428.66      441.71     11.92 o 
   5   1   7        0.30        1.23      7.90 o 
   6   1   7      103.22      125.99     11.13 o 
  -7   2   7      102.96      108.02      9.17 o 
  -6   2   7        0.01        0.00      3.39 o 
  -5   2   7      256.77      239.37     12.46 o 
  -4   2   7      413.58      389.25     21.00 o 
  -3   2   7      172.22      200.66      9.56 o 
  -2   2   7      215.56      247.42      9.94 o 
  -1   2   7     7744.23     8130.95     82.44 o 
   0   2   7      232.94      279.08      8.85 o 
   1   2   7      113.39      116.14      3.73 o 
   2   2   7      375.30      417.67     10.47 o 
   3   2   7      397.57      403.36      6.95 o 
   4   2   7      552.02      551.43     15.22 o 
   5   2   7        4.54        2.08      4.67 o 
   6   2   7      362.79      392.48     19.56 o 
  -7   3   7       55.07       62.82      6.21 o 
  -6   3   7        1.01        0.62      2.97 o 
  -5   3   7       83.08      105.26      8.31 o 
  -4   3   7      174.43      161.76     13.33 o 
  -3   3   7       10.39       14.91      2.47 o 
  -2   3   7     2113.92     2284.56     36.18 o 
  -1   3   7     1597.33     1778.45     62.35 o 
   0   3   7      436.50      432.38      8.92 o 
   1   3   7      288.77      283.99      6.83 o 
   2   3   7        0.30        8.43      2.68 o 
   3   3   7      529.02      537.12     13.04 o 
   4   3   7       10.81       14.58      2.78 o 
   5   3   7      122.60      122.96     10.17 o 
   6   3   7       46.18       51.90      7.55 o 
  -7   4   7       25.72       35.40      6.84 o 
  -6   4   7      206.95      193.82     12.17 o 
  -5   4   7      134.61      153.76     14.57 o 
  -4   4   7       77.11       71.86      9.06 o 
  -3   4   7      145.63      141.00     10.59 o 
  -2   4   7      950.26     1000.40     28.18 o 
  -1   4   7       40.47       49.51      4.24 o 
   0   4   7      126.69      112.29      4.32 o 
   1   4   7      124.77      137.71      4.70 o 
   2   4   7      772.34      750.02     17.75 o 
   3   4   7       65.24       56.94      4.44 o 
   4   4   7       34.39       26.52      5.09 o 
   5   4   7        9.98        0.11      3.71 o 
   6   4   7        6.86        7.17      5.78 o 
  -6   5   7       95.23       89.76     10.90 o 
  -5   5   7       20.36       22.01      9.82 o 
  -4   5   7       26.72       21.45      5.35 o 
  -3   5   7      293.59      263.89      8.63 o 
  -2   5   7      372.62      322.71      7.96 o 
  -1   5   7      275.32      245.81      6.51 o 
   0   5   7      259.89      261.06      8.09 o 
   1   5   7      231.98      186.71      5.65 o 
   2   5   7      236.37      216.31      9.14 o 
   3   5   7       44.60       44.66      4.07 o 
   4   5   7       93.46       81.52      6.54 o 
   5   5   7       27.08       30.45      6.59 o 
   6   5   7        2.34       -2.90      3.24 o 
  -6   6   7       51.71       64.40     13.03 o 
  -5   6   7        4.06       -0.17      3.34 o 
  -4   6   7      399.29      397.88     21.40 o 
  -3   6   7        5.05        4.46      1.18 o 
  -2   6   7      167.31      154.40      7.34 o 
  -1   6   7      718.16      788.39     26.52 o 
   0   6   7      390.90      418.40     24.87 o 
   1   6   7       28.60       33.03      2.49 o 
   2   6   7       21.14       18.09      2.02 o 
   3   6   7       18.72       28.34      3.37 o 
   4   6   7        0.41        1.41      2.12 o 
   5   6   7        0.19        0.52      3.52 o 
   6   6   7        0.01        0.95      3.73 o 
  -6   7   7        1.12        2.33      6.56 o 
  -5   7   7       81.20       66.54      7.09 o 
  -4   7   7        0.22        5.56      4.23 o 
  -3   7   7      530.77      512.50      8.51 o 
  -2   7   7        2.86        3.47      3.93 o 
  -1   7   7        5.91       11.81      4.03 o 
   0   7   7     1446.83     1461.78     39.58 o 
   1   7   7      444.88      421.19     10.26 o 
   2   7   7      231.10      279.78     10.92 o 
   3   7   7        4.99        6.64      2.03 o 
   4   7   7       21.42       34.57      4.14 o 
   5   7   7      178.02      188.42      9.54 o 
   6   7   7       17.44       34.94      6.44 o 
  -6   8   7       33.52       34.65      6.09 o 
  -5   8   7       14.43       13.30      4.06 o 
  -4   8   7        6.70        6.25      2.35 o 
  -3   8   7      176.87      166.25      5.93 o 
  -2   8   7     1505.69     1457.34     41.41 o 
  -1   8   7       18.25       23.49      5.28 o 
   0   8   7       25.78       26.15      5.66 o 
   1   8   7       87.02       77.98      3.86 o 
   2   8   7        2.95        2.00      1.06 o 
   3   8   7       43.61       39.35      4.05 o 
   4   8   7       55.93       51.91      4.84 o 
   5   8   7       15.01       15.71      4.29 o 
  -6   9   7      101.18      127.18     18.89 o 
  -5   9   7      443.20      425.55     43.57 o 
  -4   9   7       12.13       16.08      7.88 o 
  -3   9   7        6.54        5.88      1.45 o 
  -2   9   7      160.45      173.83     12.95 o 
  -1   9   7      223.94      211.57     14.18 o 
   0   9   7       96.58      132.19     11.00 o 
   1   9   7       13.58       13.50      2.40 o 
   2   9   7       28.90       20.93      1.43 o 
   3   9   7      279.37      258.89     10.03 o 
   4   9   7        5.85        3.84      2.28 o 
   5   9   7        0.32        1.19      3.66 o 
  -6  10   7       14.48       21.54      5.30 o 
  -5  10   7       64.18       69.34     12.41 o 
  -4  10   7        3.04        5.77      3.51 o 
  -3  10   7      398.81      381.47     20.80 o 
  -2  10   7      296.29      293.41     17.74 o 
  -1  10   7       43.92       44.81      7.23 o 
   0  10   7      359.82      340.79     18.37 o 
   1  10   7        3.57        6.62      3.08 o 
   2  10   7        0.18       -4.39      3.29 o 
   3  10   7       10.66       10.30      4.73 o 
   4  10   7       41.95       33.11      4.93 o 
   5  10   7       11.02       10.09      3.58 o 
  -6  11   7        0.18        0.40      3.15 o 
  -5  11   7       52.71       55.35     12.89 o 
  -4  11   7        0.05        1.25      3.22 o 
  -3  11   7      129.79      126.14     12.21 o 
  -2  11   7      660.42      703.34     28.58 o 
  -1  11   7        1.93        0.07      3.80 o 
   0  11   7        6.45        9.86      2.49 o 
   1  11   7      176.55      182.76     11.13 o 
   2  11   7      537.21      520.87     24.72 o 
   3  11   7       75.34       79.79     10.05 o 
   4  11   7        0.01        1.61      2.90 o 
   5  11   7       12.93       13.71      4.47 o 
  -6  12   7       24.25       26.10      5.30 o 
  -5  12   7       71.10       61.12      7.20 o 
  -4  12   7      115.67       95.51     10.97 o 
  -3  12   7        0.04        4.13      4.29 o 
  -2  12   7       17.32       26.02      6.36 o 
  -1  12   7        3.02        4.46      4.86 o 
   0  12   7        6.76        6.92      1.52 o 
   1  12   7       16.62       16.41      3.45 o 
   2  12   7      368.70      318.14     19.56 o 
   3  12   7      102.91      105.74     11.79 o 
   4  12   7        0.57       -0.58      2.78 o 
   5  12   7       14.24       13.62      4.25 o 
  -5  13   7       76.01       85.90      8.46 o 
  -4  13   7       35.68       44.56      8.36 o 
  -3  13   7      173.80      141.57     13.91 o 
  -2  13   7       15.77       11.97      4.55 o 
  -1  13   7        0.32       -0.31      3.16 o 
   0  13   7       38.05       30.82      6.80 o 
   1  13   7       89.93       87.65      6.89 o 
   2  13   7      126.32      127.94     13.08 o 
   3  13   7       25.82       26.01      6.66 o 
   4  13   7       25.12       23.10      6.12 o 
   5  13   7        4.41        4.87      3.48 o 
  -5  14   7        1.18        0.70      3.03 o 
  -4  14   7       39.75       36.40      7.74 o 
  -3  14   7        0.05        9.10      5.05 o 
  -2  14   7      129.16      115.75     12.16 o 
  -1  14   7       80.60       74.96      9.86 o 
   0  14   7        4.28       13.18      6.24 o 
   1  14   7       55.56       69.10     10.77 o 
   2  14   7        0.00       -1.03      4.34 o 
   3  14   7       29.37       20.62      6.20 o 
   4  14   7       41.87       45.23      6.65 o 
  -5  15   7        5.67       15.17      6.65 o 
  -4  15   7       20.21       19.47      6.34 o 
  -3  15   7        9.95       14.23      5.72 o 
  -2  15   7        7.78        6.42      4.47 o 
  -1  15   7       32.31       19.91      6.18 o 
   0  15   7      259.60      246.58     17.81 o 
   1  15   7       87.01       88.67      8.42 o 
   2  15   7       78.65       80.86     11.16 o 
   3  15   7       80.38       64.00     10.22 o 
   4  15   7      153.72      177.90     12.21 o 
  -5  16   7        1.40        7.01      5.73 o 
  -4  16   7       41.14       30.32      7.27 o 
  -3  16   7      172.72      137.16     14.10 o 
  -2  16   7       18.38       15.00      5.38 o 
  -1  16   7      210.44      205.58     16.78 o 
   0  16   7       82.64       72.96     10.35 o 
   1  16   7       13.37       20.35      4.07 o 
   2  16   7        1.30        3.11      5.06 o 
   3  16   7       54.41       70.71     11.03 o 
   4  16   7       63.35       71.32      8.07 o 
  -4  17   7        0.00       -0.34      4.16 o 
  -3  17   7       14.05       13.23      5.53 o 
  -2  17   7       80.06       96.11     12.26 o 
  -1  17   7      151.96      172.79     15.73 o 
   0  17   7       38.48       43.31      8.68 o 
   1  17   7      194.80      169.33     17.46 o 
   2  17   7       93.17       75.20     11.47 o 
   3  17   7        2.31       -1.89      4.92 o 
  -4  18   7       77.97       76.78     11.48 o 
  -3  18   7      189.05      188.48     17.44 o 
  -2  18   7      232.34      233.05     18.47 o 
  -1  18   7        7.30        0.91      4.29 o 
   0  18   7       59.81       60.78      9.89 o 
   1  18   7        3.14       11.11      6.15 o 
   2  18   7        4.44        0.34      4.51 o 
   3  18   7       81.75       74.70     11.76 o 
  -3  19   7      242.52      233.36     13.83 o 
  -2  19   7       11.23       16.23      6.13 o 
  -1  19   7       58.05       67.19     10.44 o 
   0  19   7      217.85      203.38     18.25 o 
   1  19   7       17.75       21.57      7.44 o 
   2  19   7        8.40        3.81      4.56 o 
   3  19   7       52.58       53.17     10.97 o 
  -3  20   7       36.68       35.83      8.60 o 
  -2  20   7       53.22       54.45     10.04 o 
  -1  20   7        0.13        7.59      5.80 o 
   0  20   7       92.80       92.95     12.71 o 
   1  20   7       60.63       66.89     11.55 o 
   2  20   7        3.13        7.46      5.83 o 
  -2  21   7       12.41       19.02      7.11 o 
  -1  21   7        0.31        1.71      4.68 o 
   0  21   7        7.23       17.55      7.42 o 
   1  21   7       12.82       20.08      7.14 o 
  -1  22   7        6.09       14.06      7.06 o 
   0  22   7       45.89       40.21      8.93 o 
  -6   0   8        3.08        1.95      4.19 o 
  -4   0   8      471.81      425.98     23.19 o 
  -2   0   8        6.95       -4.72      3.60 o 
   0   0   8      135.70      156.49      9.69 o 
   2   0   8      395.87      449.78     28.92 o 
   4   0   8      280.43      263.92     19.10 o 
   6   0   8       64.18       56.55     11.09 o 
  -7   1   8       25.80       26.95      5.23 o 
  -6   1   8       33.85       46.52      6.60 o 
  -5   1   8      818.82      807.21     24.48 o 
  -4   1   8     1465.96     1504.12     32.87 o 
  -3   1   8       21.64       22.62      4.03 o 
  -2   1   8      754.26      781.64     23.95 o 
  -1   1   8      908.45     1079.16     18.14 o 
   0   1   8       90.69      115.58      5.94 o 
   1   1   8      396.47      394.59      7.61 o 
   2   1   8       85.63       92.81      3.08 o 
   3   1   8       48.21       48.20      2.81 o 
   4   1   8      102.18       87.74      7.93 o 
   5   1   8       40.65       44.71      6.77 o 
   6   1   8       51.80       58.57      8.10 o 
  -7   2   8       17.13       18.32      4.71 o 
  -6   2   8        5.44        3.39      2.95 o 
  -5   2   8        0.94        0.28      3.01 o 
  -4   2   8      567.00      547.57     18.62 o 
  -3   2   8      301.02      304.44     28.19 o 
  -2   2   8      883.82      954.38     17.56 o 
  -1   2   8     2139.74     2197.49     29.09 o 
   0   2   8      857.77      981.82     20.48 o 
   1   2   8      273.18      283.15      8.41 o 
   2   2   8       12.86       16.24      1.53 o 
   3   2   8       52.10       73.92      3.54 o 
   4   2   8       19.63       28.80      3.38 o 
   5   2   8        3.82       -2.59      3.97 o 
   6   2   8       22.86       35.02     12.56 o 
  -6   3   8        0.04       -1.21      3.13 o 
  -5   3   8       75.77       74.12      7.40 o 
  -4   3   8      204.41      204.39     15.65 o 
  -3   3   8     1150.66     1117.72     78.37 o 
  -2   3   8       52.72       46.20      4.64 o 
  -1   3   8       74.13      103.15      5.11 o 
   0   3   8      219.94      242.28      8.81 o 
   1   3   8        1.27        0.95      1.23 o 
   2   3   8      726.95      711.35     10.91 o 
   3   3   8       22.16       27.10      2.06 o 
   4   3   8      184.40      180.87      8.46 o 
   5   3   8      182.79      182.97     13.74 o 
   6   3   8      275.49      246.03     15.75 o 
  -6   4   8       37.91       27.75      6.56 o 
  -5   4   8      795.15      770.87     33.40 o 
  -4   4   8      854.62      854.03     33.34 o 
  -3   4   8       90.97       89.80      5.27 o 
  -2   4   8       12.68       15.52      4.25 o 
  -1   4   8      291.74      323.99     11.40 o 
   0   4   8      132.79      142.22      6.06 o 
   1   4   8      754.44      771.85     13.17 o 
   2   4   8       95.61       84.36      6.81 o 
   3   4   8       95.45       91.54      5.57 o 
   4   4   8       59.07       54.22      4.72 o 
   5   4   8        0.11        4.86      3.98 o 
  -6   5   8       24.64       20.35      5.95 o 
  -5   5   8       45.45       71.05     10.92 o 
  -4   5   8      893.41      822.87     32.88 o 
  -3   5   8       17.91       20.55      2.25 o 
  -2   5   8      419.34      406.55     13.25 o 
  -1   5   8      274.59      273.47     19.02 o 
   0   5   8        6.61       11.42      1.85 o 
   1   5   8      225.07      222.58      7.62 o 
   2   5   8      606.62      572.37     10.68 o 
   3   5   8       53.96       63.42      4.79 o 
   4   5   8       28.59       25.46      3.47 o 
   5   5   8       89.03      102.30      9.52 o 
  -6   6   8       39.69       49.24      9.33 o 
  -5   6   8       66.92       75.48     10.21 o 
  -4   6   8      633.49      595.48     27.74 o 
  -3   6   8      481.32      480.04     13.12 o 
  -2   6   8      380.04      380.23     12.33 o 
  -1   6   8       56.10       70.47      4.08 o 
   0   6   8      954.85      988.12     22.44 o 
   1   6   8        7.57        8.68      1.34 o 
   2   6   8      109.86      101.80      5.65 o 
   3   6   8       21.68       17.97      3.04 o 
   4   6   8       27.09       26.42      4.62 o 
   5   6   8       16.57       25.52      5.69 o 
  -6   7   8      142.35      125.45     13.83 o 
  -5   7   8       17.87       17.95      5.94 o 
  -4   7   8        1.11        2.38      2.23 o 
  -3   7   8       16.86       16.57      2.00 o 
  -2   7   8      155.89      169.62      8.27 o 
  -1   7   8        2.67        1.13      2.73 o 
   0   7   8     1464.68     1534.43     32.72 o 
   1   7   8       14.46        9.15      1.76 o 
   2   7   8        5.46        6.41      0.73 o 
   3   7   8       53.01       48.68      5.09 o 
   4   7   8       59.16       65.48      5.57 o 
   5   7   8       20.97       12.06      5.73 o 
  -6   8   8        2.14        8.52      6.20 o 
  -5   8   8        1.42        5.75      5.09 o 
  -4   8   8       17.18       17.88      3.07 o 
  -3   8   8        0.15        3.96      2.73 o 
  -2   8   8       44.07       49.27      7.73 o 
  -1   8   8        0.12        3.95      3.89 o 
   0   8   8      101.81      100.93      6.39 o 
   1   8   8        5.58        3.29      1.12 o 
   2   8   8       40.34       36.22      2.15 o 
   3   8   8        0.79        2.84      2.25 o 
   4   8   8      208.75      213.24      9.77 o 
   5   8   8        0.32        3.18      2.77 o 
  -6   9   8       25.24       28.29      7.17 o 
  -5   9   8        0.06       -2.49      4.45 o 
  -4   9   8       45.82       37.65      7.57 o 
  -3   9   8      124.22      114.29     11.50 o 
  -2   9   8       25.09       34.20      6.72 o 
  -1   9   8       17.22       31.55      6.40 o 
   0   9   8      112.85      120.80      7.73 o 
   1   9   8       17.12       14.40      1.87 o 
   2   9   8      181.62      169.91      5.29 o 
   3   9   8      134.55      114.82      6.83 o 
   4   9   8       18.08       13.57      3.08 o 
   5   9   8        3.16        1.92      4.40 o 
  -6  10   8       41.85       30.36      7.33 o 
  -5  10   8       49.90       43.96      9.14 o 
  -4  10   8       58.67       47.26      8.48 o 
  -3  10   8        6.11       -0.34      3.89 o 
  -2  10   8      334.52      303.03     18.54 o 
  -1  10   8      285.45      299.17     18.18 o 
   0  10   8       91.52       89.78      6.93 o 
   1  10   8        9.68       10.11      2.67 o 
   2  10   8        0.85        3.46      2.87 o 
   3  10   8        1.74        3.42      2.73 o 
   4  10   8        0.05       -0.37      2.44 o 
   5  10   8      134.85      134.94     10.57 o 
  -6  11   8        2.29       -0.05      4.49 o 
  -5  11   8       23.25       22.91      6.54 o 
  -4  11   8       84.51       75.31     10.13 o 
  -3  11   8       40.05       37.45      7.24 o 
  -2  11   8        2.94        2.49      4.32 o 
  -1  11   8      162.99      139.67     12.59 o 
   0  11   8       21.19       24.29      5.04 o 
   1  11   8       37.45       44.30      5.14 o 
   2  11   8       65.34       74.20      9.93 o 
   3  11   8      279.38      287.23     19.18 o 
   4  11   8        6.99        4.26      2.66 o 
   5  11   8       20.59       24.36      9.30 o 
  -5  12   8       22.58        9.59      4.78 o 
  -4  12   8       15.72       11.13      4.93 o 
  -3  12   8       12.81       15.70      5.39 o 
  -2  12   8      139.60      139.84     13.19 o 
  -1  12   8        3.37        2.85      4.66 o 
   0  12   8      107.52       91.52      7.11 o 
   1  12   8       97.93      112.13     12.09 o 
   2  12   8      370.94      338.65     20.79 o 
   3  12   8        1.37        5.63      3.70 o 
   4  12   8        2.38        3.11      2.91 o 
  -5  13   8       24.23       23.87      6.69 o 
  -4  13   8       35.76       26.98      6.91 o 
  -3  13   8       18.79       19.91      6.06 o 
  -2  13   8      459.70      465.66     24.65 o 
  -1  13   8       50.14       41.75      7.65 o 
   0  13   8      119.48      112.55      8.05 o 
   1  13   8       42.69       34.67      6.12 o 
   2  13   8      145.36      124.08     12.88 o 
   3  13   8       16.32        6.58      4.27 o 
   4  13   8        0.79        6.74      4.00 o 
  -5  14   8       19.90        7.87      5.19 o 
  -4  14   8       98.59       94.82     12.29 o 
  -3  14   8      220.96      207.96     17.21 o 
  -2  14   8      743.60      752.90     32.79 o 
  -1  14   8       18.74       16.89      5.39 o 
   0  14   8        0.53        1.54      2.65 o 
   1  14   8      239.50      199.13     10.80 o 
   2  14   8       81.78       81.10     11.31 o 
   3  14   8       29.06       36.09      8.15 o 
   4  14   8       13.05       13.12      4.87 o 
  -5  15   8       15.78       -2.20      4.07 o 
  -4  15   8        1.24        4.11      3.93 o 
  -3  15   8       36.16       48.53      8.83 o 
  -2  15   8       83.29       77.35     11.06 o 
  -1  15   8      312.29      337.66     21.52 o 
   0  15   8       20.30       24.65      4.50 o 
   1  15   8      136.23      118.17     14.41 o 
   2  15   8       15.27        5.68      4.37 o 
   3  15   8       22.54       17.06      6.70 o 
   4  15   8       42.77       49.58      7.32 o 
  -4  16   8       83.94       89.11     12.03 o 
  -3  16   8      217.23      194.71     17.27 o 
  -2  16   8       21.21       26.55      7.21 o 
  -1  16   8      211.04      201.59     17.30 o 
   0  16   8        2.02       -1.84      3.03 o 
   1  16   8        4.69       12.94      3.74 o 
   2  16   8      194.08      208.85     18.12 o 
   3  16   8        0.36        0.16      3.77 o 
  -4  17   8       11.19       18.19      6.63 o 
  -3  17   8       73.14       70.44     11.13 o 
  -2  17   8       28.98       32.68      8.36 o 
  -1  17   8      116.36      130.40     14.12 o 
   0  17   8        5.82       10.41      3.32 o 
   1  17   8      152.80      157.03     14.01 o 
   2  17   8       71.12       86.09     12.37 o 
   3  17   8        0.45       -2.60      4.37 o 
  -4  18   8       13.60       15.44      6.57 o 
  -3  18   8      140.06      129.31     15.02 o 
  -2  18   8       14.09       26.78      7.54 o 
  -1  18   8       77.73       77.46     11.36 o 
   0  18   8       36.94       35.41      7.23 o 
   1  18   8      141.04      140.58     15.57 o 
   2  18   8       10.21       19.09      7.14 o 
   3  18   8       87.17       99.64     13.77 o 
  -3  19   8      150.00      180.19     17.87 o 
  -2  19   8        0.84       11.88      6.64 o 
  -1  19   8       32.45       44.62      9.17 o 
   0  19   8        0.50        3.20      5.11 o 
   1  19   8       49.59       73.06     11.84 o 
   2  19   8        6.18        5.39      5.54 o 
  -2  20   8       42.28       50.00      9.80 o 
  -1  20   8       10.91       10.52      5.70 o 
   0  20   8        4.68       15.32      7.43 o 
   1  20   8       88.70      134.39     15.81 o 
   2  20   8        9.57       11.32      6.34 o 
  -2  21   8       48.22       58.74     10.45 o 
  -1  21   8       47.39       60.73     10.50 o 
   0  21   8        0.06        6.37      5.19 o 
   1  21   8      144.44      165.25     17.89 o 
  -5   0   9       12.04       15.63      5.90 o 
  -3   0   9        1.07        5.99      4.56 o 
  -1   0   9       99.95      134.59     10.38 o 
   1   0   9      610.47      593.69     19.52 o 
   3   0   9        0.01        0.01      1.88 o 
   5   0   9       21.72       28.43      8.26 o 
  -6   1   9       18.62       23.59      5.27 o 
  -5   1   9        0.28        5.68      3.64 o 
  -4   1   9      179.58      179.06     10.78 o 
  -3   1   9      697.13      730.52     20.97 o 
  -2   1   9      455.71      461.97     12.18 o 
  -1   1   9      431.79      502.81     12.13 o 
   0   1   9       23.51       27.20      3.27 o 
   1   1   9       16.25       24.50      2.48 o 
   2   1   9       21.96       24.32      2.12 o 
   3   1   9        0.02        2.33      1.35 o 
   4   1   9        0.63       -2.53      3.11 o 
   5   1   9      180.37      169.07     12.21 o 
  -6   2   9      111.69      130.85     10.53 o 
  -5   2   9        6.41        2.17      2.85 o 
  -4   2   9       47.55       49.09      6.02 o 
  -3   2   9       71.67       63.73      6.28 o 
  -2   2   9       89.41       92.46      5.47 o 
  -1   2   9      214.65      216.36      7.74 o 
   0   2   9        0.00        1.48      1.76 o 
   1   2   9        1.72        2.76      1.42 o 
   2   2   9      135.93      143.31      5.62 o 
   3   2   9      148.32      164.69      5.38 o 
   4   2   9      134.65      140.47     10.21 o 
   5   2   9        8.19        2.16      3.78 o 
  -6   3   9        0.33       -2.98      2.93 o 
  -5   3   9      110.68       95.54      8.65 o 
  -4   3   9      265.00      250.27     12.83 o 
  -3   3   9       75.46       76.44      5.99 o 
  -2   3   9     1109.22     1137.69     22.51 o 
  -1   3   9      196.37      227.04      7.95 o 
   0   3   9        0.14        3.38      1.41 o 
   1   3   9       10.58       12.72      1.91 o 
   2   3   9      771.30      725.81     11.69 o 
   3   3   9        0.87        0.49      2.76 o 
   4   3   9       18.20       31.68      5.24 o 
   5   3   9       71.91       60.21     10.87 o 
  -6   4   9       68.36       75.44      8.19 o 
  -5   4   9        5.83        9.73      4.22 o 
  -4   4   9       55.53       51.73      8.96 o 
  -3   4   9      151.54      133.63      6.48 o 
  -2   4   9      175.24      183.07      7.47 o 
  -1   4   9     1161.92     1246.82     20.83 o 
   0   4   9      162.88      165.09      5.96 o 
   1   4   9      123.35      125.85      5.77 o 
   2   4   9      126.44      116.44      4.39 o 
   3   4   9      176.92      172.39      7.88 o 
   4   4   9       10.65       12.08      4.05 o 
   5   4   9       49.77       58.79      7.83 o 
  -6   5   9       36.91       58.87     12.31 o 
  -5   5   9      403.28      428.26     25.15 o 
  -4   5   9      740.79      712.67     31.18 o 
  -3   5   9      612.25      566.42     17.02 o 
  -2   5   9       20.15       24.23      4.40 o 
  -1   5   9      595.25      584.41     13.14 o 
   0   5   9       32.54       29.62      2.45 o 
   1   5   9      257.81      266.32      7.57 o 
   2   5   9      102.23       81.57      4.18 o 
   3   5   9       53.97       55.92      4.70 o 
   4   5   9      267.67      249.58     10.36 o 
   5   5   9        0.52       -0.78      3.76 o 
  -6   6   9        0.85       -0.32      4.17 o 
  -5   6   9        2.22        5.86      4.89 o 
  -4   6   9     1406.73     1422.43     53.79 o 
  -3   6   9     2436.40     2433.22     41.52 o 
  -2   6   9       56.99       51.20      5.55 o 
  -1   6   9      168.53      164.18      5.98 o 
   0   6   9     2103.68     2229.34     25.23 o 
   1   6   9      276.75      286.76      7.98 o 
   2   6   9      174.02      169.52      6.17 o 
   3   6   9        2.36        0.60      3.55 o 
   4   6   9      143.55      137.03      7.82 o 
   5   6   9       29.10       36.38      6.20 o 
  -6   7   9       74.17       68.37     10.87 o 
  -5   7   9       79.08       64.65     10.37 o 
  -4   7   9        0.43        4.64      2.91 o 
  -3   7   9      266.36      283.15     17.51 o 
  -2   7   9      618.67      566.23     25.36 o 
  -1   7   9        3.85        3.91      1.04 o 
   0   7   9      585.85      623.92     12.85 o 
   1   7   9       77.34       79.47      3.87 o 
   2   7   9        0.08        4.14      2.83 o 
   3   7   9      248.45      257.08     10.12 o 
   4   7   9       52.30       69.08      6.02 o 
   5   7   9        0.44       -1.72      7.36 o 
  -6   8   9      115.30       93.99     12.90 o 
  -5   8   9      100.29       93.57     12.21 o 
  -4   8   9       75.97       85.71      9.10 o 
  -3   8   9      284.61      296.39     14.72 o 
  -2   8   9      235.98      227.32     16.09 o 
  -1   8   9        5.81        6.88      4.60 o 
   0   8   9        0.13        3.39      1.77 o 
   1   8   9      392.18      399.37     11.30 o 
   2   8   9      124.09       93.27      6.92 o 
   3   8   9      451.98      401.14     13.00 o 
   4   8   9        5.24        5.91      3.48 o 
   5   8   9        0.33        1.53      3.65 o 
  -6   9   9        3.52        3.20      4.18 o 
  -5   9   9       23.95       18.90      5.62 o 
  -4   9   9       13.08       12.57      6.18 o 
  -3   9   9       23.21       35.35      7.44 o 
  -2   9   9      475.13      449.86     22.75 o 
  -1   9   9      558.04      645.19     27.24 o 
   0   9   9       35.88       36.45      3.30 o 
   1   9   9        1.85       -0.46      2.25 o 
   2   9   9       24.96       21.72      4.00 o 
   3   9   9       57.50       70.68      5.59 o 
   4   9   9       30.22       26.58      4.02 o 
   5   9   9        0.08       -2.11      3.83 o 
  -6  10   9       54.89       67.37     10.71 o 
  -5  10   9      143.47      145.75     15.02 o 
  -4  10   9       17.07        9.88      5.03 o 
  -3  10   9      862.02      852.89     34.55 o 
  -2  10   9       88.40       86.75     10.42 o 
  -1  10   9      335.23      352.92     20.32 o 
   0  10   9      239.26      240.98     11.43 o 
   1  10   9       24.41       26.91      3.24 o 
   2  10   9        0.00        1.20      2.57 o 
   3  10   9       36.14       24.91      4.37 o 
   4  10   9        6.22        9.69      3.20 o 
   5  10   9        4.59        3.93      5.22 o 
  -5  11   9        0.51        5.45      5.50 o 
  -4  11   9        6.27        2.98      3.59 o 
  -3  11   9      116.28      121.25     12.81 o 
  -2  11   9      227.07      225.48     17.16 o 
  -1  11   9      285.29      303.32     19.27 o 
   0  11   9      260.86      247.26     11.95 o 
   1  11   9      569.50      572.72     18.62 o 
   2  11   9       46.07       59.20      9.02 o 
   3  11   9      140.21      109.78     12.42 o 
   4  11   9        1.27        8.25      2.92 o 
  -5  12   9       12.09        8.42      4.78 o 
  -4  12   9        0.21       11.16      4.67 o 
  -3  12   9      150.98      127.27     13.29 o 
  -2  12   9        3.45        9.98      5.20 o 
  -1  12   9      522.35      515.87     25.94 o 
   0  12   9      665.96      679.00     27.42 o 
   1  12   9      350.95      343.12     16.45 o 
   2  12   9       59.31       73.96     10.17 o 
   3  12   9        1.22        2.84      3.69 o 
   4  12   9       50.57       52.57      6.89 o 
  -5  13   9        3.28       -0.91      4.89 o 
  -4  13   9       22.59       15.96      5.68 o 
  -3  13   9       21.24       20.61      5.89 o 
  -2  13   9      142.52      126.10     13.28 o 
  -1  13   9      224.27      219.09     16.99 o 
   0  13   9       17.67       14.13      3.72 o 
   1  13   9        0.81        4.07      3.06 o 
   2  13   9      275.04      246.11     18.72 o 
   3  13   9       21.04       20.18      6.82 o 
   4  13   9       64.52       65.59      7.68 o 
  -5  14   9       57.33       57.98     10.88 o 
  -4  14   9        0.15       -4.17      4.97 o 
  -3  14   9        7.99       11.92      5.25 o 
  -2  14   9      427.30      432.96     24.96 o 
  -1  14   9      454.98      464.25     25.56 o 
   0  14   9        4.04        3.08      2.61 o 
   1  14   9        5.24        4.55      3.08 o 
   2  14   9       21.40       10.78      5.88 o 
   3  14   9        3.17        1.56      4.27 o 
   4  14   9      100.24      104.14     12.55 o 
  -4  15   9       28.12       26.98      7.36 o 
  -3  15   9      129.50       97.59     12.44 o 
  -2  15   9      265.45      276.18     20.51 o 
  -1  15   9      327.24      338.20     22.32 o 
   0  15   9       48.10       42.73      6.15 o 
   1  15   9       22.96       13.46      4.12 o 
   2  15   9      117.49      112.41     13.57 o 
   3  15   9       50.43       39.15      8.57 o 
  -4  16   9       21.89       12.14      5.52 o 
  -3  16   9        0.22        1.60      5.36 o 
  -2  16   9      377.46      417.53     25.67 o 
  -1  16   9        4.61        7.13      3.72 o 
   0  16   9        4.43        5.93      3.15 o 
   1  16   9       64.18       58.97      6.55 o 
   2  16   9        1.87       -4.54      3.89 o 
   3  16   9       19.46        6.09      6.00 o 
  -4  17   9       23.63       34.13      8.75 o 
  -3  17   9       99.15       97.81     13.01 o 
  -2  17   9      136.66      159.96     16.36 o 
  -1  17   9       62.14       69.35     10.59 o 
   0  17   9        0.04       -1.72      2.94 o 
   1  17   9       52.45       44.58      6.07 o 
   2  17   9        0.79       11.05      7.45 o 
   3  17   9        6.88        6.60      5.08 o 
  -3  18   9        1.75       10.84      6.52 o 
  -2  18   9       93.16      109.94     13.89 o 
  -1  18   9       46.74       59.06     11.07 o 
   0  18   9      114.50      121.76     10.55 o 
   1  18   9       26.52       22.50      7.36 o 
   2  18   9       94.46       91.13     12.69 o 
  -3  19   9        1.50        2.13      5.66 o 
  -2  19   9      114.68      134.13     15.52 o 
  -1  19   9        1.50        7.58      5.39 o 
   0  19   9       35.01       34.01      6.65 o 
   1  19   9        0.07        7.15      6.23 o 
   2  19   9        2.61        0.26      4.01 o 
  -2  20   9       79.84       90.55     13.19 o 
  -1  20   9        2.77       10.42      6.93 o 
   0  20   9        9.89       10.47      6.01 o 
   1  20   9       10.22       26.75      8.12 o 
  -6   0  10       12.07        8.61      5.25 o 
  -4   0  10     2742.57     2740.32     71.75 o 
  -2   0  10      111.72      152.43      9.85 o 
   0   0  10      808.97      810.32     26.47 o 
   2   0  10     2445.78     2341.88     37.66 o 
   4   0  10        6.59       16.08      6.51 o 
  -6   1  10       22.10       22.12      5.07 o 
  -5   1  10      198.99      213.52     12.89 o 
  -4   1  10        2.26        5.56      4.57 o 
  -3   1  10       29.28       33.39      4.85 o 
  -2   1  10      129.73      124.19      5.70 o 
  -1   1  10      367.77      370.70      9.40 o 
   0   1  10        5.65        3.84      2.28 o 
   1   1  10      101.56       97.51      4.73 o 
   2   1  10       11.11       13.09      1.91 o 
   3   1  10       76.39       87.88      5.46 o 
   4   1  10      102.38       93.61     15.47 o 
   5   1  10      113.54      113.74     10.44 o 
  -6   2  10       22.41       18.62      4.87 o 
  -5   2  10      136.12      153.61     16.86 o 
  -4   2  10      399.12      415.82     17.52 o 
  -3   2  10        9.52       16.33      4.00 o 
  -2   2  10        1.14        6.84      2.80 o 
  -1   2  10       31.06       32.34      3.52 o 
   0   2  10      299.48      316.49     11.74 o 
   1   2  10      170.24      157.44      6.08 o 
   2   2  10      836.14      788.94     12.87 o 
   3   2  10       32.85       23.28      3.55 o 
   4   2  10        0.50        3.69      3.34 o 
   5   2  10        7.01       16.22      5.44 o 
  -6   3  10       68.33       81.30      8.92 o 
  -5   3  10      169.29      163.64     11.48 o 
  -4   3  10      297.97      290.61     14.14 o 
  -3   3  10       33.82       31.40      3.76 o 
  -2   3  10      362.10      352.90     11.11 o 
  -1   3  10        5.23       10.05      2.43 o 
   0   3  10      319.62      303.25      7.81 o 
   1   3  10      347.14      340.39      9.13 o 
   2   3  10       55.33       61.29      3.76 o 
   3   3  10       64.23       62.45      4.95 o 
   4   3  10       38.03       34.67      5.63 o 
   5   3  10        0.23       -1.40      6.57 o 
  -6   4  10        2.72        6.67      4.96 o 
  -5   4  10        1.38        3.88      3.28 o 
  -4   4  10        6.17        3.95      3.39 o 
  -3   4  10        7.90        7.72      2.63 o 
  -2   4  10      200.76      202.62     12.40 o 
  -1   4  10       19.08       28.39      3.88 o 
   0   4  10      374.50      396.16     10.70 o 
   1   4  10        6.89        8.36      1.93 o 
   2   4  10        1.02        0.64      1.54 o 
   3   4  10      140.13      130.96      7.07 o 
   4   4  10       40.96       38.54      5.53 o 
   5   4  10       73.17       88.13      9.18 o 
  -6   5  10       78.46       86.86     14.08 o 
  -5   5  10       66.79       61.49      7.45 o 
  -4   5  10        3.40        8.54      3.33 o 
  -3   5  10      834.33      826.77     21.99 o 
  -2   5  10       21.86       20.32      3.08 o 
  -1   5  10       94.73       95.33      4.23 o 
   0   5  10       19.89       29.11      2.67 o 
   1   5  10      286.45      278.37      8.15 o 
   2   5  10       26.87       22.53      3.75 o 
   3   5  10      189.64      199.35      8.87 o 
   4   5  10        6.98        8.83      3.83 o 
   5   5  10       16.72       16.92      4.72 o 
  -6   6  10       25.65       25.81      5.62 o 
  -5   6  10      252.94      246.07     19.81 o 
  -4   6  10        2.87        0.19      4.55 o 
  -3   6  10      613.86      589.06     18.24 o 
  -2   6  10        0.55        2.25      2.17 o 
  -1   6  10        9.42        9.51      1.99 o 
   0   6  10      142.74      135.46      5.16 o 
   1   6  10      156.11      158.57      6.14 o 
   2   6  10        0.94        3.88      2.31 o 
   3   6  10      122.92      141.87      8.35 o 
   4   6  10       10.23        7.21      3.35 o 
   5   6  10        0.78       -1.65      7.32 o 
  -6   7  10        4.84       -5.39      4.31 o 
  -5   7  10        3.89       12.60      6.64 o 
  -4   7  10        0.69        1.61      2.51 o 
  -3   7  10     1068.77     1031.50     24.92 o 
  -2   7  10      458.42      450.37     23.34 o 
  -1   7  10      105.45      106.35      4.73 o 
   0   7  10      147.11      168.68      6.97 o 
   1   7  10      865.12      837.75     13.99 o 
   2   7  10       25.45       33.46      4.71 o 
   3   7  10       48.92       47.78      7.39 o 
   4   7  10      230.98      235.26     10.57 o 
   5   7  10        0.21       -1.52      3.43 o 
  -6   8  10        0.12       -3.04      4.80 o 
  -5   8  10       70.10       72.51     11.20 o 
  -4   8  10       21.03       20.22      5.82 o 
  -3   8  10      490.57      451.96     15.61 o 
  -2   8  10      223.05      225.62     16.58 o 
  -1   8  10      811.26      762.05     17.63 o 
   0   8  10      228.11      263.67      8.30 o 
   1   8  10      134.79      125.22      5.09 o 
   2   8  10        0.01       -0.19      2.18 o 
   3   8  10      625.74      624.05     16.81 o 
   4   8  10       37.72       43.70      4.94 o 
  -6   9  10       39.04       42.11      8.89 o 
  -5   9  10        0.57       -1.15      4.07 o 
  -4   9  10      263.63      242.35     18.90 o 
  -3   9  10      280.14      307.39     20.66 o 
  -2   9  10       83.83       75.79     10.26 o 
  -1   9  10     1088.08     1093.87     38.50 o 
   0   9  10      562.87      552.68     16.92 o 
   1   9  10      174.34      161.25      5.85 o 
   2   9  10        3.71       -0.42      2.31 o 
   3   9  10       70.67       64.39      5.67 o 
   4   9  10       81.65       80.43      6.52 o 
  -5  10  10      205.36      179.61     17.12 o 
  -4  10  10       43.01       50.05      9.15 o 
  -3  10  10     1258.80     1247.70     44.45 o 
  -2  10  10      325.04      310.25     20.10 o 
  -1  10  10     1472.10     1443.57     45.97 o 
   0  10  10       14.62       20.14      4.50 o 
   1  10  10      331.99      326.14      8.54 o 
   2  10  10       85.05       78.22     10.53 o 
   3  10  10        3.79        2.71      3.51 o 
   4  10  10       10.68       19.26      4.13 o 
  -5  11  10        0.06       13.56      7.01 o 
  -4  11  10      129.13      109.29     13.17 o 
  -3  11  10       28.95       37.15      8.73 o 
  -2  11  10     1763.71     1735.81     53.02 o 
  -1  11  10      178.10      184.15     15.71 o 
   0  11  10       23.46       25.20      6.31 o 
   1  11  10      305.38      325.65     14.32 o 
   2  11  10      288.84      271.94     12.56 o 
   3  11  10        0.79       -0.23      2.38 o 
   4  11  10       43.69       48.76      5.40 o 
  -5  12  10      215.12      246.21     20.67 o 
  -4  12  10      151.01      127.31     14.32 o 
  -3  12  10       52.60       41.99      7.97 o 
  -2  12  10      393.43      368.40     22.82 o 
  -1  12  10       81.03      100.12     12.11 o 
   0  12  10      848.40      789.31     23.31 o 
   1  12  10        0.96        1.25      2.75 o 
   2  12  10       16.98       19.62      5.89 o 
   3  12  10       21.62       21.61      6.30 o 
   4  12  10       49.40       43.62      6.62 o 
  -5  13  10        4.39        7.33      4.75 o 
  -4  13  10        0.07       -2.66      3.82 o 
  -3  13  10       15.03        4.87      3.36 o 
  -2  13  10       70.54       74.66     11.05 o 
  -1  13  10        1.05        4.92      4.22 o 
   0  13  10        2.77        3.26      2.46 o 
   1  13  10       21.70       22.31      4.73 o 
   2  13  10       87.82      106.24     13.05 o 
   3  13  10       90.99       84.33     11.68 o 
   4  13  10       25.23       24.63      5.31 o 
  -4  14  10       37.38       46.12      9.43 o 
  -3  14  10       17.85       24.25      7.21 o 
  -2  14  10        1.88       10.58      5.79 o 
  -1  14  10       13.05       26.53      7.54 o 
   0  14  10       84.85       93.63      8.14 o 
   1  14  10        7.68       13.89      3.93 o 
   2  14  10       18.18       18.13      5.97 o 
   3  14  10        1.56       -0.27      4.23 o 
  -4  15  10       16.57       20.54      7.60 o 
  -3  15  10        1.04        9.12      5.52 o 
  -2  15  10      468.27      460.48     27.06 o 
  -1  15  10       65.65       59.30      9.80 o 
   0  15  10       31.98       33.04      5.33 o 
   1  15  10        5.30        3.29      3.12 o 
   2  15  10        9.39       11.53      6.92 o 
   3  15  10       26.85       28.59      7.70 o 
  -4  16  10        0.58        5.09      4.89 o 
  -3  16  10        0.18        4.71      5.73 o 
  -2  16  10       18.96       25.25      7.94 o 
  -1  16  10       54.20       42.75      9.73 o 
   0  16  10       18.07       13.70      3.85 o 
   1  16  10        8.71        6.18      3.12 o 
   2  16  10      179.24      208.93     18.84 o 
   3  16  10       33.22       30.61      8.46 o 
  -3  17  10        5.71        4.02      4.61 o 
  -2  17  10        1.36       15.41      7.34 o 
  -1  17  10       15.56        2.51      4.82 o 
   0  17  10       18.81       21.74      4.99 o 
   1  17  10        0.00        3.87      3.14 o 
   2  17  10       31.11       27.53      7.55 o 
  -3  18  10       21.14       24.62      7.92 o 
  -2  18  10        5.62        7.62      5.80 o 
  -1  18  10       39.72       43.03      9.91 o 
   0  18  10        1.07       -2.33      2.72 o 
   1  18  10       18.26       30.76      8.98 o 
   2  18  10        0.16       -1.08      5.85 o 
  -2  19  10       61.53       72.31      8.56 o 
  -1  19  10      120.52      136.23     16.04 o 
   0  19  10       69.29       76.32      8.29 o 
   1  19  10       51.06       63.54     11.85 o 
  -5   0  11        0.93        3.29      4.19 o 
  -3   0  11       49.90       33.08      7.61 o 
  -1   0  11      120.28      112.34      7.71 o 
   1   0  11        3.75        8.84      5.19 o 
   3   0  11       80.98       84.95     11.32 o 
   5   0  11        1.00        1.80      5.47 o 
  -6   1  11        4.14        3.98      2.75 o 
  -5   1  11       11.52        9.95      5.31 o 
  -4   1  11       16.03       18.48      5.09 o 
  -3   1  11       36.56       29.38      3.74 o 
  -2   1  11       27.26       22.82      2.93 o 
  -1   1  11      140.74      157.34      6.42 o 
   0   1  11       43.54       42.07      3.82 o 
   1   1  11      977.95      937.85     19.62 o 
   2   1  11        8.81        6.65      1.45 o 
   3   1  11      357.33      336.28     27.69 o 
   4   1  11        7.86        5.62      3.56 o 
   5   1  11        0.38       -1.13      3.94 o 
  -6   2  11       97.93      134.54     11.54 o 
  -5   2  11       17.37       13.83      4.67 o 
  -4   2  11      106.52       93.36      8.35 o 
  -3   2  11      123.61      114.02      6.94 o 
  -2   2  11      101.77       90.56      5.13 o 
  -1   2  11      146.23      157.29      6.43 o 
   0   2  11       39.70       39.01      3.62 o 
   1   2  11       37.83       35.05      3.29 o 
   2   2  11      199.44      180.13      5.94 o 
   3   2  11       36.11       49.47      4.54 o 
   4   2  11       31.88       30.86      5.44 o 
   5   2  11      112.72      128.61     11.15 o 
  -6   3  11        0.16        2.02      4.75 o 
  -5   3  11       71.07       89.56      9.00 o 
  -4   3  11      264.00      288.76     15.28 o 
  -3   3  11      176.89      177.54      8.56 o 
  -2   3  11       24.35       22.18      3.12 o 
  -1   3  11       91.20       95.43      5.03 o 
   0   3  11        0.08        0.77      1.66 o 
   1   3  11      115.69      105.65      5.25 o 
   2   3  11       10.57       13.33      4.22 o 
   3   3  11      163.62      152.62      7.68 o 
   4   3  11       17.70       16.35      9.37 o 
   5   3  11        1.77        4.02      3.39 o 
  -6   4  11        2.03        2.90      3.60 o 
  -5   4  11      147.08      179.73     17.44 o 
  -4   4  11        2.02        1.01      2.45 o 
  -3   4  11      424.91      400.98     12.86 o 
  -2   4  11        0.08        0.82      2.08 o 
  -1   4  11        5.43        8.53      2.38 o 
   0   4  11      707.04      700.29     12.95 o 
   1   4  11      392.38      382.75     10.15 o 
   2   4  11      838.74      809.97     22.65 o 
   3   4  11      281.25      257.39     12.27 o 
   4   4  11       17.97       24.01      5.21 o 
  -6   5  11       40.95       55.98      8.63 o 
  -5   5  11       72.51       68.67      8.09 o 
  -4   5  11       50.93       45.07      4.84 o 
  -3   5  11      146.76      170.99      8.42 o 
  -2   5  11      209.93      202.82      8.73 o 
  -1   5  11      195.00      199.29      6.43 o 
   0   5  11      785.36      790.23     13.89 o 
   1   5  11       17.18       21.88      2.59 o 
   2   5  11       12.25       13.28      3.39 o 
   3   5  11       39.98       48.65      4.80 o 
   4   5  11        1.52        2.23      3.78 o 
  -6   6  11        0.11        3.92      3.47 o 
  -5   6  11       47.56       51.28      7.02 o 
  -4   6  11      290.26      279.60     21.06 o 
  -3   6  11       34.95       32.03      4.75 o 
  -2   6  11       35.90       36.90      3.98 o 
  -1   6  11      331.87      313.98      8.05 o 
   0   6  11      442.02      454.81     10.18 o 
   1   6  11      171.91      169.97      6.60 o 
   2   6  11       92.41       89.19      6.91 o 
   3   6  11        1.35        2.90      3.27 o 
   4   6  11       43.27       33.71      5.53 o 
  -6   7  11       15.63       11.70      4.27 o 
  -5   7  11        4.44        4.41      4.74 o 
  -4   7  11       38.68       47.29      5.78 o 
  -3   7  11      121.36      131.36      8.82 o 
  -2   7  11        3.89        2.74      3.73 o 
  -1   7  11      441.20      448.93      9.44 o 
   0   7  11      298.20      312.08      8.31 o 
   1   7  11      227.13      210.30      7.49 o 
   2   7  11       44.20       53.63      5.67 o 
   3   7  11        2.63        3.59      2.66 o 
   4   7  11       15.86       13.13      4.31 o 
  -5   8  11       41.43       41.30      9.13 o 
  -4   8  11       56.18       55.37      6.04 o 
  -3   8  11       38.22       37.73      5.12 o 
  -2   8  11      269.23      259.94     18.43 o 
  -1   8  11       20.52       18.92      8.03 o 
   0   8  11      881.17      902.81     15.07 o 
   1   8  11      396.10      407.12     10.70 o 
   2   8  11      119.79      137.40     11.73 o 
   3   8  11        1.09        1.22      2.02 o 
   4   8  11       68.27       56.97      5.79 o 
  -5   9  11        7.62        9.81      6.60 o 
  -4   9  11        6.51        8.66      5.72 o 
  -3   9  11      282.80      273.37     19.92 o 
  -2   9  11       78.18       90.70     11.38 o 
  -1   9  11      199.77      191.64     17.49 o 
   0   9  11      142.63      147.99      7.47 o 
   1   9  11        7.23        4.57      1.54 o 
   2   9  11        0.09        4.86      2.66 o 
   3   9  11        9.06        3.25      2.26 o 
   4   9  11       22.21       11.22      3.23 o 
  -5  10  11       16.88       26.95      8.09 o 
  -4  10  11        0.02       -3.27      4.47 o 
  -3  10  11      355.30      348.19     22.96 o 
  -2  10  11      966.64      906.72     36.65 o 
  -1  10  11      410.20      433.26     18.09 o 
   0  10  11       39.73       37.66      9.78 o 
   1  10  11      125.02      108.47      6.19 o 
   2  10  11      120.68      116.73     10.33 o 
   3  10  11       17.03       15.78      3.87 o 
   4  10  11       13.92        5.95      2.62 o 
  -5  11  11       55.16       75.31     12.64 o 
  -4  11  11      174.83      183.80     17.45 o 
  -3  11  11       81.13       73.03     11.19 o 
  -2  11  11        5.31       18.89      6.85 o 
  -1  11  11       14.39       21.42      4.45 o 
   0  11  11      142.93      135.25      9.53 o 
   1  11  11       49.89       46.12      6.03 o 
   2  11  11       42.69       37.68      4.94 o 
   3  11  11       54.33       47.36      6.02 o 
   4  11  11       14.42        7.60      2.67 o 
  -5  12  11        1.96       10.43      5.68 o 
  -4  12  11       32.68       35.23      8.48 o 
  -3  12  11       13.11       27.35      7.23 o 
  -2  12  11       60.09       66.50     10.50 o 
  -1  12  11      334.38      326.69     15.39 o 
   0  12  11       13.80        9.97      3.57 o 
   1  12  11        3.30        1.22      2.71 o 
   2  12  11        0.03        0.78      4.59 o 
   3  12  11       41.60       50.39      8.93 o 
  -4  13  11        9.18       11.50      5.77 o 
  -3  13  11        3.24       16.10      7.30 o 
  -2  13  11      189.43      216.30     18.18 o 
  -1  13  11       48.90       49.33      6.41 o 
   0  13  11       96.20      113.70      9.21 o 
   1  13  11       21.47       17.73      3.98 o 
   2  13  11        1.73        1.87      4.67 o 
   3  13  11        1.03        3.13      4.64 o 
  -4  14  11        1.95       -4.75      4.44 o 
  -3  14  11        2.08        7.40      5.69 o 
  -2  14  11      343.11      350.44     23.75 o 
  -1  14  11      193.91      220.35     13.08 o 
   0  14  11        4.11        6.90      4.08 o 
   1  14  11      146.34      132.55     10.02 o 
   2  14  11       54.34       47.66      9.08 o 
   3  14  11       30.36       26.55      7.10 o 
  -4  15  11       16.23       12.14      6.07 o 
  -3  15  11       56.10       62.51     11.27 o 
  -2  15  11      198.38      196.04     18.41 o 
  -1  15  11      781.25      817.03     41.73 o 
   0  15  11        0.02        4.96      3.13 o 
   1  15  11        1.51        2.99      5.94 o 
   2  15  11       32.06       27.57      7.80 o 
  -3  16  11      203.59      213.88     19.71 o 
  -2  16  11       77.41       96.00     13.51 o 
  -1  16  11       86.20       92.07      8.93 o 
   0  16  11        0.02       -1.36      2.73 o 
   1  16  11        4.14        2.19      3.09 o 
   2  16  11       18.33       24.72      7.68 o 
  -3  17  11       39.63       46.12      9.97 o 
  -2  17  11        0.78       -5.50      4.27 o 
  -1  17  11        0.57        6.75      6.79 o 
   0  17  11       16.62       14.85      4.55 o 
   1  17  11       76.07       70.99      8.08 o 
  -2  18  11        7.81       23.52      7.40 o 
  -1  18  11       43.73       60.55      7.82 o 
   0  18  11       28.65       26.48      5.57 o 
   1  18  11        5.45       19.14      6.88 o 
  -6   0  12      102.32       96.85     13.90 o 
  -4   0  12      107.11      126.46     14.34 o 
  -2   0  12        6.09        1.75      2.74 o 
   0   0  12        9.13       20.43      5.19 o 
   2   0  12        0.25        4.00      2.28 o 
   4   0  12      255.64      283.31     22.54 o 
  -6   1  12       18.45       32.34      6.23 o 
  -5   1  12        0.02        1.38      3.22 o 
  -4   1  12       89.12      101.68      9.14 o 
  -3   1  12       14.17       12.13      2.58 o 
  -2   1  12      237.42      217.76      8.19 o 
  -1   1  12      101.69       93.81      5.15 o 
   0   1  12      115.78      115.84      7.22 o 
   1   1  12      790.55      785.43     15.95 o 
   2   1  12      298.51      287.24      9.91 o 
   3   1  12        0.35        0.67      2.44 o 
   4   1  12       14.26       15.55      4.15 o 
  -6   2  12        0.00        7.25      5.55 o 
  -5   2  12        1.67        0.12      3.11 o 
  -4   2  12       21.94       15.93      3.49 o 
  -3   2  12       69.75       52.46      6.19 o 
  -2   2  12       15.20       16.45      2.88 o 
  -1   2  12       88.28       79.99      4.89 o 
   0   2  12      231.47      208.41      9.72 o 
   1   2  12       64.59       76.73      4.79 o 
   2   2  12       46.73       52.94      4.41 o 
   3   2  12        8.99        9.98      3.58 o 
   4   2  12       22.86       24.16      5.18 o 
  -6   3  12       55.69       66.63      8.74 o 
  -5   3  12       10.28       16.01      4.74 o 
  -4   3  12       25.08       33.77      4.37 o 
  -3   3  12        0.83        6.11      2.43 o 
  -2   3  12       21.68       24.96      3.63 o 
  -1   3  12      423.19      423.46     12.86 o 
   0   3  12       59.48       56.36      3.89 o 
   1   3  12      124.64      132.13      6.11 o 
   2   3  12      224.76      213.91      8.78 o 
   3   3  12       49.85       53.71      9.23 o 
   4   3  12        0.90        1.57     10.07 o 
  -5   4  12        2.43        7.39      4.11 o 
  -4   4  12        2.03        5.24      2.91 o 
  -3   4  12      115.01      101.33      6.76 o 
  -2   4  12      170.27      164.14      7.16 o 
  -1   4  12       77.58       83.00      5.76 o 
   0   4  12      598.64      558.28     11.94 o 
   1   4  12       57.65       56.05      4.63 o 
   2   4  12      422.04      380.47     15.60 o 
   3   4  12       37.78       43.72      4.54 o 
   4   4  12      105.15       95.76     16.55 o 
  -5   5  12        3.78        6.00      2.78 o 
  -4   5  12       55.86       62.46      5.84 o 
  -3   5  12       62.11       61.79      5.36 o 
  -2   5  12        2.35        4.86      2.35 o 
  -1   5  12       18.60       13.12      2.32 o 
   0   5  12     1981.86     1937.28     25.19 o 
   1   5  12      269.25      260.77      8.63 o 
   2   5  12        7.90       13.50      3.51 o 
   3   5  12       52.32       47.60      7.78 o 
   4   5  12       60.41       54.73      7.31 o 
  -5   6  12       56.60       49.36      6.95 o 
  -4   6  12       71.59       59.96      5.67 o 
  -3   6  12      104.21      102.75      6.82 o 
  -2   6  12       29.86       21.85      3.60 o 
  -1   6  12      383.32      407.26      9.73 o 
   0   6  12      493.47      512.66     11.31 o 
   1   6  12       77.28       91.19      5.09 o 
   2   6  12       32.51       42.44      5.06 o 
   3   6  12      336.34      336.80     12.57 o 
   4   6  12        1.68        6.44      3.98 o 
  -5   7  12       40.35       45.31      6.82 o 
  -4   7  12        5.46        5.69      2.97 o 
  -3   7  12       26.41       24.90      6.11 o 
  -2   7  12      121.26      138.31     16.24 o 
  -1   7  12      102.38       92.26      6.31 o 
   0   7  12        0.71        1.98      1.66 o 
   1   7  12       51.01       50.81      3.95 o 
   2   7  12        4.72       10.76      6.24 o 
   3   7  12      174.48      154.43      8.52 o 
   4   7  12       26.20       30.88      5.98 o 
  -5   8  12       37.74       49.12      6.98 o 
  -4   8  12      209.34      209.18     18.70 o 
  -3   8  12        6.34        5.01      3.92 o 
  -2   8  12       42.24       48.77      6.11 o 
  -1   8  12      560.14      561.15     15.65 o 
   0   8  12      148.39      165.28      7.95 o 
   1   8  12      429.34      426.27     14.85 o 
   2   8  12       14.29       13.51      3.59 o 
   3   8  12        0.16        4.16      2.33 o 
   4   8  12        7.13        7.91      3.91 o 
  -5   9  12      121.40      136.80     15.82 o 
  -4   9  12        0.45       11.69      5.94 o 
  -3   9  12        2.18        7.94      5.37 o 
  -2   9  12      127.48      133.44     14.16 o 
  -1   9  12       55.91       56.94      5.18 o 
   0   9  12      222.69      255.52     10.09 o 
   1   9  12       44.54       42.21      7.60 o 
   2   9  12        5.22        3.52      4.73 o 
   3   9  12       43.33       49.94      8.11 o 
  -5  10  12        1.06       -3.95      4.11 o 
  -4  10  12       32.43       38.45      9.17 o 
  -3  10  12       29.08       26.92      7.13 o 
  -2  10  12      359.21      382.46     24.32 o 
  -1  10  12       16.31       11.89      4.05 o 
   0  10  12      185.75      182.66      8.69 o 
   1  10  12       18.66       13.06      5.30 o 
   2  10  12       30.82       27.26      6.96 o 
   3  10  12        2.37        3.43      2.48 o 
  -4  11  12        0.02       11.90      6.62 o 
  -3  11  12       25.53       41.76      9.19 o 
  -2  11  12      393.27      380.50     24.09 o 
  -1  11  12       18.88       15.84      4.54 o 
   0  11  12        0.59        2.34      2.04 o 
   1  11  12        5.54       -0.27      2.75 o 
   2  11  12        3.97        6.09      3.58 o 
   3  11  12        0.37        1.49      3.28 o 
  -4  12  12        4.22       11.72      6.15 o 
  -3  12  12        1.28       -4.98      5.10 o 
  -2  12  12       23.05       17.72      6.64 o 
  -1  12  12        7.93       12.80      3.97 o 
   0  12  12       10.97       10.72      3.67 o 
   1  12  12       40.34       35.03      5.79 o 
   2  12  12        6.58       15.60      5.96 o 
   3  12  12       45.52       55.36      9.54 o 
  -4  13  12        0.03        6.86      5.49 o 
  -3  13  12        4.57        8.46      5.45 o 
  -2  13  12       91.37      107.39     13.52 o 
  -1  13  12       10.85       19.87      5.08 o 
   0  13  12        1.20        2.78      3.15 o 
   1  13  12        6.53       -0.44      3.42 o 
   2  13  12        6.14        6.37      4.81 o 
   3  13  12        0.01       -0.76      4.19 o 
  -4  14  12       99.81      103.64     14.14 o 
  -3  14  12       69.10       87.17     13.07 o 
  -2  14  12      354.98      392.39     25.88 o 
  -1  14  12      244.01      246.18     14.29 o 
   0  14  12        1.71       -1.22      3.15 o 
   1  14  12       34.12       42.96      6.34 o 
   2  14  12       95.51       84.83     12.36 o 
  -3  15  12       76.74       89.75     12.96 o 
  -2  15  12       94.71       98.07     13.22 o 
  -1  15  12       56.20       65.96      7.76 o 
   0  15  12       14.37        7.90      5.29 o 
   1  15  12       15.95       14.97      5.71 o 
   2  15  12       64.66       41.24      8.78 o 
  -3  16  12       33.18       48.40     10.60 o 
  -2  16  12        4.26        1.47      4.96 o 
  -1  16  12        0.78        3.83      4.47 o 
   0  16  12        3.39       11.73      4.14 o 
   1  16  12       13.48       13.83      6.69 o 
  -2  17  12        2.68       12.80      6.90 o 
  -1  17  12       13.81       21.49      5.50 o 
   0  17  12       77.34       78.70      8.62 o 
  -5   0  13      107.98      109.26     14.30 o 
  -3   0  13       24.86       16.77      4.07 o 
  -1   0  13       26.23       24.17      4.41 o 
   1   0  13     2042.38     1964.40     39.15 o 
   3   0  13        1.96        0.64      4.07 o 
  -5   1  13       22.46       37.78     16.44 o 
  -4   1  13       92.91       82.16      7.93 o 
  -3   1  13       17.74        6.14      2.19 o 
  -2   1  13      259.41      249.45      9.13 o 
  -1   1  13        0.18       -2.58      1.89 o 
   0   1  13      563.73      560.32     17.42 o 
   1   1  13      427.06      448.90     12.20 o 
   2   1  13       27.09       28.15      4.87 o 
   3   1  13       42.69       31.66      5.52 o 
   4   1  13       54.28       55.84      7.64 o 
  -5   2  13        1.70        8.24      4.20 o 
  -4   2  13        2.02        7.23      2.95 o 
  -3   2  13      169.07      143.69      7.32 o 
  -2   2  13       10.68       14.90      2.94 o 
  -1   2  13        1.44        3.19      2.29 o 
   0   2  13      108.66       98.00      6.68 o 
   1   2  13       60.93       71.29      7.57 o 
   2   2  13        2.22       -0.99      2.80 o 
   3   2  13       14.19       10.49      3.73 o 
   4   2  13       18.32       11.55     10.30 o 
  -5   3  13       48.22       42.31      5.19 o 
  -4   3  13        6.67        9.54      8.05 o 
  -3   3  13      282.16      252.46      9.58 o 
  -2   3  13       45.91       50.20      4.27 o 
  -1   3  13       21.77       16.72      2.87 o 
   0   3  13      299.70      299.21      8.92 o 
   1   3  13      348.97      344.92     10.48 o 
   2   3  13       26.75       26.23      3.53 o 
   3   3  13        0.68       -1.30      4.01 o 
   4   3  13        0.00       -1.40      3.28 o 
  -5   4  13        1.94        7.39      3.10 o 
  -4   4  13        8.24       10.34      3.17 o 
  -3   4  13      257.52      242.51     10.75 o 
  -2   4  13       38.06       24.47      3.40 o 
  -1   4  13      459.28      477.39     14.29 o 
   0   4  13      431.02      434.57     10.83 o 
   1   4  13        0.30        3.21      3.06 o 
   2   4  13      140.39      147.00     10.07 o 
   3   4  13       36.79       33.99      5.99 o 
   4   4  13       17.97       26.00      5.50 o 
  -5   5  13        3.65        4.88      3.82 o 
  -4   5  13       11.95        7.34      2.39 o 
  -3   5  13       30.02       24.75      3.95 o 
  -2   5  13       18.53        9.48      3.44 o 
  -1   5  13        9.60       11.23      3.11 o 
   0   5  13       28.99       35.87      3.27 o 
   1   5  13      153.30      160.47      9.08 o 
   2   5  13      266.56      262.24     10.65 o 
   3   5  13        0.63       -1.28      3.38 o 
   4   5  13        0.97        0.00      3.84 o 
  -5   6  13        1.81       13.42      7.07 o 
  -4   6  13       73.75       72.82      6.38 o 
  -3   6  13       83.67       75.65      6.59 o 
  -2   6  13       10.75       18.49      3.46 o 
  -1   6  13       23.32       24.28      3.78 o 
   0   6  13       11.47       14.46      2.25 o 
   1   6  13        0.04        2.83      2.52 o 
   2   6  13       91.91       98.81      7.88 o 
   3   6  13        0.41       -0.12      2.37 o 
  -5   7  13       21.25       30.34      6.06 o 
  -4   7  13       70.59       67.86      8.81 o 
  -3   7  13        1.27        3.79      2.41 o 
  -2   7  13      198.33      206.97     13.61 o 
  -1   7  13       24.51       27.77      3.93 o 
   0   7  13       91.91       96.35      6.29 o 
   1   7  13       89.06       87.15      6.84 o 
   2   7  13        3.33        1.71      4.63 o 
   3   7  13        5.52        8.80      5.13 o 
  -5   8  13       17.82        9.62      9.28 o 
  -4   8  13       12.88       11.11      4.19 o 
  -3   8  13       21.86       30.68      5.46 o 
  -2   8  13      151.09      155.36      8.77 o 
  -1   8  13       45.38       46.61      4.80 o 
   0   8  13      156.10      150.43      7.94 o 
   1   8  13       45.75       45.15      7.76 o 
   2   8  13        3.12        9.16      3.92 o 
   3   8  13      101.95       99.82      7.27 o 
  -4   9  13       71.85       62.74     13.06 o 
  -3   9  13       34.43       33.92      5.68 o 
  -2   9  13        0.25        4.01      2.51 o 
  -1   9  13        3.47        1.80      2.44 o 
   0   9  13        5.05        7.42      2.54 o 
   1   9  13        8.35       15.29      5.22 o 
   2   9  13       94.96       91.46     11.70 o 
   3   9  13      103.11      111.09      7.71 o 
  -4  10  13        1.01        4.66      5.87 o 
  -3  10  13        1.09        6.66      5.46 o 
  -2  10  13        2.04        3.01      3.08 o 
  -1  10  13        0.32        5.29      4.64 o 
   0  10  13      226.86      248.68     10.42 o 
   1  10  13      106.10      114.08     12.73 o 
   2  10  13       34.38       39.48      8.58 o 
   3  10  13        0.02       -2.70      3.06 o 
  -4  11  13        0.87       14.17      6.63 o 
  -3  11  13        0.11        6.70      4.66 o 
  -2  11  13        1.87        6.23      4.64 o 
  -1  11  13       37.02       37.68      4.57 o 
   0  11  13       25.61       26.73      3.70 o 
   2  11  13        3.57        3.82      3.82 o 
  -4  12  13      186.96      214.53     20.07 o 
  -3  12  13        0.83        5.24      4.64 o 
  -2  12  13      142.97      152.19     11.49 o 
  -1  12  13       36.24       33.62      6.28 o 
   0  12  13       18.83       23.64      4.82 o 
   1  12  13        1.00        4.62      5.56 o 
   2  12  13        0.09       -2.82      4.92 o 
  -3  13  13       36.13       40.05      9.28 o 
  -2  13  13        0.11        4.98      5.41 o 
  -1  13  13       17.65       19.92      5.27 o 
   0  13  13       58.12       53.45      6.93 o 
   1  13  13        5.26        9.25      6.59 o 
   2  13  13       24.40       11.80      5.45 o 
  -3  14  13        0.00        8.92      6.47 o 
  -2  14  13       13.89       23.20      7.83 o 
  -1  14  13      202.53      215.83     13.76 o 
   0  14  13       17.89       18.19      4.72 o 
   1  14  13       25.74       22.20      6.97 o 
  -2  15  13       23.77       17.03      6.45 o 
  -1  15  13       49.61       59.35      7.65 o 
   0  15  13       22.77       30.32      5.71 o 
   1  15  13       65.19       77.54     12.25 o 
  -1  16  13       94.90      109.54     10.30 o 
   0  16  13        0.10       -0.01      7.52 o 
  -4   0  14       55.74       36.43      8.55 o 
  -2   0  14       16.96       23.69      5.11 o 
   0   0  14      194.33      194.13     14.46 o 
   2   0  14        0.04        1.98      3.80 o 
  -5   1  14       54.40       63.81      6.50 o 
  -4   1  14       78.74       95.92      6.55 o 
  -3   1  14       22.84       24.30      3.39 o 
  -2   1  14      330.68      264.68      9.78 o 
  -1   1  14       26.74       23.27      4.20 o 
   0   1  14      141.98      147.50      8.97 o 
   1   1  14       54.81       60.00      4.40 o 
   2   1  14       23.07       26.16      4.85 o 
   3   1  14       29.88       36.39      8.63 o 
  -5   2  14       73.88       89.32      7.53 o 
  -4   2  14        0.05        1.58      2.45 o 
  -3   2  14        5.31        3.53      2.43 o 
  -2   2  14       88.38       73.37      5.30 o 
  -1   2  14      247.20      241.54     10.30 o 
   0   2  14      184.85      196.84      8.41 o 
   1   2  14      676.39      669.87     15.65 o 
   2   2  14       82.57       87.06     11.83 o 
   3   2  14        1.07       -1.59      3.18 o 
  -5   3  14        5.66       12.40      4.56 o 
  -4   3  14        9.59        5.78      2.72 o 
  -3   3  14       87.49       80.56      5.80 o 
  -2   3  14       17.38       17.30      3.13 o 
  -1   3  14       23.77       31.63      4.04 o 
   0   3  14        9.15        5.62      2.35 o 
   1   3  14       39.92       42.73      5.27 o 
   2   3  14      280.78      273.14     14.00 o 
   3   3  14        2.77        1.98      2.94 o 
  -5   4  14       70.31       83.46      7.30 o 
  -4   4  14        2.77       -0.94      2.75 o 
  -3   4  14      116.94       91.84      6.91 o 
  -2   4  14        0.11        1.35      3.13 o 
  -1   4  14      158.66      157.69      8.50 o 
   0   4  14       44.97       37.29      3.82 o 
   1   4  14       53.29       56.44      5.94 o 
   2   4  14      148.22      136.89     15.51 o 
   3   4  14       61.67       69.84     14.59 o 
  -5   5  14        1.20        6.72     12.87 o 
  -4   5  14      107.61      116.32      8.12 o 
  -3   5  14       22.69       18.69      3.21 o 
  -2   5  14       24.19       30.90      4.24 o 
  -1   5  14      384.36      392.58     13.46 o 
   0   5  14        1.48        2.45      2.18 o 
   1   5  14      246.40      274.30     18.07 o 
   2   5  14      165.96      168.36      8.87 o 
   3   5  14      132.10      138.94     10.97 o 
  -4   6  14       78.35       83.55      6.84 o 
  -3   6  14        1.26        1.81      3.04 o 
  -2   6  14       11.52        5.21      2.74 o 
  -1   6  14       58.67       48.14      5.14 o 
   0   6  14       40.26       32.65      3.88 o 
   1   6  14        9.23        6.69      3.41 o 
   2   6  14        1.43        5.94      3.31 o 
   3   6  14       20.44       23.60      4.99 o 
  -4   7  14        0.00       -0.36      3.19 o 
  -3   7  14       32.84       35.78      4.98 o 
  -2   7  14        3.33        4.84      2.73 o 
  -1   7  14       76.04       85.53      6.46 o 
   0   7  14       81.05       89.92      6.31 o 
   1   7  14      121.76      132.54     13.08 o 
   2   7  14       71.14       59.06      9.43 o 
   3   7  14       18.71       21.68      5.28 o 
  -4   8  14        0.00       -0.13      3.54 o 
  -3   8  14        9.09        9.46      3.87 o 
  -2   8  14       39.58       35.52      5.39 o 
  -1   8  14       99.06      104.13      7.19 o 
   0   8  14       48.13       36.20      4.28 o 
   1   8  14       86.33       68.70      9.81 o 
   2   8  14        4.00       30.92      7.62 o 
  -4   9  14        7.52        7.35      3.94 o 
  -3   9  14       10.34       14.09      4.62 o 
  -2   9  14        0.09        0.27      2.44 o 
  -1   9  14        0.54       -2.52      2.50 o 
   0   9  14       54.30       40.77      6.20 o 
   1   9  14        5.98       10.33      4.56 o 
   2   9  14        0.08       -4.03      3.78 o 
  -4  10  14       31.97       39.50      6.61 o 
  -3  10  14        3.44        4.32      3.39 o 
  -2  10  14        4.39        8.33      2.87 o 
  -1  10  14        0.07        1.28      3.01 o 
   0  10  14       21.17       19.05      6.14 o 
   1  10  14        4.07        5.58      4.26 o 
   2  10  14        5.53        7.42      4.83 o 
  -3  11  14        2.59        9.14      4.26 o 
  -2  11  14        9.66        8.22      3.02 o 
  -1  11  14        3.23        3.17      3.19 o 
   0  11  14        0.00        2.62      7.14 o 
   2  11  14       15.41       18.64      7.12 o 
  -3  12  14       93.79      125.60     15.47 o 
  -2  12  14        8.97        7.37      2.67 o 
  -1  12  14       24.90       36.05      4.73 o 
   0  12  14       22.81       20.24      4.83 o 
   1  12  14        1.41        2.02      4.97 o 
  -3  13  14       11.08        5.61      6.41 o 
  -2  13  14        5.34        9.91      4.64 o 
  -1  13  14        8.34       12.15      3.20 o 
   0  13  14       75.15       81.31     11.61 o 
   1  13  14       37.11       27.19      8.03 o 
  -2  14  14        2.53        2.61      3.57 o 
  -1  14  14        3.23        0.45      2.93 o 
   0  14  14        3.21        3.87      3.90 o 
  -3   0  15       31.16       28.84      6.55 o 
  -1   0  15       30.05       19.63      5.18 o 
   1   0  15      174.54      159.74     14.73 o 
   3   0  15        9.33       20.77      6.94 o 
  -4   1  15        0.73       -2.62      3.63 o 
  -3   1  15        4.98        3.70      2.20 o 
  -2   1  15       46.04       44.40      4.43 o 
  -1   1  15       15.70        9.56      2.81 o 
   0   1  15       76.86       81.98      5.69 o 
   1   1  15      171.90      164.63     10.27 o 
   2   1  15        1.58        4.89      3.69 o 
   3   1  15       21.25       29.23      5.79 o 
  -4   2  15        0.20        2.54      2.60 o 
  -3   2  15       17.44       14.84      3.10 o 
  -2   2  15      194.83      165.14      8.11 o 
  -1   2  15        0.96        6.95      4.55 o 
   0   2  15        6.25       13.40      2.82 o 
   1   2  15      121.37      124.86      7.27 o 
   2   2  15       44.28       48.61      6.44 o 
  -4   3  15       53.70       60.31      5.61 o 
  -3   3  15      119.99      132.76      7.59 o 
  -2   3  15       33.60       28.07      3.76 o 
  -1   3  15       86.84       84.54      6.44 o 
   0   3  15      183.42      202.61      8.76 o 
   1   3  15      162.74      151.82     15.87 o 
   2   3  15      110.63      122.88      9.74 o 
  -4   4  15       53.19       71.94      6.30 o 
  -3   4  15       30.60       35.96      7.30 o 
  -2   4  15        4.74        2.50      3.92 o 
  -1   4  15        1.48        4.84      2.76 o 
   0   4  15        7.82       10.93      3.47 o 
   1   4  15       23.51       22.74      4.29 o 
   2   4  15       59.19       58.22      7.07 o 
  -4   5  15        7.85        8.32      2.81 o 
  -3   5  15        3.62        3.66      2.33 o 
  -2   5  15        3.01       10.48      2.99 o 
  -1   5  15        3.79        3.73      2.35 o 
   0   5  15       39.52       43.84      5.35 o 
   1   5  15        1.21       -2.96      3.05 o 
   2   5  15      114.74      112.58      7.60 o 
  -4   6  15        5.84        1.74      6.54 o 
  -3   6  15        1.65        3.80      3.57 o 
  -2   6  15        0.19        0.58      2.59 o 
  -1   6  15        2.90        2.14      2.41 o 
   0   6  15        2.05        3.75      2.57 o 
   1   6  15        9.69       12.22      4.65 o 
   2   6  15       17.50       23.37      8.76 o 
  -4   7  15        9.54       13.19      7.40 o 
  -3   7  15        8.91       11.88      4.10 o 
  -2   7  15       12.92       17.37      4.07 o 
  -1   7  15       60.36       66.40      6.01 o 
   0   7  15        9.94       16.57      4.97 o 
   1   7  15       19.02       12.50      5.55 o 
   2   7  15       56.76       75.24     14.32 o 
  -3   8  15       10.66        8.74      5.05 o 
  -2   8  15       16.06       22.29      4.23 o 
  -1   8  15        0.17        0.99      2.66 o 
   0   8  15       21.58       22.08      4.98 o 
   1   8  15        9.41       10.84      4.59 o 
   2   8  15        3.77        3.81      3.94 o 
  -3   9  15       21.92       23.41      4.65 o 
  -2   9  15       38.70       44.03      5.39 o 
  -1   9  15        3.16        8.15      3.05 o 
   0   9  15       31.96       27.07      5.41 o 
   1   9  15       83.91       77.05     11.02 o 
  -3  10  15       21.67       16.72      4.00 o 
  -2  10  15        0.00       -2.14      3.42 o 
  -1  10  15       17.48       21.13      3.51 o 
   0  10  15        3.23        4.80      6.23 o 
   1  10  15        7.45        3.97      3.89 o 
  -2  11  15        1.22        1.85      2.79 o 
  -1  11  15       16.35        5.82      2.81 o 
   0  11  15        2.86       -0.09      3.83 o 
   1  11  15       27.27       40.08      9.00 o 
  -2  12  15       17.07       20.85      4.05 o 
  -1  12  15        0.14       -1.57      5.06 o 
   0  12  15       16.50       28.73     10.54 o 
  -4   0  16       62.75       56.76      7.76 o 
  -2   0  16       57.37       46.14      6.54 o 
   0   0  16        3.75        4.54      4.00 o 
   2   0  16        0.22        0.09      4.46 o 
  -4   1  16       43.86       46.46      5.13 o 
  -3   1  16       42.95       51.54      5.15 o 
  -2   1  16        5.18        4.79      2.42 o 
  -1   1  16       80.94       67.68      6.98 o 
   0   1  16        0.10        0.64      1.74 o 
   1   1  16       22.39       32.66      5.16 o 
   2   1  16      148.86      127.27     10.26 o 
  -4   2  16        1.20        3.97      2.80 o 
  -3   2  16        7.34        9.97      3.00 o 
  -2   2  16        1.42        2.95      2.17 o 
  -1   2  16        7.48       -0.80      3.21 o 
   0   2  16       40.83       36.95      5.09 o 
   1   2  16       29.80       34.45      5.55 o 
   2   2  16        7.70       10.42      4.01 o 
  -3   3  16       32.47       38.89      7.82 o 
  -2   3  16        3.10        6.05      3.11 o 
  -1   3  16        9.95        8.43      4.16 o 
   0   3  16       42.15       40.98      5.54 o 
   1   3  16        9.44       16.11      6.68 o 
   2   3  16       46.56       47.72      6.59 o 
  -3   4  16       16.96       32.37      4.54 o 
  -2   4  16       40.19       34.66      4.80 o 
  -1   4  16        5.72        8.73      2.80 o 
   0   4  16       16.04       13.26      5.32 o 
   1   4  16       67.56       71.06      9.77 o 
  -3   5  16        9.84       12.66      3.90 o 
  -2   5  16       28.63       31.37      4.55 o 
  -1   5  16        4.94        6.04      4.70 o 
   0   5  16        5.39        1.87      3.08 o 
   1   5  16        0.00       -3.61      3.47 o 
  -3   6  16       47.21       59.05      6.49 o 
  -2   6  16        0.07        4.45      2.87 o 
  -1   6  16       18.27       19.69      4.02 o 
   0   6  16        0.77        4.09      4.52 o 
   1   6  16        0.09        4.49      4.03 o 
  -3   7  16       12.51       19.91      5.69 o 
  -2   7  16        4.17        4.18      2.91 o 
  -1   7  16      116.19      122.37      8.25 o 
   0   7  16      101.73      109.44     13.16 o 
   1   7  16       12.27       33.71      7.85 o 
  -2   8  16      118.38      141.98      9.38 o 
  -1   8  16       43.67       50.25      5.96 o 
   0   8  16        7.67       -2.55      5.01 o 
   1   8  16       23.51       24.04      6.19 o 
  -2   9  16       27.08       33.71      5.05 o 
  -1   9  16        8.60        8.25      3.28 o 
   0   9  16      103.09      150.26     14.22 o 
  -1  10  16       11.22        8.47      6.54 o 
   0  10  16       16.78       19.70      5.06 o 
  -3   0  17      193.05      212.73     16.03 o 
  -1   0  17        4.58       -5.73      4.74 o 
   1   0  17       74.48       83.48     11.61 o 
  -3   1  17        0.00        0.70      3.54 o 
  -2   1  17        1.56       -1.38      2.67 o 
  -1   1  17       13.42       14.46      4.13 o 
   0   1  17       50.98       51.21      8.68 o 
   1   1  17        0.36       -2.99      4.18 o 
  -3   2  17        6.72        8.20      4.26 o 
  -2   2  17       20.05       14.78      3.62 o 
  -1   2  17       15.63       23.30      4.79 o 
   0   2  17        6.39       11.86      5.12 o 
   1   2  17      120.50      115.86     14.00 o 
  -2   3  17        6.49        8.69      3.23 o 
  -1   3  17        4.49        5.99      3.15 o 
   0   3  17        2.42        8.17      4.90 o 
  -2   4  17       55.93       53.15      5.91 o 
  -1   4  17        0.03        1.57      4.17 o 
   0   4  17       10.82        2.87      3.47 o 
  -2   5  17       34.72       44.76      6.12 o 
  -1   5  17      212.87      218.72     11.17 o 
   0   5  17      164.17      198.19     17.44 o 
  -2   6  17        7.95       11.99      3.58 o 
  -1   6  17        7.37        8.01      4.48 o 
   0   6  17        1.67        2.73      5.21 o 
                                                 
