# Supplementary material for: Crystal structures of three anhydrous salts of the Lewis base 1,8-di­aza­bicyclo­[5.4.0]undec-7-ene (DBU) with the ring-substituted benzoic acid analogues 4-amino­benzoic acid, 3,5-di­nitro­benzoic acid and 3,5-di­nitro­salicylic acid
Source: Acta Crystallogr E Crystallogr Commun. 2016 Feb 20;72(Pt 3):382–6. doi: 10.1107/S205698901600267X (PMC4778835; doi:10.1107/S205698901600267X)
Supplement: Supplementary file 4 [file e-72-00382-IIIsup4.hkl]

# 
# h,k,l, Fc-squared, Fo-squared, sigma(Fo-squared) and status flag 
# 
data_III
_shelx_title ' gs15gs31 in P2(1)/n' 
_shelx_refln_list_code          4 
_shelx_F_calc_maximum      202.09 
_exptl_crystal_F_000       800.00 
_reflns_d_resolution_high  0.8107 
 
loop_ 
 _symmetry_equiv_pos_as_xyz 
 'x, y, z' 
 '-x+1/2, y+1/2, -z+1/2' 
 '-x, -y, -z' 
 'x-1/2, -y-1/2, z-1/2' 
 
_cell_length_a     6.1537 
_cell_length_b    19.1541 
_cell_length_c    14.5527 
_cell_angle_alpha  90.000 
_cell_angle_beta   98.343 
_cell_angle_gamma  90.000 
 
_shelx_F_squared_multiplier     1.000 
 
loop_ 
 _refln_index_h 
 _refln_index_k 
 _refln_index_l 
 _refln_F_squared_calc 
 _refln_F_squared_meas 
 _refln_F_squared_sigma 
 _refln_observed_status 
   2   0   0       12.69        7.68      1.84 o 
   4   0   0     1610.93     1725.65     31.86 o 
   6   0   0       93.30      101.53     17.10 o 
   1   1   0      289.06      288.80      5.46 o 
   2   1   0     2677.48     2650.91     29.12 o 
   3   1   0     1866.94     1818.63     15.47 o 
   4   1   0     1015.57     1024.38     14.96 o 
   5   1   0        0.79        2.31      1.57 o 
   6   1   0      122.75      131.17     12.10 o 
   7   1   0       57.29       52.68     11.11 o 
   1   2   0      664.52      645.78     11.82 o 
   2   2   0     2418.95     2496.46     24.95 o 
   3   2   0      936.28      869.32     10.31 o 
   4   2   0      792.63      787.23     12.75 o 
   5   2   0      269.37      272.53      7.99 o 
   6   2   0      278.54      284.89     24.85 o 
   7   2   0       59.63       79.57     11.00 o 
   1   3   0    14343.23    14319.85    182.65 o 
   2   3   0     1518.36     1532.03     18.55 o 
   3   3   0       92.39      108.08      8.05 o 
   4   3   0      430.75      413.33     14.17 o 
   5   3   0       31.27       34.92      4.93 o 
   6   3   0       11.92       23.74      6.40 o 
   7   3   0        1.16       18.54     10.43 o 
   0   4   0     2840.72     2812.50     35.39 o 
   1   4   0      156.84      137.19     11.03 o 
   2   4   0       50.18       41.94      3.49 o 
   3   4   0       38.13       51.87      3.26 o 
   4   4   0       82.02       78.31      4.02 o 
   5   4   0      514.09      499.98     15.98 o 
   6   4   0       41.55       35.66      7.23 o 
   7   4   0        8.79        7.34      8.19 o 
   1   5   0    12399.33    11933.42    103.31 o 
   2   5   0      884.57      874.91     13.07 o 
   3   5   0       56.64       48.60      3.79 o 
   4   5   0      534.76      504.50     10.02 o 
   5   5   0      242.74      224.16     11.00 o 
   6   5   0        2.44        2.50      4.51 o 
   7   5   0        0.38       -4.15      7.59 o 
   0   6   0       99.07      104.30      6.38 o 
   1   6   0       90.66      103.55     13.02 o 
   2   6   0     1585.20     1630.67     26.97 o 
   3   6   0      228.28      206.95      7.41 o 
   4   6   0      300.35      300.80      9.16 o 
   5   6   0      114.54      132.65      9.08 o 
   6   6   0        6.11       10.26      4.54 o 
   7   6   0       28.31       30.50     16.32 o 
   1   7   0       33.44       45.33      7.38 o 
   2   7   0      415.12      411.32     13.99 o 
   3   7   0        3.49       11.60      2.63 o 
   4   7   0      720.05      697.81     28.17 o 
   5   7   0      548.76      591.13     18.14 o 
   6   7   0        0.09        6.34      5.50 o 
   7   7   0       27.20       49.52     12.23 o 
   0   8   0      932.35     1063.79     21.97 o 
   1   8   0      103.57      100.91      7.27 o 
   2   8   0      112.82      129.91      6.39 o 
   3   8   0      237.16      233.36      8.70 o 
   4   8   0       14.03       18.50      4.88 o 
   5   8   0      111.58      134.53      9.12 o 
   6   8   0       79.80      106.51     11.11 o 
   7   8   0      226.52      233.91     23.10 o 
   1   9   0       22.85       21.22      4.24 o 
   2   9   0     2830.78     2707.00     38.11 o 
   3   9   0      111.95      107.89      6.37 o 
   4   9   0       24.93       15.11      5.86 o 
   5   9   0       29.02       39.20      6.12 o 
   6   9   0      177.15      151.41     13.88 o 
   0  10   0      811.92      819.82     26.15 o 
   1  10   0     2979.29     2944.94     56.20 o 
   2  10   0      331.65      305.56     13.40 o 
   3  10   0        0.08        4.46      2.12 o 
   4  10   0      767.28      711.13     33.37 o 
   5  10   0        9.61        7.29      7.11 o 
   6  10   0        0.14        1.30      5.92 o 
   1  11   0      154.68      159.61     10.51 o 
   2  11   0       26.00       22.53      8.21 o 
   3  11   0        0.39        5.36      2.73 o 
   4  11   0      252.42      259.56     13.32 o 
   5  11   0        6.29        9.21      5.90 o 
   6  11   0       19.32       15.83      6.47 o 
   0  12   0      126.30      133.97     14.47 o 
   1  12   0       79.53       95.41     17.94 o 
   2  12   0      774.88      692.36     24.73 o 
   3  12   0      212.17      203.77      8.51 o 
   4  12   0        2.61        9.17      4.39 o 
   5  12   0       74.15      101.12     13.53 o 
   6  12   0        3.95       13.52      7.59 o 
   1  13   0        0.75        6.97      8.62 o 
   2  13   0        0.52        4.85      3.95 o 
   3  13   0      160.75      169.11      9.82 o 
   4  13   0       17.17       16.19      7.08 o 
   5  13   0       19.17       40.62     10.76 o 
   6  13   0       77.45      112.36     13.35 o 
   0  14   0       58.04       65.16     11.76 o 
   1  14   0       88.38      104.11     15.88 o 
   2  14   0      286.46      295.89     26.89 o 
   3  14   0      320.21      312.00     21.06 o 
   4  14   0       91.08       99.38     13.43 o 
   5  14   0        3.31       -1.46      6.90 o 
   6  14   0      137.76      185.60     16.73 o 
   1  15   0       78.22       75.64     14.41 o 
   2  15   0     1010.07      965.80     49.27 o 
   3  15   0       60.80       51.76     11.49 o 
   4  15   0        6.80       15.88      8.35 o 
   5  15   0       46.38       49.18     10.58 o 
   0  16   0        0.08       15.72      8.06 o 
   1  16   0        0.73       10.66      8.60 o 
   2  16   0       14.86       21.54      8.45 o 
   3  16   0       73.49       74.16     12.07 o 
   4  16   0        0.42       10.84      7.91 o 
   5  16   0       24.60       34.29     15.71 o 
   1  17   0       20.37       43.36     12.89 o 
   2  17   0       21.81       35.21     10.78 o 
   3  17   0      240.88      285.50     22.52 o 
   4  17   0       93.34       98.10     15.29 o 
   5  17   0      174.41      222.84     22.11 o 
   0  18   0      452.53      444.54     31.47 o 
   1  18   0       54.00       64.30     14.94 o 
   2  18   0      144.89      166.27     17.23 o 
   3  18   0       20.66       28.44     19.87 o 
   4  18   0        0.17       14.54      8.87 o 
   1  19   0        1.87       12.52      9.19 o 
   2  19   0     1103.12     1068.51     42.47 o 
   3  19   0       85.65       69.12     13.57 o 
   4  19   0       36.00       43.84     11.28 o 
   0  20   0        0.07       -0.09      7.20 o 
   1  20   0      534.11      533.98     34.93 o 
   2  20   0        3.53        9.96      7.49 o 
   3  20   0       30.04       42.42     12.67 o 
   1  21   0      109.25      123.62     16.12 o 
   2  21   0       30.92       23.02      8.20 o 
   3  21   0        1.33       -4.36      7.65 o 
   0  22   0        3.31        4.71      8.02 o 
   1  22   0      155.76      146.07     17.12 o 
   2  22   0        4.79        1.48      6.37 o 
   1  23   0        0.05        4.32      9.09 o 
  -7   0   1       87.88       93.14     19.19 o 
  -5   0   1      157.56      148.66      7.96 o 
  -3   0   1     1104.64     1150.99     19.19 o 
  -1   0   1     6656.15     6063.42     38.20 o 
   1   0   1     9832.87     9273.61     41.35 o 
   3   0   1      682.56      715.19     14.14 o 
   5   0   1      315.02      321.47     13.49 o 
   7   0   1       17.15       30.53     13.68 o 
  -7   1   1        2.98       12.82      7.75 o 
  -6   1   1       66.48       63.23      8.89 o 
  -5   1   1        2.72        1.56      2.90 o 
  -4   1   1       49.37       62.98      3.66 o 
  -3   1   1     3940.68     3927.87     53.75 o 
  -2   1   1       81.87       94.76      6.10 o 
  -1   1   1     1768.23     1532.50     21.10 o 
   1   1   1      226.61      181.17      6.20 o 
   2   1   1        0.20        4.80      1.43 o 
   3   1   1      409.74      414.24      7.71 o 
   4   1   1        0.50        2.17      1.90 o 
   5   1   1      339.17      338.04      9.67 o 
   6   1   1        4.19       11.19      5.40 o 
   7   1   1       56.86       72.25     14.37 o 
  -7   2   1       14.56       22.17      6.70 o 
  -6   2   1       18.31       18.94      5.56 o 
  -5   2   1       15.69        7.76      3.45 o 
  -4   2   1      204.48      216.10      9.84 o 
  -3   2   1     1061.29     1066.15     19.49 o 
  -2   2   1      416.13      471.11     10.52 o 
  -1   2   1     1070.88     1063.80     17.47 o 
   1   2   1      758.23      748.38     11.30 o 
   2   2   1     1087.24     1099.16     11.43 o 
   3   2   1      111.34      110.81      4.55 o 
   4   2   1      110.12       95.92      4.43 o 
   5   2   1       66.22       74.95      4.82 o 
   6   2   1      210.62      198.15     14.38 o 
   7   2   1       13.89       29.64     10.34 o 
  -7   3   1       99.62      111.39     14.58 o 
  -6   3   1       86.40       73.06     12.68 o 
  -5   3   1        5.15        8.87      3.31 o 
  -4   3   1      669.81      662.97     21.42 o 
  -3   3   1      459.44      483.55     13.81 o 
  -2   3   1      956.58      981.98     17.80 o 
  -1   3   1      772.12      714.30     22.08 o 
   0   3   1      341.51      295.10      6.15 o 
   1   3   1      449.94      416.60      9.23 o 
   2   3   1      304.17      307.73      5.93 o 
   3   3   1       71.95       76.22      3.52 o 
   4   3   1        0.36        2.34      1.71 o 
   5   3   1      187.22      178.99      7.28 o 
   6   3   1        0.22        1.05      6.12 o 
   7   3   1        0.00      -15.08      8.61 o 
  -7   4   1       29.39       15.70     13.37 o 
  -6   4   1       19.59       41.90     14.17 o 
  -5   4   1       89.91       95.62      7.96 o 
  -4   4   1      306.63      340.94     21.91 o 
  -3   4   1     1991.35     2134.40     29.75 o 
  -2   4   1     1937.18     1965.53     30.81 o 
  -1   4   1     8757.28     8533.37     79.88 o 
   0   4   1     3576.70     3201.56     26.84 o 
   1   4   1    27348.76    26834.79    107.10 o 
   2   4   1       53.45       57.16      3.44 o 
   3   4   1      153.82      173.49      5.99 o 
   4   4   1        0.11       -0.16      2.07 o 
   5   4   1      167.45      161.12      9.46 o 
   6   4   1      143.62      131.79     11.71 o 
   7   4   1        5.44       21.91     15.44 o 
  -7   5   1      117.82      119.94     16.69 o 
  -6   5   1       22.07       30.43      7.24 o 
  -5   5   1       61.93       82.02      7.09 o 
  -4   5   1        1.03        9.62      3.52 o 
  -3   5   1       67.50       84.87      6.68 o 
  -2   5   1     1179.96     1242.99     24.64 o 
  -1   5   1      393.10      422.68     19.23 o 
   0   5   1     2152.65     2093.49     19.37 o 
   1   5   1    25547.44    24952.83    188.22 o 
   2   5   1     1839.65     1913.76     23.83 o 
   3   5   1       86.50       73.81      4.13 o 
   4   5   1     1061.84     1059.07     17.39 o 
   5   5   1      504.86      460.02     15.68 o 
   6   5   1        0.00       -0.98      4.91 o 
   7   5   1       78.85       74.12     13.55 o 
  -7   6   1       33.60       51.83     12.33 o 
  -6   6   1        5.96        6.39      9.77 o 
  -5   6   1      117.04      118.45      8.59 o 
  -4   6   1      133.66      135.09      8.45 o 
  -3   6   1       43.05       43.05      5.01 o 
  -2   6   1      101.51      108.75     13.06 o 
  -1   6   1     3405.89     3443.91     48.62 o 
   0   6   1     4226.11     4366.18     35.95 o 
   1   6   1     1042.57     1000.59     14.36 o 
   2   6   1      200.51      210.83      8.88 o 
   3   6   1       66.69       67.76      6.06 o 
   4   6   1      185.52      211.23      8.04 o 
   5   6   1      111.30      114.94      8.24 o 
   6   6   1       26.13       35.48      6.98 o 
   7   6   1       13.53        5.55     13.47 o 
  -7   7   1       12.89       20.94     10.04 o 
  -6   7   1       37.16       40.27      5.95 o 
  -5   7   1       14.78       14.04      5.20 o 
  -4   7   1       60.34       62.53     12.48 o 
  -3   7   1        0.36        6.06      2.38 o 
  -2   7   1     1056.29      977.45     38.25 o 
  -1   7   1       24.03       19.84      4.69 o 
   0   7   1      215.27      245.13      7.27 o 
   1   7   1      465.94      503.04     11.41 o 
   2   7   1      407.94      406.61     10.42 o 
   3   7   1       66.83       69.02      6.00 o 
   4   7   1       43.20       60.38      4.82 o 
   5   7   1       17.27       22.36      4.94 o 
   6   7   1       79.03       76.20      9.54 o 
   7   7   1       14.89       16.38      9.54 o 
  -7   8   1       21.51       27.52     11.02 o 
  -6   8   1        8.83       15.75      6.45 o 
  -5   8   1      121.69      138.11     11.89 o 
  -4   8   1        4.23        4.83      1.40 o 
  -3   8   1      226.10      213.96      9.09 o 
  -2   8   1      301.04      306.72     22.78 o 
  -1   8   1     5024.50     5004.84     41.89 o 
   0   8   1       84.06       82.42      4.73 o 
   1   8   1       59.35       51.70      5.01 o 
   2   8   1      540.62      513.99      9.88 o 
   3   8   1       30.15       26.62      4.56 o 
   4   8   1      154.05      160.98      7.50 o 
   5   8   1      253.55      251.28     32.12 o 
   6   8   1       21.05       41.48      7.69 o 
  -6   9   1       11.82       21.39      6.52 o 
  -5   9   1        4.60       17.57      6.24 o 
  -4   9   1        0.19        0.03      2.13 o 
  -3   9   1       25.31       19.07      5.81 o 
  -2   9   1     1547.38     1559.44     55.12 o 
  -1   9   1     1239.29     1239.03     26.41 o 
   0   9   1      173.48      174.62      6.99 o 
   1   9   1       47.05       48.97      7.09 o 
   2   9   1      294.53      290.84      8.17 o 
   3   9   1       56.28       48.58      5.48 o 
   4   9   1      297.91      292.14     12.55 o 
   5   9   1       14.62       28.02      8.24 o 
   6   9   1       48.20       52.48      8.52 o 
  -6  10   1       18.49       10.87      6.28 o 
  -5  10   1      101.19      114.22     11.59 o 
  -4  10   1        0.04        1.10      4.53 o 
  -3  10   1       60.73       62.49      7.77 o 
  -2  10   1       28.08       24.42      8.34 o 
  -1  10   1      351.76      348.17     22.01 o 
   0  10   1      320.81      299.83     10.82 o 
   1  10   1     1008.04     1010.12     23.03 o 
   2  10   1     1219.49     1184.75     27.16 o 
   3  10   1      903.04      888.30     19.09 o 
   4  10   1       23.75       24.77      4.38 o 
   5  10   1      298.79      286.72     20.78 o 
   6  10   1       50.84       86.51     17.24 o 
  -6  11   1       17.23       20.98      6.83 o 
  -5  11   1      131.38      158.62     16.12 o 
  -4  11   1       59.24       64.93      5.53 o 
  -3  11   1      116.71      126.04      8.06 o 
  -2  11   1      413.74      414.31     17.12 o 
  -1  11   1        5.78       14.42      4.58 o 
   0  11   1       25.83       30.77      4.42 o 
   1  11   1      152.95      170.31     10.39 o 
   2  11   1      247.99      255.57      7.76 o 
   3  11   1      308.51      359.45     12.51 o 
   4  11   1      387.28      361.84     22.34 o 
   5  11   1       21.65        9.83     11.55 o 
   6  11   1        5.27       12.74      7.12 o 
  -6  12   1       14.96       19.58      6.96 o 
  -5  12   1        1.10        4.88      6.36 o 
  -4  12   1      214.41      217.12     12.82 o 
  -3  12   1      190.86      212.42     13.50 o 
  -2  12   1      467.73      483.09     19.37 o 
  -1  12   1      378.75      406.67     26.12 o 
   0  12   1      504.39      489.44     18.55 o 
   1  12   1       15.69       24.33     10.08 o 
   2  12   1       79.37       72.30      5.20 o 
   3  12   1        0.01        6.59      4.61 o 
   4  12   1        7.80       17.91      6.13 o 
   5  12   1        7.36        4.82      8.20 o 
   6  12   1       45.58       50.95     10.58 o 
  -6  13   1       49.83       46.98      9.08 o 
  -5  13   1        1.93        5.42     11.62 o 
  -4  13   1       12.27       10.27      4.83 o 
  -3  13   1        4.17       13.11     11.10 o 
  -2  13   1        0.61       -6.34      7.69 o 
  -1  13   1      619.68      618.47     33.22 o 
   0  13   1      240.63      232.29     13.45 o 
   1  13   1        2.12        4.34      4.25 o 
   2  13   1      245.49      237.29      7.98 o 
   3  13   1      160.41      137.52      8.10 o 
   4  13   1      313.38      325.72     22.63 o 
   5  13   1       30.97       28.35      8.57 o 
   6  13   1       85.55      124.30     18.55 o 
  -6  14   1        1.45        1.98      6.82 o 
  -5  14   1        8.19       11.45      8.05 o 
  -4  14   1      132.38      128.55     14.69 o 
  -3  14   1       46.96       50.76     11.40 o 
  -2  14   1       45.93       65.46     14.09 o 
  -1  14   1      136.29      151.45     17.43 o 
   0  14   1      135.30      137.02     11.23 o 
   1  14   1      347.37      335.02     27.03 o 
   2  14   1      944.72      957.56     19.10 o 
   3  14   1     2356.42     2365.54     58.30 o 
   4  14   1       15.10       22.79      8.97 o 
   5  14   1       20.68       25.51      9.29 o 
  -5  15   1       66.30       76.38     13.13 o 
  -4  15   1       79.44       64.67     21.97 o 
  -3  15   1      184.58      191.47     25.25 o 
  -2  15   1       44.66       34.35     11.38 o 
  -1  15   1       90.10      102.19     16.00 o 
   0  15   1       16.64       27.23      6.31 o 
   1  15   1      205.51      212.06     18.12 o 
   2  15   1      165.64      173.95     16.25 o 
   3  15   1     1311.86     1344.03     45.38 o 
   4  15   1       17.42        9.52      6.12 o 
   5  15   1        6.16       23.05     10.00 o 
  -5  16   1       58.73       55.75     12.70 o 
  -4  16   1       97.68       83.90     13.30 o 
  -3  16   1      145.14      116.50     36.11 o 
  -2  16   1        7.27       33.08     11.94 o 
  -1  16   1      458.58      486.91     32.62 o 
   0  16   1        7.39        7.22      5.39 o 
   1  16   1       22.59       24.32      7.44 o 
   2  16   1       65.53       67.81     11.54 o 
   3  16   1       12.23       14.43      8.13 o 
   4  16   1       53.95       58.16     12.32 o 
   5  16   1       57.13       71.87     13.66 o 
  -5  17   1      106.40      123.97     17.51 o 
  -4  17   1        0.08       12.95      7.82 o 
  -3  17   1       72.73       88.18      9.97 o 
  -2  17   1       27.77       37.60     14.07 o 
  -1  17   1        0.46       11.52      8.97 o 
   0  17   1       87.47       76.27      9.39 o 
   1  17   1       15.51       20.69      7.74 o 
   2  17   1      121.08      108.81     13.81 o 
   3  17   1       30.32       13.67      6.72 o 
   4  17   1       99.36      127.14     16.90 o 
   5  17   1      118.07      147.32     18.93 o 
  -4  18   1        3.20       -0.17     14.13 o 
  -3  18   1        3.95        2.99      5.19 o 
  -2  18   1      251.23      236.28     26.94 o 
  -1  18   1      280.35      234.23     24.78 o 
   0  18   1      148.43      149.31     11.81 o 
   1  18   1      110.31      116.99     14.32 o 
   2  18   1        0.42       -1.51      6.81 o 
   3  18   1       75.29      103.08     15.34 o 
   4  18   1        1.98        7.31      9.36 o 
  -4  19   1        1.00       -0.33      8.75 o 
  -3  19   1        0.35       15.60      8.08 o 
  -2  19   1      480.71      460.06     26.16 o 
  -1  19   1      242.53      246.56     18.95 o 
   0  19   1        2.19        5.99      4.97 o 
   1  19   1       22.29       27.16      9.06 o 
   2  19   1      141.26      141.37     17.34 o 
   3  19   1       33.03       18.61      8.45 o 
   4  19   1       44.82       68.83     14.46 o 
  -4  20   1       23.92       51.61     12.61 o 
  -3  20   1        8.17       19.65     11.12 o 
  -2  20   1      146.51      143.24     15.64 o 
  -1  20   1       37.28       30.57     14.70 o 
   0  20   1        7.97        0.90      4.15 o 
   1  20   1       32.00       48.59     10.87 o 
   2  20   1      436.48      465.88     38.92 o 
   3  20   1       24.01       32.06     14.27 o 
  -3  21   1      116.10       93.47     17.20 o 
  -2  21   1       65.81       71.92     10.02 o 
  -1  21   1       12.84        3.92     11.29 o 
   0  21   1        0.34       -1.14      4.88 o 
   1  21   1       40.00       50.49     15.05 o 
   2  21   1        4.01       19.17      8.12 o 
   3  21   1        0.87        6.30     14.62 o 
  -2  22   1       60.65       63.16     10.01 o 
  -1  22   1        2.75        8.37      5.91 o 
   0  22   1        3.96        4.49      9.86 o 
   1  22   1        1.80        1.25      6.37 o 
   2  22   1        0.35       24.93     16.70 o 
  -1  23   1       62.33       70.71     10.73 o 
   0  23   1       35.68       16.41     11.93 o 
   1  23   1       61.26       47.09     11.23 o 
  -6   0   2       16.98       14.10      9.69 o 
  -4   0   2       25.61       39.23      8.11 o 
  -2   0   2       25.01       46.00      8.31 o 
   2   0   2      259.01      262.80      7.23 o 
   4   0   2       22.39       26.14      3.68 o 
   6   0   2       96.54       82.09     25.90 o 
  -7   1   2        8.04      -10.01      7.92 o 
  -6   1   2       26.04       15.97      7.25 o 
  -5   1   2        3.04        2.80      3.55 o 
  -4   1   2        6.31        1.35      2.52 o 
  -3   1   2       13.17       24.14      7.00 o 
  -2   1   2      142.59      145.59      6.48 o 
  -1   1   2      559.63      628.94      7.48 o 
   1   1   2      397.65      362.08      5.77 o 
   2   1   2      178.96      173.63      4.00 o 
   3   1   2     1502.64     1398.29     15.24 o 
   4   1   2        0.01        4.37      2.51 o 
   5   1   2       38.91       44.32      4.23 o 
   6   1   2      298.06      277.68     14.58 o 
   7   1   2       22.13       19.29     27.45 o 
  -7   2   2      132.41      121.96     15.49 o 
  -6   2   2       50.89       40.24      7.17 o 
  -5   2   2        0.08        0.29      3.07 o 
  -4   2   2       71.19       76.79      6.15 o 
  -3   2   2     2549.33     2566.08     42.78 o 
  -2   2   2      743.69      748.90     16.01 o 
  -1   2   2     6980.16     7108.81     72.25 o 
   0   2   2      106.51      107.59      5.74 o 
   1   2   2     3478.72     3482.75     14.69 o 
   2   2   2      911.93      957.95      9.85 o 
   3   2   2       83.60       86.95      5.75 o 
   4   2   2      147.13      157.71      5.79 o 
   5   2   2        3.39        6.98      2.49 o 
   6   2   2      216.98      215.65     15.96 o 
   7   2   2       19.92        3.30      8.94 o 
  -7   3   2        1.98        6.24      7.17 o 
  -6   3   2      188.45      176.65     16.67 o 
  -5   3   2        0.00       -0.85      4.01 o 
  -4   3   2      136.58      136.94      8.59 o 
  -3   3   2     2775.07     2792.55     54.24 o 
  -2   3   2     1517.58     1484.65     22.77 o 
  -1   3   2     1467.54     1576.46     28.68 o 
   0   3   2       30.79       31.02      2.59 o 
   1   3   2     2573.23     2634.99     20.30 o 
   2   3   2      394.35      352.70      5.91 o 
   3   3   2      452.39      466.89     16.58 o 
   4   3   2      338.56      313.21      7.92 o 
   5   3   2      433.36      469.12     13.27 o 
   6   3   2       82.30      101.81     14.91 o 
   7   3   2        2.20       10.71      7.51 o 
  -7   4   2        0.37       -4.50      6.20 o 
  -6   4   2       77.61       95.20     10.39 o 
  -5   4   2       45.58       43.43      5.85 o 
  -4   4   2      297.77      301.61     12.98 o 
  -3   4   2      575.31      646.94     23.05 o 
  -2   4   2     3861.07     3833.46     84.40 o 
  -1   4   2      566.55      531.22     13.44 o 
   0   4   2    16828.08    16145.10     72.87 o 
   1   4   2    40841.88    40438.86    222.69 o 
   2   4   2        1.65        5.77      1.52 o 
   3   4   2        0.39        0.72      1.72 o 
   4   4   2      707.47      698.72     12.96 o 
   5   4   2        0.19       -1.56      4.54 o 
   6   4   2        3.95       15.37     15.15 o 
   7   4   2        0.29       -8.27      9.40 o 
  -7   5   2        2.27       -1.95      8.48 o 
  -6   5   2      169.78      144.89     12.67 o 
  -5   5   2      334.49      343.03     15.72 o 
  -4   5   2      267.55      283.81     11.64 o 
  -3   5   2      106.40      103.10      9.92 o 
  -2   5   2      322.95      322.96     18.89 o 
  -1   5   2     1002.04      968.47     16.90 o 
   0   5   2      103.30      112.23      4.03 o 
   1   5   2     3078.43     3332.00     32.56 o 
   2   5   2        0.24        7.23      1.56 o 
   3   5   2      133.52      146.70      5.62 o 
   4   5   2      285.32      302.01     10.12 o 
   5   5   2      216.53      188.00     10.16 o 
   6   5   2        3.67        3.80      4.70 o 
   7   5   2       15.66       -4.38      7.47 o 
  -7   6   2        1.26        6.73     17.24 o 
  -6   6   2       55.00       56.41     10.45 o 
  -5   6   2        8.41        4.87      4.71 o 
  -4   6   2        0.80        4.50      4.79 o 
  -3   6   2       32.83       25.53      4.32 o 
  -2   6   2      136.66      145.31      7.99 o 
  -1   6   2     1531.38     1607.76     18.43 o 
   0   6   2     3881.49     3835.58     21.35 o 
   1   6   2     2111.14     2081.03     34.76 o 
   2   6   2      145.62      166.06      7.20 o 
   3   6   2       17.29       20.09      2.38 o 
   4   6   2       82.91       84.56      5.67 o 
   5   6   2      581.03      547.10     17.05 o 
   6   6   2       50.99       52.58      7.98 o 
   7   6   2      121.18      140.74     18.91 o 
  -7   7   2      119.66      114.38     16.77 o 
  -6   7   2       60.46       74.97     11.25 o 
  -5   7   2       73.60       72.70      7.18 o 
  -4   7   2       44.43       51.42      5.82 o 
  -3   7   2       17.47       18.85      4.84 o 
  -2   7   2      133.57      132.56      8.42 o 
  -1   7   2     3705.89     3658.36     26.53 o 
   0   7   2     3938.40     3925.95     23.31 o 
   1   7   2     1646.75     1482.03     33.59 o 
   2   7   2      915.68     1029.37     17.98 o 
   3   7   2        3.12        4.19      2.34 o 
   4   7   2      590.59      554.40     18.83 o 
   5   7   2        1.89       -3.40      5.46 o 
   6   7   2        0.15        1.78      5.34 o 
   7   7   2       20.82       15.93      9.26 o 
  -7   8   2        0.91        8.41      9.72 o 
  -6   8   2       49.70       37.35      6.74 o 
  -5   8   2       33.15       22.93      4.84 o 
  -4   8   2      428.95      441.05     17.11 o 
  -3   8   2      444.02      401.48     12.17 o 
  -2   8   2       40.08       42.07      5.98 o 
  -1   8   2      109.73      122.14      6.85 o 
   0   8   2      170.56      160.27      5.80 o 
   1   8   2       16.35       23.01      4.46 o 
   2   8   2       93.54       82.78      6.87 o 
   3   8   2      181.75      151.95      6.23 o 
   4   8   2      164.88      158.00      9.16 o 
   5   8   2      221.58      225.42     18.09 o 
   6   8   2       19.97       40.99     10.97 o 
  -7   9   2       30.56       26.20     11.93 o 
  -6   9   2       12.75       21.10      6.21 o 
  -5   9   2        1.12        5.47      4.96 o 
  -4   9   2       62.58       52.11      4.00 o 
  -3   9   2       36.81       45.77      4.91 o 
  -2   9   2      131.48      141.67      7.89 o 
  -1   9   2      763.81      850.63     18.49 o 
   0   9   2      102.47      103.38      5.57 o 
   1   9   2     1484.59     1472.78     16.83 o 
   2   9   2     3345.23     3410.67     55.81 o 
   3   9   2       66.51       75.26      4.11 o 
   4   9   2      763.11      834.56     30.98 o 
   5   9   2       85.61       95.37     13.19 o 
   6   9   2        0.54        8.52      7.51 o 
  -6  10   2       22.45       27.18      7.08 o 
  -5  10   2       28.94       26.74      5.41 o 
  -4  10   2      105.61      112.35      6.41 o 
  -3  10   2       16.84       15.24      4.23 o 
  -2  10   2        4.17       10.04     10.64 o 
  -1  10   2      404.11      431.68     17.58 o 
   0  10   2     2361.58     2485.19     27.05 o 
   1  10   2       13.30       14.24      2.90 o 
   2  10   2     1631.43     1557.23     65.13 o 
   3  10   2     1221.04     1119.65     28.99 o 
   4  10   2     1467.10     1396.68     42.64 o 
   5  10   2        0.67       20.92      7.05 o 
   6  10   2       15.83        4.87      6.03 o 
  -6  11   2        5.88       17.46      7.79 o 
  -5  11   2        4.17        3.03      4.33 o 
  -4  11   2      150.51      161.71     11.36 o 
  -3  11   2       12.14       14.98      4.37 o 
  -2  11   2       49.57       54.15      7.90 o 
  -1  11   2      244.19      250.38     13.89 o 
   0  11   2      274.15      309.79     10.24 o 
   1  11   2        3.32        4.09      2.03 o 
   2  11   2       30.80       32.02      3.64 o 
   3  11   2      394.49      351.89     30.10 o 
   4  11   2        0.02       18.38      7.01 o 
   5  11   2       30.13       45.36     11.08 o 
   6  11   2      124.32      127.73     25.58 o 
  -6  12   2       81.05      107.25     12.67 o 
  -5  12   2      159.71      150.04     10.78 o 
  -4  12   2       84.83      111.99     11.93 o 
  -3  12   2       77.84       82.03      9.16 o 
  -2  12   2        0.17        2.13      4.86 o 
  -1  12   2      259.91      269.00     15.28 o 
   0  12   2        1.85       16.85      4.25 o 
   1  12   2      250.96      253.25     10.15 o 
   2  12   2      104.81       95.94      6.09 o 
   3  12   2      260.09      238.81     18.47 o 
   4  12   2        8.97        9.25     12.63 o 
   5  12   2        2.41       -3.29      8.23 o 
   6  12   2        0.70       12.33      8.37 o 
  -6  13   2       27.68       32.43      8.29 o 
  -5  13   2       93.18       74.44     13.97 o 
  -4  13   2      183.12      213.98     13.41 o 
  -3  13   2        0.00        3.65      4.79 o 
  -2  13   2       11.28       19.74      9.41 o 
  -1  13   2      188.76      179.49     17.51 o 
   0  13   2      274.06      277.67     12.79 o 
   1  13   2      229.89      225.30      8.92 o 
   2  13   2      472.90      443.35     13.59 o 
   3  13   2       45.80       44.25     10.43 o 
   4  13   2      451.96      452.05     27.64 o 
   5  13   2        0.73       -8.26      7.09 o 
   6  13   2       65.97       84.41     13.89 o 
  -6  14   2        3.08       12.45      6.74 o 
  -5  14   2        8.43        9.07      6.67 o 
  -4  14   2       29.52       43.30     14.04 o 
  -3  14   2       79.40       80.41     10.61 o 
  -2  14   2       31.37       33.95      6.91 o 
  -1  14   2      135.43      138.19     12.08 o 
   0  14   2      353.12      343.90     14.44 o 
   1  14   2      545.71      522.79     13.97 o 
   2  14   2      402.50      393.45     23.26 o 
   3  14   2      385.65      368.27     23.50 o 
   4  14   2        0.01       10.49      7.44 o 
   5  14   2       29.25       44.87     21.16 o 
  -5  15   2       21.40       21.04      8.55 o 
  -4  15   2       83.98       93.77     13.65 o 
  -3  15   2       29.79       28.60      7.80 o 
  -2  15   2        8.18        2.67      7.24 o 
  -1  15   2      153.47      167.59     14.26 o 
   0  15   2       31.83       37.67      5.88 o 
   1  15   2      118.03      117.66     12.74 o 
   2  15   2      184.66      181.95     16.51 o 
   3  15   2      274.04      299.99     22.12 o 
   4  15   2        0.19       22.21      8.31 o 
   5  15   2        2.48       17.39      9.07 o 
  -5  16   2       34.51       59.46     11.68 o 
  -4  16   2       41.31       36.45      9.19 o 
  -3  16   2        6.69       13.22      6.35 o 
  -2  16   2       77.60       53.43      9.44 o 
  -1  16   2      467.85      456.71     22.60 o 
   0  16   2       64.71       81.42      8.22 o 
   1  16   2       16.96       19.23      7.01 o 
   2  16   2      644.47      715.97     45.25 o 
   3  16   2        8.42       16.67      8.43 o 
   4  16   2       25.40       42.22     11.81 o 
   5  16   2        0.56       21.53     31.46 o 
  -5  17   2        0.41        1.21     11.02 o 
  -4  17   2        0.13       -0.56      7.80 o 
  -3  17   2       62.22       43.26      8.80 o 
  -2  17   2        6.11        3.53      5.69 o 
  -1  17   2      103.28      114.54     12.69 o 
   0  17   2       32.72       39.20      7.39 o 
   1  17   2        8.19       -3.27      9.17 o 
   2  17   2       91.18       95.69     14.10 o 
   3  17   2        9.76        2.76      5.76 o 
   4  17   2       15.08       12.74     13.66 o 
   5  17   2        1.86        5.95     16.51 o 
  -4  18   2        8.84        0.03      7.37 o 
  -3  18   2      193.06      200.86     17.08 o 
  -2  18   2       27.49       45.36      9.29 o 
  -1  18   2        2.26        7.32      6.20 o 
   0  18   2       19.04       27.28      5.65 o 
   1  18   2       14.13       15.11      6.88 o 
   2  18   2      184.43      212.17     25.92 o 
   3  18   2       71.46       67.02     12.80 o 
   4  18   2       24.41       22.17      8.44 o 
  -4  19   2       14.96       37.58     14.65 o 
  -3  19   2       18.68       32.47      9.48 o 
  -2  19   2       49.78       48.80      9.46 o 
  -1  19   2      216.27      217.97     17.90 o 
   0  19   2       22.72       28.36      5.87 o 
   1  19   2       18.35       21.70      7.80 o 
   2  19   2        4.60        7.68      7.42 o 
   3  19   2       30.43       24.28      8.74 o 
   4  19   2        0.44        1.40      8.82 o 
  -4  20   2        1.13       -9.91      7.75 o 
  -3  20   2       12.76        8.21     18.80 o 
  -2  20   2       26.29       57.91     10.76 o 
  -1  20   2        4.16       15.19      6.53 o 
   0  20   2       28.57       22.69      7.30 o 
   1  20   2        8.24        5.27      6.83 o 
   2  20   2      143.05      126.35     18.56 o 
   3  20   2       54.76       51.88     11.89 o 
  -3  21   2        6.97       26.93     11.27 o 
  -2  21   2       39.55       41.21      9.72 o 
  -1  21   2       26.08       20.66      8.40 o 
   0  21   2        3.89       14.72     11.99 o 
   1  21   2       16.18       24.39      8.19 o 
   2  21   2        0.62       10.20     13.05 o 
   3  21   2        0.31       14.10     26.57 o 
  -2  22   2        7.66       10.82     19.52 o 
  -1  22   2      125.82      118.36     14.74 o 
   0  22   2       55.48       48.44     15.65 o 
   1  22   2       10.48       20.32     12.72 o 
   2  22   2        0.00        1.66      7.25 o 
  -1  23   2      114.08      122.56     23.26 o 
   0  23   2       82.39       74.62     19.37 o 
   1  23   2       48.33       76.18     14.02 o 
  -7   0   3        1.55        0.92      8.57 o 
  -5   0   3       23.27       27.03      8.87 o 
  -3   0   3      435.69      475.61     12.58 o 
  -1   0   3      484.95      466.99     15.60 o 
   1   0   3    16314.78    15889.30     80.13 o 
   3   0   3      480.80      508.84     12.22 o 
   5   0   3     1040.52     1023.49     33.74 o 
   7   0   3       30.31       18.92     10.78 o 
  -7   1   3        5.53        1.39      7.11 o 
  -6   1   3       69.06       60.86     10.01 o 
  -5   1   3       41.52       32.25      4.04 o 
  -4   1   3       62.32       56.65      5.21 o 
  -3   1   3       55.56       48.30      3.23 o 
  -2   1   3      513.41      448.15      8.80 o 
  -1   1   3     2904.64     3103.66     24.28 o 
   0   1   3      421.31      358.56     11.00 o 
   1   1   3      720.96      633.13      8.73 o 
   2   1   3       69.83       53.79      2.75 o 
   3   1   3     1023.73     1061.56     13.17 o 
   4   1   3      116.10      113.39      5.87 o 
   5   1   3        1.67        6.82      2.54 o 
   6   1   3      159.85      152.57     10.82 o 
   7   1   3        6.06       12.37      7.42 o 
  -7   2   3       62.02       52.61     11.30 o 
  -6   2   3       94.20       75.20     11.29 o 
  -5   2   3       34.40       43.76      5.46 o 
  -4   2   3       20.45       19.73      3.48 o 
  -3   2   3      381.55      382.36     17.08 o 
  -2   2   3     2755.68     2763.98     20.29 o 
  -1   2   3     1123.61     1169.74     22.00 o 
   0   2   3      293.68      308.46     18.16 o 
   1   2   3       14.18       14.55      2.26 o 
   2   2   3     2709.50     2703.82     18.15 o 
   3   2   3      602.77      603.54     11.69 o 
   4   2   3       24.66       29.27      2.95 o 
   5   2   3      264.49      278.58      9.67 o 
   6   2   3        1.76        2.50      4.44 o 
   7   2   3       34.07       39.43     10.67 o 
  -7   3   3       55.09       54.26     10.59 o 
  -6   3   3        0.91        0.71      6.09 o 
  -5   3   3      208.43      185.98      9.85 o 
  -4   3   3        1.01       -0.08      2.97 o 
  -3   3   3        3.58        9.21      4.68 o 
  -2   3   3     7631.58     7483.33    113.00 o 
  -1   3   3       11.34        8.04      2.03 o 
   0   3   3     2286.90     2299.80     40.63 o 
   1   3   3      101.99       81.64      3.09 o 
   2   3   3      423.27      425.92      6.66 o 
   3   3   3        6.59        6.20      1.82 o 
   4   3   3       10.59        7.88      2.60 o 
   5   3   3       89.23       88.84      5.62 o 
   6   3   3      143.16      159.50     16.97 o 
   7   3   3       20.87       15.19      8.83 o 
  -7   4   3        0.00       -9.39     11.76 o 
  -6   4   3       56.02       65.54      9.10 o 
  -5   4   3       10.31        5.15      3.86 o 
  -4   4   3      461.44      429.49     17.24 o 
  -3   4   3      152.37      166.60      9.76 o 
  -2   4   3        7.74        5.11      2.76 o 
  -1   4   3      934.52      864.33     10.68 o 
   0   4   3        7.57       13.64      3.83 o 
   1   4   3      986.06      922.64     12.94 o 
   2   4   3      821.60      804.27     11.06 o 
   3   4   3      174.40      183.92      9.43 o 
   4   4   3        2.80        1.72      2.16 o 
   5   4   3      328.01      325.66     11.07 o 
   6   4   3        8.61        6.71      7.41 o 
   7   4   3       28.51       33.89     15.47 o 
  -7   5   3        7.41       16.52      8.07 o 
  -6   5   3        8.04       -1.18      5.65 o 
  -5   5   3      164.18      144.47      9.16 o 
  -4   5   3        0.06        7.54      4.18 o 
  -3   5   3      122.94      122.70      8.95 o 
  -2   5   3       39.67       49.23      4.26 o 
  -1   5   3     2584.52     2608.20     20.18 o 
   0   5   3      121.24      157.07      4.98 o 
   1   5   3     2575.12     2641.00     26.39 o 
   2   5   3     2079.06     2214.88     20.19 o 
   3   5   3      654.96      692.04     11.09 o 
   4   5   3       20.98       21.46      2.82 o 
   5   5   3      495.31      505.74     16.37 o 
   6   5   3       45.49       46.92      9.17 o 
   7   5   3        0.81       13.26      9.15 o 
  -7   6   3        0.04       10.42      8.82 o 
  -6   6   3       72.24       82.83     29.73 o 
  -5   6   3        0.17       -0.55      4.39 o 
  -4   6   3        0.01       -1.54      5.11 o 
  -3   6   3      168.99      178.50      6.52 o 
  -2   6   3     1300.43     1319.31     24.04 o 
  -1   6   3       31.48       29.08      3.80 o 
   0   6   3     1105.46     1067.17     17.85 o 
   1   6   3        3.83        6.51      3.02 o 
   2   6   3       69.06       84.77      4.26 o 
   3   6   3      909.60      994.69     21.17 o 
   4   6   3      534.37      531.06     15.50 o 
   5   6   3       87.13       84.28     10.58 o 
   6   6   3        2.64       13.26      5.45 o 
  -7   7   3        0.57        6.98      9.08 o 
  -6   7   3      126.38      151.59     25.54 o 
  -5   7   3       22.78       14.44      4.64 o 
  -4   7   3      535.22      573.31     20.43 o 
  -3   7   3      527.15      553.48     19.36 o 
  -2   7   3     1933.12     1984.28     31.71 o 
  -1   7   3       12.99       15.61      3.07 o 
   0   7   3      737.57      684.15     12.50 o 
   1   7   3      451.74      490.85     14.86 o 
   2   7   3     1012.15     1027.14     18.41 o 
   3   7   3      433.02      414.77      9.75 o 
   4   7   3       42.47       36.33      4.84 o 
   5   7   3        0.75        8.26      5.75 o 
   6   7   3        2.76        5.97      6.61 o 
  -7   8   3       17.02        9.25      8.79 o 
  -6   8   3        5.09       -6.81      7.72 o 
  -5   8   3       42.59       30.22      6.38 o 
  -4   8   3        0.94        8.99      5.28 o 
  -3   8   3      574.65      597.59     22.15 o 
  -2   8   3     1836.24     2016.50     34.06 o 
  -1   8   3      939.75      873.03     17.75 o 
   0   8   3       30.22       28.53      3.01 o 
   1   8   3     1007.36     1043.13     16.88 o 
   2   8   3     4522.71     4620.67     46.82 o 
   3   8   3       27.58       43.30      8.32 o 
   4   8   3      113.26      112.87     10.60 o 
   5   8   3       95.86       81.58     11.94 o 
   6   8   3        5.44       11.20      6.09 o 
  -7   9   3      116.51      158.48     23.81 o 
  -6   9   3        0.02       11.71      5.86 o 
  -5   9   3      105.13       90.38      8.45 o 
  -4   9   3       90.33       88.02      6.48 o 
  -3   9   3      396.10      354.86     14.85 o 
  -2   9   3      526.66      525.23     18.67 o 
  -1   9   3      530.06      512.86     14.34 o 
   0   9   3      434.74      443.83     10.39 o 
   1   9   3      955.31      956.86     30.07 o 
   2   9   3     1904.00     1928.20     31.55 o 
   3   9   3       87.15       88.53     11.32 o 
   4   9   3       16.94       32.56      8.62 o 
   5   9   3      314.60      302.91     21.45 o 
   6   9   3       21.25       16.05      6.36 o 
  -6  10   3       35.71       45.77     10.09 o 
  -5  10   3       42.05       40.02      6.21 o 
  -4  10   3       24.83       20.64      3.40 o 
  -3  10   3       30.37       33.55      5.63 o 
  -2  10   3      625.47      571.14     20.62 o 
  -1  10   3       92.66      106.70      7.14 o 
   0  10   3      456.94      458.08     13.66 o 
   1  10   3       11.83        4.03      3.99 o 
   2  10   3     2148.03     2118.94     46.78 o 
   3  10   3       85.19       78.56     10.84 o 
   4  10   3      948.93      915.16     35.42 o 
   5  10   3       38.58       55.99     10.94 o 
   6  10   3       11.68       11.12      7.33 o 
  -6  11   3        0.60        5.77      5.42 o 
  -5  11   3       28.34       35.43      6.03 o 
  -4  11   3      274.41      285.42     18.42 o 
  -3  11   3        2.63        4.79      4.78 o 
  -2  11   3        1.26        9.24      5.10 o 
  -1  11   3        1.63        1.90      4.53 o 
   0  11   3      122.87      130.34      5.53 o 
   1  11   3        8.77       12.88      3.06 o 
   2  11   3      183.48      176.38     15.09 o 
   3  11   3     1512.63     1509.18     43.63 o 
   4  11   3     1021.46     1015.76     38.61 o 
   5  11   3       65.80       75.28     20.22 o 
   6  11   3       11.37        9.23      8.23 o 
  -6  12   3       22.70       21.16      9.78 o 
  -5  12   3       38.53       34.28      6.06 o 
  -4  12   3      121.14      126.20     12.74 o 
  -3  12   3      376.43      376.11     18.32 o 
  -2  12   3        5.08        1.42      5.34 o 
  -1  12   3        0.68        1.33      4.26 o 
   0  12   3     3876.86     3853.91     51.92 o 
   1  12   3        3.90        4.80      3.38 o 
   2  12   3       38.99       39.50      9.81 o 
   3  12   3      209.83      196.83     17.19 o 
   4  12   3        1.27       15.19     20.81 o 
   5  12   3        2.03       15.00      7.23 o 
   6  12   3       15.39       34.57     11.07 o 
  -6  13   3        0.22        1.02      6.34 o 
  -5  13   3        2.21        1.00      5.66 o 
  -4  13   3      175.05      178.00     15.18 o 
  -3  13   3       44.25       38.15      7.42 o 
  -2  13   3        0.39        2.86      6.68 o 
  -1  13   3      171.33      189.41     13.48 o 
   0  13   3       14.40       15.89      3.12 o 
   1  13   3      264.65      258.41      9.70 o 
   2  13   3        0.68        3.73      6.15 o 
   3  13   3      134.97      145.18     15.08 o 
   4  13   3        0.36        3.33      7.15 o 
   5  13   3       68.89       76.02     15.62 o 
  -6  14   3       18.25       24.39      7.63 o 
  -5  14   3       15.25        8.40      5.15 o 
  -4  14   3        0.86        1.70      5.51 o 
  -3  14   3       18.42       12.59      5.36 o 
  -2  14   3      368.13      328.05     18.81 o 
  -1  14   3      195.71      188.00     14.22 o 
   0  14   3       77.91       82.38      5.87 o 
   1  14   3       71.86       76.71      5.41 o 
   2  14   3      326.81      327.40     21.55 o 
   3  14   3      968.60      955.83     38.47 o 
   4  14   3        0.08       12.18     11.54 o 
   5  14   3        7.50       15.84      8.51 o 
  -5  15   3       50.76       63.27      9.45 o 
  -4  15   3        0.21        8.95     10.06 o 
  -3  15   3       63.08       62.15      9.27 o 
  -2  15   3       18.94       15.33      9.58 o 
  -1  15   3      127.27      109.41     17.65 o 
   0  15   3       72.31       73.74      7.89 o 
   1  15   3        1.84        1.63      3.03 o 
   2  15   3      140.86      150.30     15.66 o 
   3  15   3     1120.89     1121.56     42.59 o 
   4  15   3        5.10       31.39     10.19 o 
   5  15   3       10.79        0.37      6.75 o 
  -5  16   3        0.16       -6.23      6.15 o 
  -4  16   3        1.31        4.35     10.31 o 
  -3  16   3        1.13       10.33      4.67 o 
  -2  16   3        2.06        3.18      8.09 o 
  -1  16   3       46.44       62.83      9.41 o 
   0  16   3      302.73      288.88     19.85 o 
   1  16   3       10.73        6.68      3.96 o 
   2  16   3        0.15       -5.65      7.19 o 
   3  16   3      120.61      122.88     15.62 o 
   4  16   3        0.08       12.97      9.13 o 
   5  16   3       20.90       17.53      9.83 o 
  -5  17   3       15.31       17.99      9.65 o 
  -4  17   3      172.88      174.69     26.12 o 
  -3  17   3      231.39      236.42     17.77 o 
  -2  17   3        2.17        2.43      5.05 o 
  -1  17   3      159.92      149.42     25.22 o 
   0  17   3      283.25      281.01     14.75 o 
   1  17   3      122.91      129.92     14.85 o 
   2  17   3      144.62      177.23     17.94 o 
   3  17   3       28.90       31.24      8.86 o 
   4  17   3       65.93       35.92     24.06 o 
  -4  18   3       25.11       24.96     11.92 o 
  -3  18   3        0.02       -0.63      6.13 o 
  -2  18   3        1.19       13.85     10.67 o 
  -1  18   3       10.23       18.42      7.18 o 
   0  18   3      129.36      156.98     11.63 o 
   1  18   3       90.04       74.90     11.94 o 
   2  18   3       42.12       46.05     10.37 o 
   3  18   3        3.88       13.98      7.90 o 
   4  18   3      169.29      156.93     19.19 o 
  -4  19   3        0.00        0.81      7.54 o 
  -3  19   3       25.17       25.89     11.48 o 
  -2  19   3        0.28        6.68      6.18 o 
  -1  19   3        0.03        3.66      7.97 o 
   0  19   3        0.04        4.79      8.39 o 
   1  19   3       75.97       88.88     13.27 o 
   2  19   3       56.58       80.61     21.23 o 
   3  19   3      133.23      147.92     17.93 o 
   4  19   3       66.05       74.41     14.25 o 
  -3  20   3        1.59       14.17     12.59 o 
  -2  20   3      112.07       96.35     13.08 o 
  -1  20   3       30.67       33.66     16.55 o 
   0  20   3       40.21       31.74     12.14 o 
   1  20   3       48.45       57.73     11.90 o 
   2  20   3       81.93       97.47     14.87 o 
   3  20   3       10.90        8.76     17.36 o 
  -3  21   3        0.19       30.79     13.81 o 
  -2  21   3       28.93       35.37      9.70 o 
  -1  21   3        1.83       -1.50      6.88 o 
   0  21   3        0.00       -0.10     10.46 o 
   1  21   3       70.49       53.77     17.89 o 
   2  21   3       12.03       11.84      6.72 o 
   3  21   3        5.36        0.12      7.35 o 
  -2  22   3        2.47       -0.47      6.13 o 
  -1  22   3       85.18       69.55     18.22 o 
   0  22   3        3.93       -6.03      7.79 o 
   1  22   3        2.24        9.05      8.34 o 
   2  22   3       50.98       73.12     14.71 o 
  -1  23   3      161.20      140.60     24.86 o 
   0  23   3       43.99       41.82     15.84 o 
  -6   0   4       61.75       49.46     13.08 o 
  -4   0   4      355.75      320.11     23.66 o 
  -2   0   4        4.94        9.30      4.50 o 
   0   0   4     7643.57     7275.91     76.10 o 
   2   0   4      871.65      900.40     18.76 o 
   4   0   4        9.96       22.77      4.88 o 
   6   0   4      796.61      814.22     34.44 o 
  -7   1   4        3.96       -4.50      6.57 o 
  -6   1   4       11.34       16.99      7.09 o 
  -5   1   4      301.54      293.45     11.14 o 
  -4   1   4      363.80      391.85     12.83 o 
  -3   1   4       77.33       65.79      3.92 o 
  -2   1   4       94.02      103.40      4.08 o 
  -1   1   4     1193.31     1205.52     16.72 o 
   0   1   4      117.60      115.33      7.87 o 
   1   1   4      207.66      225.57      7.52 o 
   2   1   4     1386.53     1498.79     13.81 o 
   3   1   4        2.19        2.07      2.10 o 
   4   1   4      465.47      441.86     11.38 o 
   5   1   4      100.93      115.39      6.61 o 
   6   1   4        4.21       11.59      5.53 o 
   7   1   4       11.87       14.66      8.73 o 
  -7   2   4        0.25       -3.64      6.98 o 
  -6   2   4        1.44      -11.78      7.30 o 
  -5   2   4       10.42        7.02      4.01 o 
  -4   2   4       20.71       22.43      5.90 o 
  -3   2   4       10.81        6.97      1.62 o 
  -2   2   4      698.48      695.86     14.94 o 
  -1   2   4      923.69      925.13     14.11 o 
   0   2   4     2514.04     2403.95     32.52 o 
   1   2   4        0.53        4.54      2.54 o 
   2   2   4       52.51       61.83      2.99 o 
   3   2   4     3276.17     3257.31     27.98 o 
   4   2   4       25.88       33.80      4.08 o 
   5   2   4       37.11       52.13      4.71 o 
   6   2   4        0.19        3.43      6.04 o 
   7   2   4        0.09        1.14     10.45 o 
  -7   3   4      131.59      101.81     14.45 o 
  -6   3   4       53.03       67.55     10.80 o 
  -5   3   4       11.90       12.05      4.13 o 
  -4   3   4       10.26       17.04      7.88 o 
  -3   3   4       65.54       55.69      7.56 o 
  -2   3   4      343.49      349.96      8.08 o 
  -1   3   4       33.65       44.54      4.78 o 
   0   3   4     4197.59     4307.04     44.51 o 
   1   3   4        2.46        4.58      1.73 o 
   2   3   4     1056.03     1116.79     11.74 o 
   3   3   4       34.98       27.76      5.54 o 
   4   3   4      170.35      158.87      7.47 o 
   5   3   4        2.92        4.75      4.16 o 
   6   3   4       81.46       85.86     13.41 o 
   7   3   4       94.04       80.88     13.81 o 
  -7   4   4       23.35       12.51      7.05 o 
  -6   4   4       48.31       56.72     11.87 o 
  -5   4   4       39.52       53.36      6.23 o 
  -4   4   4       54.66       46.88      7.26 o 
  -3   4   4      327.51      310.94      7.85 o 
  -2   4   4       19.26        6.37      2.36 o 
  -1   4   4      262.25      289.43      7.47 o 
   0   4   4      175.70      177.15     14.50 o 
   1   4   4      275.33      294.50      8.82 o 
   2   4   4      172.53      180.07      6.03 o 
   3   4   4      380.32      401.54      9.77 o 
   4   4   4      232.17      255.08      9.31 o 
   5   4   4      174.21      186.19      8.86 o 
   6   4   4        6.92       11.47      8.19 o 
  -7   5   4       28.99       31.65     12.22 o 
  -6   5   4       12.30       41.99      9.27 o 
  -5   5   4       38.96       30.84      5.73 o 
  -4   5   4       49.88       49.17      8.33 o 
  -3   5   4       33.91       15.47      3.80 o 
  -2   5   4      101.46      103.60      4.95 o 
  -1   5   4     1131.70     1113.51     23.49 o 
   0   5   4     1089.82     1008.90     18.11 o 
   1   5   4        0.44        2.90      4.16 o 
   2   5   4        8.65        3.94      3.50 o 
   3   5   4       18.81       12.64      2.13 o 
   4   5   4      347.45      356.06     11.66 o 
   5   5   4      727.74      725.24     22.11 o 
   6   5   4       88.68       73.69     12.35 o 
  -7   6   4        0.03       -9.42      6.74 o 
  -6   6   4        2.77        7.97      6.06 o 
  -5   6   4        5.62        6.13      4.50 o 
  -4   6   4       75.54       80.02      8.89 o 
  -3   6   4     1275.39     1258.29     19.48 o 
  -2   6   4      215.50      213.99      7.88 o 
  -1   6   4      469.49      496.99     10.84 o 
   0   6   4      572.84      672.77     15.01 o 
   1   6   4     4884.52     4856.74    107.21 o 
   2   6   4        3.65       -2.13      2.61 o 
   3   6   4       10.63        5.79      1.82 o 
   4   6   4     1301.91     1240.36     24.67 o 
   5   6   4      465.54      451.04     24.55 o 
   6   6   4       22.59       46.63     12.67 o 
  -7   7   4       64.34       73.68     14.83 o 
  -6   7   4      672.28      550.57     27.29 o 
  -5   7   4      109.46       79.97     10.34 o 
  -4   7   4       95.27       93.15      9.04 o 
  -3   7   4      280.67      308.05     12.06 o 
  -2   7   4       74.29       75.49      7.19 o 
  -1   7   4      732.21      772.27     14.30 o 
   0   7   4       39.33       37.06      4.10 o 
   1   7   4     4301.08     4220.53     86.48 o 
   2   7   4       10.63       12.84      4.37 o 
   3   7   4      148.65      153.13      8.69 o 
   4   7   4     1270.41     1295.00     29.74 o 
   5   7   4       45.28       45.40      8.58 o 
   6   7   4        4.93       14.87      7.01 o 
  -7   8   4       82.70       71.68     14.58 o 
  -6   8   4       47.15       47.89      8.70 o 
  -5   8   4      368.96      371.60     15.52 o 
  -4   8   4       24.79       35.05      6.68 o 
  -3   8   4       10.74        5.04      4.57 o 
  -2   8   4      969.94     1077.86     25.84 o 
  -1   8   4     1966.21     1934.89     26.67 o 
   0   8   4        3.74       11.20      2.83 o 
   1   8   4     2242.16     2294.08     43.33 o 
   2   8   4     3190.43     3026.26     37.74 o 
   3   8   4        8.91        4.81      6.73 o 
   4   8   4      217.16      223.11     17.64 o 
   5   8   4       91.42       99.02     12.99 o 
   6   8   4       12.62       10.17      7.09 o 
  -6   9   4      170.50      165.26     14.69 o 
  -5   9   4       32.65       40.85      7.71 o 
  -4   9   4      651.70      647.90     26.49 o 
  -3   9   4      374.37      380.69     15.61 o 
  -2   9   4      680.13      615.70     42.92 o 
  -1   9   4      282.32      309.25     11.42 o 
   0   9   4     1853.15     1946.47     28.09 o 
   1   9   4      109.54      128.15      5.57 o 
   2   9   4      976.23     1045.37     23.07 o 
   3   9   4      350.80      358.46     20.76 o 
   4   9   4       32.91       34.95      7.92 o 
   5   9   4       50.78       45.80      9.65 o 
   6   9   4       31.58       29.75      9.04 o 
  -6  10   4        3.79        1.02      4.61 o 
  -5  10   4      138.36      139.37     12.52 o 
  -4  10   4       71.15       65.26      8.54 o 
  -3  10   4      147.82      147.70     10.24 o 
  -2  10   4       97.06       94.48      9.39 o 
  -1  10   4      287.19      285.03     11.37 o 
   0  10   4       95.26      106.10     12.01 o 
   1  10   4      807.50      830.17     15.20 o 
   2  10   4      177.69      179.58     12.53 o 
   3  10   4        8.33        4.26      5.32 o 
   4  10   4      293.40      279.23     20.14 o 
   5  10   4       18.20       41.08     10.27 o 
   6  10   4       65.04       78.27     19.47 o 
  -6  11   4       21.07       28.47      6.48 o 
  -5  11   4      108.07      130.29     13.11 o 
  -4  11   4        0.83       16.87      6.02 o 
  -3  11   4       67.93       79.34      8.56 o 
  -2  11   4       23.92       19.96      5.34 o 
  -1  11   4      166.62      149.87      8.78 o 
   0  11   4      102.03       96.11      5.48 o 
   1  11   4     1964.82     1987.41     25.64 o 
   2  11   4      514.24      468.91     16.59 o 
   3  11   4        3.75        8.71      5.90 o 
   4  11   4        0.26        0.91      9.11 o 
   5  11   4       51.91       41.22     10.14 o 
   6  11   4        0.25        9.98     21.60 o 
  -6  12   4        3.09       19.59      6.34 o 
  -5  12   4      241.43      210.63     14.83 o 
  -4  12   4      381.39      379.16     29.21 o 
  -3  12   4       40.06       40.41      7.11 o 
  -2  12   4        0.04        5.38      4.91 o 
  -1  12   4      558.61      548.72     16.52 o 
   0  12   4      563.08      584.08     14.44 o 
   1  12   4      259.20      244.03      9.83 o 
   2  12   4      236.00      238.20     17.76 o 
   3  12   4       43.27       36.94      9.84 o 
   4  12   4       21.37       22.80      8.71 o 
   5  12   4       83.98       84.89     13.92 o 
   6  12   4       95.45       82.00     14.30 o 
  -6  13   4       14.87       29.43      7.93 o 
  -5  13   4       15.82       18.97      5.55 o 
  -4  13   4       27.30       27.78      8.68 o 
  -3  13   4       17.17       17.73      9.53 o 
  -2  13   4       17.72       21.56      6.49 o 
  -1  13   4      478.38      466.01     21.76 o 
   0  13   4       44.76       52.67      4.53 o 
   1  13   4      113.65       99.25      7.03 o 
   2  13   4      446.02      428.56     23.83 o 
   3  13   4      859.16      761.49     33.83 o 
   4  13   4       41.20       57.87     11.56 o 
   5  13   4       27.79       35.70     10.95 o 
  -6  14   4        0.30        4.97      8.73 o 
  -5  14   4        1.48        2.36      5.83 o 
  -4  14   4       23.19       33.08      8.44 o 
  -3  14   4        1.38        3.75      9.56 o 
  -2  14   4        0.02        4.49      5.11 o 
  -1  14   4       17.74       21.03      5.79 o 
   0  14   4      400.27      375.85     21.16 o 
   1  14   4      340.38      359.81     13.46 o 
   2  14   4      105.49      108.25     13.09 o 
   3  14   4      404.21      377.79     24.67 o 
   4  14   4        0.07       18.39      8.69 o 
   5  14   4        7.81       13.66      8.72 o 
  -5  15   4       39.30       25.18      8.32 o 
  -4  15   4        9.04       28.25      9.86 o 
  -3  15   4        0.19        5.50      5.78 o 
  -2  15   4       70.00       74.69     19.74 o 
  -1  15   4        2.85       -0.85      5.83 o 
   0  15   4        8.40        6.67      4.13 o 
   1  15   4        9.48       14.89      5.18 o 
   2  15   4      124.50      127.32     15.00 o 
   3  15   4       93.77       98.89     13.94 o 
   4  15   4       80.98       89.54     13.98 o 
   5  15   4       34.88       58.29     23.70 o 
  -5  16   4        0.43       21.45      8.20 o 
  -4  16   4        4.67       13.19     12.55 o 
  -3  16   4       29.84       43.54      8.18 o 
  -2  16   4        0.07        4.14      4.97 o 
  -1  16   4       17.46       16.04      5.91 o 
   0  16   4        4.75        5.30      4.26 o 
   1  16   4       25.64       29.43      8.58 o 
   2  16   4        5.36       15.25     12.99 o 
   3  16   4       12.89       27.00     10.15 o 
   4  16   4       80.30      103.47     16.00 o 
   5  16   4       29.59       54.53     12.67 o 
  -5  17   4       16.55       33.06      9.04 o 
  -4  17   4        0.00      -16.13     11.94 o 
  -3  17   4        0.01       15.40      6.68 o 
  -2  17   4        0.18        1.60      4.87 o 
  -1  17   4        3.68       10.32     12.69 o 
   0  17   4       46.73       38.72      7.54 o 
   1  17   4       91.29       80.86     12.19 o 
   2  17   4       40.41       44.49     10.15 o 
   3  17   4       33.39       25.01      8.96 o 
   4  17   4       42.40       64.33     18.97 o 
  -4  18   4       15.64       29.11     13.47 o 
  -3  18   4        0.02        6.40      6.74 o 
  -2  18   4       23.42       27.93      7.61 o 
  -1  18   4       16.90       22.37     20.38 o 
   0  18   4       66.27       64.69      9.59 o 
   1  18   4       31.55       37.22     19.13 o 
   2  18   4        3.83       12.57      7.79 o 
   3  18   4      130.92      147.72     18.15 o 
   4  18   4        4.18       10.78      8.64 o 
  -4  19   4       31.75       60.94     19.77 o 
  -3  19   4       46.90       48.45     15.60 o 
  -2  19   4       26.71       29.24      7.88 o 
  -1  19   4        0.03       -0.82      4.79 o 
   0  19   4        8.18       40.80     15.87 o 
   1  19   4       14.50       25.95      9.68 o 
   2  19   4        1.69       12.66      6.89 o 
   3  19   4       17.99       12.96      8.30 o 
  -3  20   4        6.76        8.02      9.24 o 
  -2  20   4       45.13       50.22      9.65 o 
  -1  20   4       11.13       13.61      6.16 o 
   0  20   4       49.50       52.63     14.93 o 
   1  20   4        0.48      -12.45      7.07 o 
   2  20   4        2.26        6.52     11.71 o 
   3  20   4        4.77       -0.02      8.14 o 
  -3  21   4        1.35      -12.09     12.09 o 
  -2  21   4       22.08       18.26     13.20 o 
  -1  21   4        4.72       -9.52     10.54 o 
   0  21   4        0.06       22.77     13.76 o 
   1  21   4       24.19       20.51     10.02 o 
   2  21   4       13.67       27.41      9.93 o 
  -2  22   4       10.62       13.87      7.53 o 
  -1  22   4        0.07       10.02     10.85 o 
   0  22   4        0.39        5.87      7.88 o 
   1  22   4        0.00        8.55      9.66 o 
   0  23   4       34.94       45.33     17.75 o 
  -7   0   5      287.35      275.27     33.17 o 
  -5   0   5        9.56       -3.65     10.03 o 
  -3   0   5      359.71      373.34     22.17 o 
  -1   0   5     2351.22     2289.75     32.09 o 
   1   0   5      357.27      338.10     13.35 o 
   3   0   5        6.01       12.26      7.79 o 
   5   0   5      229.88      234.77     13.53 o 
  -7   1   5       30.26       16.82      7.11 o 
  -6   1   5      144.08      111.26     14.62 o 
  -5   1   5       23.88       28.83      5.17 o 
  -4   1   5       14.14       15.40      2.34 o 
  -3   1   5        1.20        2.03      1.84 o 
  -2   1   5      202.13      181.26      5.99 o 
  -1   1   5      521.83      583.89     13.39 o 
   0   1   5     2358.16     2324.07     46.26 o 
   1   1   5       90.17      109.11      5.50 o 
   2   1   5     2389.46     2447.61     21.21 o 
   3   1   5      101.33      104.83      5.66 o 
   4   1   5       26.36       26.77      3.83 o 
   5   1   5      424.90      458.62     13.00 o 
   6   1   5      365.34      373.82     20.02 o 
  -7   2   5        5.15       21.22     10.31 o 
  -6   2   5      115.90       73.92     12.60 o 
  -5   2   5        6.83        2.82      3.13 o 
  -4   2   5       34.57       25.00      6.02 o 
  -3   2   5      278.59      309.92      8.76 o 
  -2   2   5     4786.85     5254.50     54.64 o 
  -1   2   5        8.63       16.50      3.57 o 
   0   2   5       54.83       48.41      6.35 o 
   1   2   5        5.44        0.40      2.30 o 
   2   2   5     2727.85     2804.15     24.22 o 
   3   2   5      402.64      403.82     10.41 o 
   4   2   5      328.13      346.54     11.18 o 
   5   2   5      376.33      399.70     12.30 o 
   6   2   5       20.82       27.25      7.91 o 
  -7   3   5       14.65       20.99      9.02 o 
  -6   3   5      450.84      413.40     26.35 o 
  -5   3   5        0.83       -2.05      5.53 o 
  -4   3   5      405.80      398.03     14.97 o 
  -3   3   5        5.21        4.81      1.60 o 
  -2   3   5     1174.12     1248.66     19.20 o 
  -1   3   5       91.97       95.62      5.30 o 
   0   3   5      110.38       87.49      7.57 o 
   1   3   5      384.82      411.99     13.02 o 
   2   3   5      414.35      426.58     20.40 o 
   3   3   5      101.47       83.86     11.27 o 
   4   3   5      167.31      192.22      8.46 o 
   5   3   5      260.64      256.64     10.01 o 
   6   3   5        4.34        3.93      5.67 o 
  -7   4   5        2.63       14.08      7.56 o 
  -6   4   5       62.06       45.67     10.35 o 
  -5   4   5        4.76       15.56      8.41 o 
  -4   4   5       68.53       75.94      9.48 o 
  -3   4   5      192.89      170.18      5.65 o 
  -2   4   5        3.84        3.17      2.00 o 
  -1   4   5     1023.96      984.64     17.66 o 
   0   4   5      958.01     1009.21     50.91 o 
   1   4   5       55.78       60.12      3.23 o 
   2   4   5     1017.21     1050.07     19.90 o 
   3   4   5        0.56        0.80      2.42 o 
   4   4   5       55.94       75.55      7.68 o 
   5   4   5       48.62       38.99      5.43 o 
   6   4   5      153.00      155.36     13.00 o 
  -7   5   5        0.87        0.40      6.28 o 
  -6   5   5       31.90       47.63     10.94 o 
  -5   5   5       12.88        9.78      5.41 o 
  -4   5   5      289.02      264.72     14.46 o 
  -3   5   5      530.64      495.87     10.15 o 
  -2   5   5       34.86       46.03      4.56 o 
  -1   5   5      445.87      477.84     12.83 o 
   0   5   5        5.62       11.25      5.96 o 
   1   5   5     2518.37     2523.26     23.31 o 
   2   5   5        2.23        0.73      2.07 o 
   3   5   5       99.31      101.52      5.90 o 
   4   5   5      140.84      161.62      8.16 o 
   5   5   5        1.13        5.99      5.61 o 
   6   5   5        8.29        1.93      5.54 o 
  -7   6   5        2.91        7.76      6.80 o 
  -6   6   5      106.10      118.90     13.49 o 
  -5   6   5        9.12       22.95      8.01 o 
  -4   6   5       10.52       12.03      5.71 o 
  -3   6   5      174.32      159.68      7.33 o 
  -2   6   5      218.01      227.03      7.88 o 
  -1   6   5      678.86      597.76     11.42 o 
   0   6   5      528.19      504.85     14.67 o 
   1   6   5      391.13      370.18     17.31 o 
   2   6   5       12.74        5.53      5.54 o 
   3   6   5      113.97      104.96      8.55 o 
   4   6   5      154.34      142.63      7.57 o 
   5   6   5       66.17       55.32     17.87 o 
   6   6   5        8.19       23.54      8.60 o 
  -7   7   5        1.41       17.25     15.18 o 
  -6   7   5       91.86       84.35     11.03 o 
  -5   7   5       19.06       23.05      7.36 o 
  -4   7   5        9.08       12.14      5.80 o 
  -3   7   5     1069.93     1029.48     20.55 o 
  -2   7   5      558.98      575.47     11.80 o 
  -1   7   5      131.70      103.13      5.78 o 
   0   7   5      211.41      202.66      9.34 o 
   1   7   5       72.03       58.55      3.85 o 
   2   7   5      242.95      243.06     14.71 o 
   3   7   5        0.36        3.08      2.90 o 
   4   7   5       14.31       11.42      6.09 o 
   5   7   5        4.91        8.86      5.71 o 
   6   7   5        2.31       -1.72      4.76 o 
  -7   8   5       54.48       74.44     13.84 o 
  -6   8   5       12.76       31.01      7.40 o 
  -5   8   5        5.36        7.67      6.06 o 
  -4   8   5       27.54       24.99      6.34 o 
  -3   8   5     1515.84     1576.98     26.57 o 
  -2   8   5      175.63      172.47      8.96 o 
  -1   8   5       21.23       38.12      4.54 o 
   0   8   5      611.70      640.76     13.22 o 
   1   8   5      489.17      478.51     23.11 o 
   2   8   5       40.59       55.03      8.90 o 
   3   8   5        4.10        3.60      5.80 o 
   4   8   5      334.11      319.84     21.30 o 
   5   8   5        4.12       10.48     15.02 o 
   6   8   5        2.50        9.25      6.98 o 
  -6   9   5      103.49      123.41     17.25 o 
  -5   9   5       48.17       42.48      8.07 o 
  -4   9   5        0.81        3.52      5.07 o 
  -3   9   5       66.08       68.66      6.32 o 
  -2   9   5        0.53        3.18      4.41 o 
  -1   9   5        5.19       11.86      4.29 o 
   0   9   5       39.29       56.44      6.13 o 
   1   9   5      130.82      118.49      5.56 o 
   2   9   5       20.47       13.44      3.71 o 
   3   9   5       13.94        6.69      5.02 o 
   4   9   5       86.44       76.04     11.33 o 
   5   9   5       28.85       42.64     10.12 o 
   6   9   5       19.39       35.74      9.49 o 
  -6  10   5       50.77       67.48      9.91 o 
  -5  10   5        1.77       -0.93      5.48 o 
  -4  10   5        1.74       -4.26      5.99 o 
  -3  10   5       17.56       15.07      4.26 o 
  -2  10   5       18.87       12.30      4.88 o 
  -1  10   5     1500.21     1412.75     25.10 o 
   0  10   5       33.88       40.81      5.67 o 
   1  10   5      109.84      117.52      7.19 o 
   2  10   5       33.34       29.65      4.57 o 
   3  10   5        0.26        5.76     10.05 o 
   4  10   5       15.85       26.35      8.88 o 
   5  10   5       10.07       17.31      7.68 o 
   6  10   5        0.46        0.38      6.98 o 
  -6  11   5        6.18        5.29      4.24 o 
  -5  11   5      230.87      192.41     14.53 o 
  -4  11   5      119.69      122.87     10.81 o 
  -3  11   5        0.03        4.28      3.72 o 
  -2  11   5      117.02      109.30     10.16 o 
  -1  11   5      161.33      166.86      9.41 o 
   0  11   5       80.93       83.35      7.96 o 
   1  11   5      108.01      106.13      5.87 o 
   2  11   5        0.13        2.57      5.14 o 
   3  11   5      248.55      250.88     18.96 o 
   4  11   5      198.69      175.54     16.73 o 
   5  11   5        2.13       -2.27      6.93 o 
   6  11   5        0.46       11.32      7.48 o 
  -6  12   5        2.51       14.22      5.34 o 
  -5  12   5       93.70       88.04     10.70 o 
  -4  12   5      229.65      213.04     14.23 o 
  -3  12   5      135.57      135.12     11.37 o 
  -2  12   5        2.08       10.62      7.42 o 
  -1  12   5      270.99      267.35     13.74 o 
   0  12   5       53.65       64.42      7.48 o 
   1  12   5       34.44       39.65      4.03 o 
   2  12   5       38.05       20.37      8.35 o 
   3  12   5      532.60      478.33     26.87 o 
   4  12   5        7.14       22.23      9.35 o 
   5  12   5      107.49      100.26     14.99 o 
  -6  13   5        3.35       20.23      9.28 o 
  -5  13   5       27.53       50.32      8.91 o 
  -4  13   5       58.46       67.18      9.29 o 
  -3  13   5      275.75      303.00     17.48 o 
  -2  13   5      283.91      260.30     16.52 o 
  -1  13   5       44.24       45.41      9.79 o 
   0  13   5      400.59      401.47     17.66 o 
   1  13   5       10.89       11.18      4.12 o 
   2  13   5        9.33       15.26      6.80 o 
   3  13   5      590.15      604.14     30.72 o 
   4  13   5       72.05       75.84     12.97 o 
   5  13   5        1.27        7.95      7.96 o 
  -5  14   5        1.92       11.96     11.06 o 
  -4  14   5       58.09       62.66     12.62 o 
  -3  14   5       52.61       50.77      8.50 o 
  -2  14   5       14.40       23.94      9.83 o 
  -1  14   5       81.92       80.80      9.52 o 
   0  14   5      240.83      213.84     13.84 o 
   1  14   5       19.52       17.49      3.37 o 
   2  14   5      138.77      121.00     14.27 o 
   3  14   5      184.92      179.98     18.28 o 
   4  14   5       26.34       32.53     12.94 o 
   5  14   5        4.31       16.93      8.31 o 
  -5  15   5       33.70       48.23     12.13 o 
  -4  15   5       61.17       73.04      9.77 o 
  -3  15   5       87.17       91.04     14.38 o 
  -2  15   5       34.44       27.20      7.19 o 
  -1  15   5        0.17       -0.05      5.51 o 
   0  15   5       23.26       32.50      6.62 o 
   1  15   5       48.95       21.14      7.75 o 
   2  15   5      296.90      256.67     20.40 o 
   3  15   5      111.75      135.52     25.68 o 
   4  15   5        4.75        1.46      8.90 o 
   5  15   5       17.10       19.55     11.33 o 
  -5  16   5        7.00       13.10     18.93 o 
  -4  16   5      114.32      113.34     21.31 o 
  -3  16   5        3.52       10.02      6.24 o 
  -2  16   5       43.69       52.06     13.61 o 
  -1  16   5        8.60       12.25      5.70 o 
   0  16   5       24.04       27.99      6.34 o 
   1  16   5       32.03       22.42      7.53 o 
   2  16   5       34.12       36.24     11.00 o 
   3  16   5      188.48      159.70     22.86 o 
   4  16   5        5.44        7.05      7.58 o 
  -5  17   5        2.14       14.19      9.63 o 
  -4  17   5      126.44       81.45     19.11 o 
  -3  17   5        6.75        8.80      9.62 o 
  -2  17   5       98.86      116.82     14.97 o 
  -1  17   5        1.47        4.23      4.73 o 
   0  17   5      134.31      145.32     25.79 o 
   1  17   5        0.48       -8.03      5.71 o 
   2  17   5      130.78      111.35     15.27 o 
   3  17   5       12.79       17.45      8.12 o 
   4  17   5       90.32       93.74     15.08 o 
  -4  18   5       18.79       54.47     16.83 o 
  -3  18   5       45.18       43.85     16.02 o 
  -2  18   5       25.34       27.52      7.34 o 
  -1  18   5       44.81       46.17     12.27 o 
   0  18   5      109.83       97.46     20.05 o 
   1  18   5       51.38       54.33     10.17 o 
   2  18   5       47.02       37.48      9.55 o 
   3  18   5      120.12      113.88     16.18 o 
   4  18   5      253.94      253.99     24.57 o 
  -4  19   5        0.93       29.06     15.13 o 
  -3  19   5        0.02       -2.34      8.74 o 
  -2  19   5        4.09       10.83     21.92 o 
  -1  19   5       34.64       40.72      8.60 o 
   0  19   5       27.09       37.47     13.55 o 
   1  19   5       72.87       62.94     24.36 o 
   2  19   5       11.45       13.97      7.86 o 
   3  19   5      100.27      122.06     31.74 o 
  -3  20   5        3.03       10.97      8.18 o 
  -2  20   5       11.23        9.05      6.04 o 
  -1  20   5       15.17       22.11     10.78 o 
   0  20   5       63.44       72.98     17.44 o 
   1  20   5       23.32       27.29      8.81 o 
   2  20   5        7.73        6.02      7.24 o 
   3  20   5        0.00        8.43      7.12 o 
  -3  21   5       23.09       31.95     12.47 o 
  -2  21   5       22.13       19.27      7.87 o 
  -1  21   5        0.91       18.08     11.54 o 
   0  21   5       31.12       18.20     12.08 o 
   1  21   5       37.85       49.34     11.47 o 
   2  21   5        3.70       17.43     10.89 o 
  -2  22   5        0.46       -3.23      9.51 o 
  -1  22   5       40.24       34.63     15.61 o 
   0  22   5       48.41       74.59     18.31 o 
   1  22   5        0.08       13.36     11.89 o 
  -6   0   6       99.14       81.29     16.48 o 
  -4   0   6      248.86      262.06     12.51 o 
  -2   0   6       69.83      127.65      9.85 o 
   0   0   6     2204.80     2072.80     50.72 o 
   2   0   6      785.66      777.92     22.55 o 
   4   0   6       83.55       93.07      8.37 o 
   6   0   6      210.58      264.76     31.90 o 
  -7   1   6        9.83        4.05     10.31 o 
  -6   1   6       81.78       73.38     21.52 o 
  -5   1   6      387.20      372.27     26.98 o 
  -4   1   6       32.53       28.57      3.35 o 
  -3   1   6        1.52        3.51      2.27 o 
  -2   1   6        3.97       12.54      4.16 o 
  -1   1   6        3.35        9.13      2.72 o 
   0   1   6     1121.50     1178.35     27.23 o 
   1   1   6     1272.52     1213.93     19.02 o 
   2   1   6       13.29       12.99      2.63 o 
   3   1   6      205.70      194.42      9.06 o 
   4   1   6        0.21        0.32      2.75 o 
   5   1   6      239.37      231.77      9.72 o 
   6   1   6      195.95      191.79     14.82 o 
  -7   2   6       11.42        6.86      7.21 o 
  -6   2   6        2.53        8.45      6.69 o 
  -5   2   6      752.25      742.81     32.55 o 
  -4   2   6      133.90      123.37      6.85 o 
  -3   2   6       33.39       35.52      3.88 o 
  -2   2   6     1041.39     1073.27     15.39 o 
  -1   2   6     8825.74     8968.39     58.08 o 
   0   2   6      662.70      615.18     26.46 o 
   1   2   6      304.13      313.29     11.20 o 
   2   2   6      259.79      293.65     10.01 o 
   3   2   6       10.15        7.57      2.69 o 
   4   2   6        2.29        4.76      4.37 o 
   5   2   6      171.27      179.80      8.63 o 
   6   2   6        0.47       12.71      6.20 o 
  -7   3   6       28.15       28.89     18.69 o 
  -6   3   6       89.54       60.24     12.17 o 
  -5   3   6     1009.86     1004.32     37.68 o 
  -4   3   6       96.32       80.79      7.91 o 
  -3   3   6      189.70      169.94      8.50 o 
  -2   3   6     2263.49     2688.47     28.45 o 
  -1   3   6       39.19       38.94      3.72 o 
   0   3   6      384.07      397.56     16.57 o 
   1   3   6     2352.11     2298.36     29.32 o 
   2   3   6      646.72      683.03     12.71 o 
   3   3   6      357.31      358.64     11.25 o 
   4   3   6       74.67       84.14      6.10 o 
   5   3   6      366.37      343.53     13.19 o 
   6   3   6      257.90      257.49     17.15 o 
  -7   4   6       51.72       46.77     17.11 o 
  -6   4   6       26.44       20.46      9.19 o 
  -5   4   6      507.75      518.22     38.73 o 
  -4   4   6        0.06        0.55      1.08 o 
  -3   4   6       12.53       17.25      7.09 o 
  -2   4   6      301.98      355.20     11.60 o 
  -1   4   6      236.69      234.40      8.37 o 
   0   4   6      211.01      257.81     13.91 o 
   1   4   6      301.43      361.74      7.89 o 
   2   4   6      233.19      244.50      7.48 o 
   3   4   6        3.11        1.81      2.09 o 
   4   4   6      173.30      146.15      7.69 o 
   5   4   6      201.32      198.88     11.82 o 
   6   4   6      174.02      211.71     15.71 o 
  -7   5   6        8.26       36.29     15.67 o 
  -6   5   6      813.20      745.11     36.10 o 
  -5   5   6      169.96      163.83     16.29 o 
  -4   5   6       43.20       41.29      6.59 o 
  -3   5   6      734.88      785.12     14.67 o 
  -2   5   6       52.85       73.08      5.61 o 
  -1   5   6      129.82      118.54     14.39 o 
   0   5   6      131.05      131.71     14.25 o 
   1   5   6      687.91      756.41     14.60 o 
   2   5   6      172.78      187.46      7.59 o 
   3   5   6        6.63        6.07      3.60 o 
   4   5   6      135.38      140.54      7.20 o 
   5   5   6        0.29        5.19      4.21 o 
   6   5   6       40.81       37.64      7.78 o 
  -7   6   6       39.10       27.97      9.95 o 
  -6   6   6      202.99      162.60     24.61 o 
  -5   6   6       85.80       62.26      8.84 o 
  -4   6   6      281.37      249.86     12.56 o 
  -3   6   6        2.54        1.67      1.98 o 
  -2   6   6       13.85       23.96      3.53 o 
  -1   6   6        2.87        7.25      4.92 o 
   0   6   6     1160.47     1140.28     41.73 o 
   1   6   6      628.54      671.18     24.48 o 
   2   6   6       30.73       35.56      4.99 o 
   3   6   6      167.68      161.95     11.26 o 
   4   6   6      221.07      206.39     12.91 o 
   5   6   6       81.14       70.49     16.80 o 
   6   6   6        0.17       -7.29      7.05 o 
  -7   7   6       36.42       37.86     12.47 o 
  -6   7   6      160.88      120.57     12.66 o 
  -5   7   6       85.67       90.87     10.36 o 
  -4   7   6       18.28       24.34      3.00 o 
  -3   7   6      566.68      579.75     14.85 o 
  -2   7   6       25.30       36.84      4.00 o 
  -1   7   6       50.85       51.47      6.58 o 
   0   7   6        1.30        2.63      3.10 o 
   1   7   6      547.50      547.26     22.83 o 
   2   7   6      298.06      289.36     17.89 o 
   3   7   6        1.87        1.88      4.56 o 
   4   7   6       61.57       54.14      9.84 o 
   5   7   6       80.84       61.05     10.95 o 
   6   7   6        1.35        1.37      6.43 o 
  -6   8   6      408.95      451.86     29.93 o 
  -5   8   6       26.61       29.17      7.18 o 
  -4   8   6      186.93      206.75     11.04 o 
  -3   8   6      526.77      548.25     16.64 o 
  -2   8   6      318.12      292.57     10.27 o 
  -1   8   6        4.63        2.90      3.06 o 
   0   8   6        5.02        5.28      3.71 o 
   1   8   6       87.35       96.65      9.16 o 
   2   8   6       58.44       57.51      8.77 o 
   3   8   6       72.34       64.27     21.76 o 
   4   8   6        5.73       10.48     12.88 o 
   5   8   6        4.16        3.91      6.52 o 
   6   8   6       10.88       16.01     10.57 o 
  -6   9   6      379.23      419.53     22.76 o 
  -5   9   6        0.63        4.65      6.44 o 
  -4   9   6        4.70        6.26      5.52 o 
  -3   9   6       16.22       16.86      3.98 o 
  -2   9   6      519.35      465.81     14.94 o 
  -1   9   6      122.55      112.45      5.73 o 
   0   9   6      567.99      564.69     13.38 o 
   1   9   6      305.17      287.18      9.01 o 
   2   9   6        0.02        2.53      6.43 o 
   3   9   6       11.77       21.51      8.73 o 
   4   9   6       48.38       62.77     16.98 o 
   5   9   6        0.77       -8.57      6.55 o 
   6   9   6       41.41       38.84     10.14 o 
  -6  10   6        1.37       12.26      6.80 o 
  -5  10   6        3.50       13.08      6.14 o 
  -4  10   6       29.91       38.45     10.58 o 
  -3  10   6        6.99        6.09      3.20 o 
  -2  10   6        7.72        6.13      3.40 o 
  -1  10   6        9.83        9.47      2.88 o 
   0  10   6        1.49       -5.89      3.19 o 
   1  10   6        3.79        3.06      3.64 o 
   2  10   6       68.24       74.43     10.91 o 
   3  10   6        8.93       17.54      9.17 o 
   4  10   6        8.62       -3.03     10.50 o 
   5  10   6        0.18        4.50      6.10 o 
  -6  11   6        0.46        8.08      6.29 o 
  -5  11   6      286.39      260.96     17.18 o 
  -4  11   6      276.84      217.79     17.68 o 
  -3  11   6       88.47      102.36      8.39 o 
  -2  11   6       13.57       16.93      4.30 o 
  -1  11   6       82.28       81.94      8.91 o 
   0  11   6        3.05        2.41      4.52 o 
   1  11   6      142.79      119.13      4.71 o 
   2  11   6        9.90       13.04      7.53 o 
   3  11   6        5.59        1.69      6.11 o 
   4  11   6      131.22      149.95     21.22 o 
   5  11   6        6.57       14.94      7.77 o 
  -6  12   6        8.99        5.21      5.52 o 
  -5  12   6       27.39       46.90      8.78 o 
  -4  12   6       74.77       70.25     11.57 o 
  -3  12   6       20.07       10.51      3.99 o 
  -2  12   6        6.60       14.04      6.57 o 
  -1  12   6      311.73      332.92     17.53 o 
   0  12   6       26.28       35.61      6.13 o 
   1  12   6      345.06      348.94      8.45 o 
   2  12   6      165.81      163.26     15.73 o 
   3  12   6      154.64      169.96     16.95 o 
   4  12   6        0.19        9.06      7.61 o 
   5  12   6       14.32       25.03     16.24 o 
  -6  13   6       29.81       29.52      7.53 o 
  -5  13   6       47.44       57.43      9.00 o 
  -4  13   6      146.57      129.80     14.68 o 
  -3  13   6       14.96       14.10      7.32 o 
  -2  13   6       11.33       21.82      6.79 o 
  -1  13   6       19.07       19.27      5.93 o 
   0  13   6       20.21       17.30      4.56 o 
   1  13   6      360.07      326.67     11.61 o 
   2  13   6        0.15       14.18     14.29 o 
   3  13   6       38.31       23.80      8.32 o 
   4  13   6        4.37       10.92      7.84 o 
   5  13   6       12.92       10.11      7.91 o 
  -5  14   6       82.66       95.81     11.43 o 
  -4  14   6        8.38       20.50      8.01 o 
  -3  14   6        2.37        7.08      5.32 o 
  -2  14   6        0.95        9.23      5.17 o 
  -1  14   6      145.23      157.25     12.99 o 
   0  14   6       16.51       18.70      4.91 o 
   1  14   6        9.17       19.22     11.34 o 
   2  14   6        0.23        5.66      6.62 o 
   3  14   6        7.51       12.59      8.95 o 
   4  14   6        7.13       12.30      7.56 o 
   5  14   6       39.27       48.76     11.70 o 
  -5  15   6       45.14       50.33     12.28 o 
  -4  15   6       39.16       60.17     15.69 o 
  -3  15   6       13.71       23.60      7.59 o 
  -2  15   6       29.72       28.57      7.72 o 
  -1  15   6        1.10        3.95      8.54 o 
   0  15   6      154.67      138.80     11.73 o 
   1  15   6      159.16      156.57     16.56 o 
   2  15   6       31.44       40.43      9.33 o 
   3  15   6        1.45       12.05      7.18 o 
   4  15   6       15.01       21.81     10.75 o 
  -5  16   6        7.37       13.05      8.02 o 
  -4  16   6      265.76      294.42     21.99 o 
  -3  16   6       38.70       47.16      8.91 o 
  -2  16   6       75.01       65.43     10.14 o 
  -1  16   6       14.39        8.75      4.81 o 
   0  16   6       53.53       63.11      9.03 o 
   1  16   6      196.48      204.44     18.29 o 
   2  16   6        1.30       12.04      8.46 o 
   3  16   6      144.84      155.78     28.13 o 
   4  16   6       82.43       88.46     14.34 o 
  -4  17   6       74.05      104.19     13.74 o 
  -3  17   6      157.58      165.97     15.75 o 
  -2  17   6      102.91       81.47     14.27 o 
  -1  17   6       76.21       61.39     14.71 o 
   0  17   6      109.15       84.98     18.41 o 
   1  17   6        2.36        0.61      7.17 o 
   2  17   6        1.43       -2.53      8.54 o 
   3  17   6       64.15       56.03     14.63 o 
   4  17   6       41.58       47.95     16.46 o 
  -4  18   6       27.98       38.89     15.34 o 
  -3  18   6       49.21       45.93     14.90 o 
  -2  18   6        0.98      -10.97      6.20 o 
  -1  18   6        0.34        1.35      7.01 o 
   0  18   6        1.67       21.28     10.56 o 
   1  18   6      204.04      232.05     20.95 o 
   2  18   6       44.36       59.70     13.08 o 
   3  18   6       21.36       34.63     11.10 o 
  -4  19   6        0.09       -4.23      9.01 o 
  -3  19   6      108.67      102.95     20.55 o 
  -2  19   6       30.80       32.70      8.97 o 
  -1  19   6       10.62        0.63     10.16 o 
   0  19   6       77.70       79.47     19.13 o 
   1  19   6        1.86       -4.01      6.16 o 
   2  19   6       35.24       73.25     31.26 o 
   3  19   6        4.27        8.90      9.17 o 
  -3  20   6       16.56       39.37     13.77 o 
  -2  20   6       14.49       28.23      8.55 o 
  -1  20   6       30.04       21.75      8.55 o 
   0  20   6        0.17       -8.59      9.00 o 
   1  20   6        2.01      -11.94      8.17 o 
   2  20   6        4.94        4.88      7.55 o 
  -2  21   6        5.67        4.52      9.96 o 
  -1  21   6       20.30       33.24     14.23 o 
   0  21   6        8.80       12.81     12.28 o 
   1  21   6       12.66       16.86     13.51 o 
  -1  22   6        0.80       -0.34      8.95 o 
   0  22   6        2.76        7.04     12.28 o 
  -7   0   7       80.83       64.18     17.25 o 
  -5   0   7     2054.81     1864.42     74.21 o 
  -3   0   7      182.20      175.95     11.70 o 
  -1   0   7      477.85      530.51     26.63 o 
   1   0   7     1593.00     1473.71     31.89 o 
   3   0   7     1017.82     1011.44     29.61 o 
   5   0   7      451.16      386.71     18.17 o 
  -7   1   7       28.08       23.32      9.51 o 
  -6   1   7        2.96        7.89      6.49 o 
  -5   1   7       48.45       45.45      9.73 o 
  -4   1   7      774.31      692.28     18.53 o 
  -3   1   7       77.54       72.38      5.59 o 
  -2   1   7      237.81      292.65     11.08 o 
  -1   1   7      430.14      397.29     16.62 o 
   0   1   7      113.07      113.15      9.86 o 
   1   1   7      340.78      350.19     19.91 o 
   2   1   7     1170.27     1219.17     21.51 o 
   3   1   7      689.59      676.33     17.24 o 
   4   1   7      423.25      420.52     13.18 o 
   5   1   7       12.16       25.15      4.11 o 
   6   1   7      116.02       88.38     14.23 o 
  -7   2   7      108.15      132.23     24.84 o 
  -6   2   7        0.02        5.24      6.06 o 
  -5   2   7      140.42      113.88     14.03 o 
  -4   2   7      214.14      183.60      9.51 o 
  -3   2   7       24.25       38.91      4.58 o 
  -2   2   7      591.08      642.82     15.97 o 
  -1   2   7     7193.18     7501.14     71.04 o 
   0   2   7       81.35       91.03      9.13 o 
   1   2   7        1.90        6.39      3.29 o 
   2   2   7       71.33       98.82      6.51 o 
   3   2   7      535.67      557.33     15.54 o 
   4   2   7      419.50      409.52     13.04 o 
   5   2   7       13.65       25.65      4.86 o 
   6   2   7      309.21      303.29     23.83 o 
  -7   3   7       32.36       50.90     12.12 o 
  -6   3   7       12.39        1.96     13.62 o 
  -5   3   7       84.30      105.98     13.97 o 
  -4   3   7       38.13       36.40      4.51 o 
  -3   3   7       37.24       41.35      4.62 o 
  -2   3   7     2594.82     2713.91     54.92 o 
  -1   3   7     1497.60     1617.73     33.43 o 
   0   3   7      739.45      776.65     24.51 o 
   1   3   7      977.38      963.68     20.80 o 
   2   3   7        6.78       12.56      3.26 o 
   3   3   7      620.01      603.28     20.40 o 
   4   3   7       23.73       30.96      4.29 o 
   5   3   7       20.13       26.11      5.55 o 
   6   3   7       36.74       34.82      7.83 o 
  -7   4   7        9.48        7.19      8.81 o 
  -6   4   7      417.00      411.65     27.44 o 
  -5   4   7      354.61      434.51     25.88 o 
  -4   4   7       91.50       77.18      5.88 o 
  -3   4   7      100.55      112.75      9.64 o 
  -2   4   7     2274.30     2440.38     30.80 o 
  -1   4   7       14.26       15.17      4.55 o 
   0   4   7        9.94        5.05      4.89 o 
   1   4   7       81.67       98.05      7.86 o 
   2   4   7      410.24      416.10     10.38 o 
   3   4   7       15.54       10.19      3.67 o 
   4   4   7      108.77      105.29      6.82 o 
   5   4   7        1.99        2.07      3.90 o 
   6   4   7        1.97        0.57      5.27 o 
  -7   5   7       11.32       11.24      8.32 o 
  -6   5   7      255.99      269.40     22.70 o 
  -5   5   7        6.24       -0.15      5.62 o 
  -4   5   7       38.36       30.30     10.29 o 
  -3   5   7      262.71      238.01     10.14 o 
  -2   5   7       65.00       54.45      7.42 o 
  -1   5   7       84.33       85.89      8.20 o 
   0   5   7      322.20      294.15     16.21 o 
   1   5   7      652.56      575.03     15.48 o 
   2   5   7      144.77      130.87      5.75 o 
   3   5   7      114.36      108.03     13.16 o 
   4   5   7       53.85       47.77      5.91 o 
   5   5   7        1.59       -4.61      4.43 o 
   6   5   7        1.12        2.60      5.14 o 
  -7   6   7       28.33       28.54     14.99 o 
  -6   6   7        3.95       20.50      9.82 o 
  -5   6   7        4.84       17.36      7.61 o 
  -4   6   7      131.34      147.40      8.10 o 
  -3   6   7       21.60       19.61      3.46 o 
  -2   6   7        8.77        6.66      8.59 o 
  -1   6   7      338.97      356.84     15.89 o 
   0   6   7      563.27      538.50     30.69 o 
   1   6   7       24.58       32.43      6.43 o 
   2   6   7       86.85       77.23      6.88 o 
   3   6   7       99.71      112.61      9.66 o 
   4   6   7       29.14       38.56      7.77 o 
   5   6   7        0.33       -3.25      4.61 o 
   6   6   7        0.57       -6.54      6.17 o 
  -6   7   7       13.75       16.60     23.35 o 
  -5   7   7      111.75      108.33     14.03 o 
  -4   7   7       30.55       36.70      4.52 o 
  -3   7   7      479.67      478.79     13.72 o 
  -2   7   7       46.92       43.91     10.57 o 
  -1   7   7      140.14      132.71     19.24 o 
   0   7   7      702.03      719.03     26.45 o 
   1   7   7      501.79      526.29     45.17 o 
   2   7   7      282.50      309.45     19.45 o 
   3   7   7        1.73        8.68      6.33 o 
   4   7   7       10.35        7.60      6.20 o 
   5   7   7      136.95      120.31     15.46 o 
   6   7   7        5.02        7.80      6.20 o 
  -6   8   7       15.71       12.53     14.25 o 
  -5   8   7        6.78        9.85      6.17 o 
  -4   8   7       20.78       21.52      6.52 o 
  -3   8   7       47.06       52.14      5.66 o 
  -2   8   7      947.14      909.46     20.40 o 
  -1   8   7      104.07      118.33      9.68 o 
   0   8   7      101.02      102.99      8.24 o 
   1   8   7      107.60      109.87     12.15 o 
   2   8   7        0.03        7.59      5.93 o 
   3   8   7       43.84       53.09      9.70 o 
   4   8   7       48.02       41.37      9.49 o 
   5   8   7        1.22       -0.45      7.80 o 
   6   8   7        9.06       15.97      7.60 o 
  -6   9   7       55.50       70.71     13.03 o 
  -5   9   7      358.81      331.00     20.73 o 
  -4   9   7      109.38      118.19     18.64 o 
  -3   9   7        6.63        9.71      5.61 o 
  -2   9   7      135.19      130.57      7.28 o 
  -1   9   7      129.09      122.17      8.10 o 
   0   9   7       13.30       14.72      3.39 o 
   1   9   7       44.85       36.43      2.93 o 
   2   9   7      108.58       94.61     12.23 o 
   3   9   7      253.07      231.28     18.59 o 
   4   9   7        4.84       -4.94      7.76 o 
   5   9   7        7.76       10.07      8.01 o 
  -6  10   7       11.89       12.34      6.39 o 
  -5  10   7       38.33       41.02      8.10 o 
  -4  10   7       15.67       28.86      9.25 o 
  -3  10   7      362.35      337.90     14.35 o 
  -2  10   7      243.34      260.98     11.79 o 
  -1  10   7        7.63        5.60      2.22 o 
   0  10   7      352.17      351.19     19.85 o 
   1  10   7       26.03       25.40      7.24 o 
   2  10   7        0.28       11.34     10.92 o 
   3  10   7       75.98       71.02     10.88 o 
   4  10   7       33.54       27.43      8.12 o 
   5  10   7        3.32       14.85      7.71 o 
  -6  11   7        1.04       -4.70      7.70 o 
  -5  11   7       11.46       31.75      7.84 o 
  -4  11   7        8.40       12.47      6.95 o 
  -3  11   7       94.94       91.45      7.97 o 
  -2  11   7      403.47      402.76     19.30 o 
  -1  11   7       16.02       17.92      4.33 o 
   0  11   7       13.78       17.71      7.20 o 
   1  11   7        9.54        8.83      4.24 o 
   2  11   7      474.59      490.12     26.37 o 
   3  11   7       24.53       24.50      8.51 o 
   4  11   7        0.62       -5.79      6.06 o 
   5  11   7        0.18        4.43      7.54 o 
  -6  12   7       16.57       17.21      7.34 o 
  -5  12   7       61.76       36.23      9.24 o 
  -4  12   7       33.66       51.25     10.17 o 
  -3  12   7        4.22        2.50      3.86 o 
  -2  12   7       29.11       13.48      4.65 o 
  -1  12   7       12.93       12.94      3.40 o 
   0  12   7      112.96      105.52     16.19 o 
   1  12   7       47.44       40.47      7.73 o 
   2  12   7      217.40      192.69     17.82 o 
   3  12   7       70.88       47.67     10.90 o 
   4  12   7        7.77       24.86      9.45 o 
   5  12   7       20.11       15.02     12.49 o 
  -5  13   7       55.95       66.47     10.14 o 
  -4  13   7       19.53       24.94      8.59 o 
  -3  13   7      207.33      197.92     16.81 o 
  -2  13   7        1.66        3.90      3.75 o 
  -1  13   7        4.42        4.68      3.70 o 
   0  13   7       83.15       75.38      8.40 o 
   1  13   7       62.60       62.01     10.95 o 
   2  13   7       85.08      112.59     14.26 o 
   3  13   7        3.61       26.11     10.07 o 
   4  13   7       53.92       78.96     13.75 o 
   5  13   7        8.53       14.88      8.76 o 
  -5  14   7        4.12        3.85      6.23 o 
  -4  14   7       36.60       33.52      8.87 o 
  -3  14   7        6.44       13.40      4.62 o 
  -2  14   7       29.85       29.88      5.17 o 
  -1  14   7       25.16       20.49      6.11 o 
   0  14   7       47.85       52.99      7.37 o 
   1  14   7       24.43       36.59     10.23 o 
   2  14   7       21.44       31.43      8.74 o 
   3  14   7        0.00        5.69      6.85 o 
   4  14   7       17.26       24.59      9.61 o 
  -5  15   7        3.01        9.27      6.06 o 
  -4  15   7      128.09      135.41     15.43 o 
  -3  15   7        0.10        3.82      5.96 o 
  -2  15   7       12.21       15.82      5.91 o 
  -1  15   7       29.63       36.43      9.68 o 
   0  15   7      164.71      172.08     13.98 o 
   1  15   7       10.89       17.03      7.58 o 
   2  15   7       77.16       78.25     16.09 o 
   3  15   7       84.73       78.58     13.86 o 
   4  15   7       85.09       60.53     12.02 o 
  -5  16   7        7.06       19.64      7.98 o 
  -4  16   7       38.17       27.00     13.56 o 
  -3  16   7      154.04      148.56     15.10 o 
  -2  16   7       18.24       28.46      7.56 o 
  -1  16   7      151.85      137.00     15.35 o 
   0  16   7      204.75      171.69     24.49 o 
   1  16   7       40.15       53.22     11.39 o 
   2  16   7        0.28       -8.00      6.99 o 
   3  16   7       17.63       28.18      9.81 o 
   4  16   7      112.56      149.11     25.88 o 
  -4  17   7        5.31       25.06     14.72 o 
  -3  17   7       31.45       23.93     11.01 o 
  -2  17   7       24.43       13.96      5.92 o 
  -1  17   7      116.36      127.69     15.17 o 
   0  17   7       24.25       28.95     11.61 o 
   1  17   7      234.05      208.28     28.01 o 
   2  17   7       59.17       58.17     12.21 o 
   3  17   7        1.31        5.09     37.64 o 
  -4  18   7       86.46       84.09     20.03 o 
  -3  18   7      300.16      295.61     31.86 o 
  -2  18   7      162.32      132.92     16.30 o 
  -1  18   7        0.06        2.43      8.89 o 
   0  18   7       74.60       80.21     17.76 o 
   1  18   7        1.08       10.72     11.72 o 
   2  18   7        3.53        8.99      7.92 o 
   3  18   7       48.97       57.61     13.56 o 
  -3  19   7      230.11      235.75     29.04 o 
  -2  19   7        6.15        7.65      5.59 o 
  -1  19   7       57.26       45.18     15.15 o 
   0  19   7      230.57      226.11     29.30 o 
   1  19   7        0.25       -0.40     10.31 o 
   2  19   7        0.00       13.85      8.83 o 
  -3  20   7       11.82       11.45     10.24 o 
  -2  20   7       33.94       50.06     10.44 o 
  -1  20   7        7.08       14.75      9.61 o 
   0  20   7      108.73      126.69     24.33 o 
   1  20   7       19.21       26.63     14.77 o 
   2  20   7        0.36       10.40     11.79 o 
  -2  21   7       10.83        4.99      9.46 o 
  -1  21   7        0.06       -2.88      7.72 o 
   0  21   7       13.27        6.85     10.57 o 
   1  21   7        3.27       -2.92     10.16 o 
  -6   0   8       17.74       32.50     11.84 o 
  -4   0   8     1183.10     1103.03     30.03 o 
  -2   0   8      134.41      117.58     13.89 o 
   0   0   8       71.41       67.20     11.91 o 
   2   0   8       71.83       83.42     14.52 o 
   4   0   8      212.18      199.52     15.41 o 
   6   0   8        8.02       -2.42     10.47 o 
  -7   1   8       57.14       70.09     17.03 o 
  -6   1   8       14.89       14.34     10.00 o 
  -5   1   8     1637.32     1577.73     49.15 o 
  -4   1   8     1738.57     1665.03     42.04 o 
  -3   1   8       82.88      102.87     10.00 o 
  -2   1   8      518.52      502.32     19.36 o 
  -1   1   8     2119.98     2321.17     42.49 o 
   0   1   8      289.35      337.28     17.52 o 
   1   1   8      440.49      433.54     20.43 o 
   2   1   8       66.10       85.43     10.34 o 
   3   1   8       35.06       29.33      5.63 o 
   4   1   8      137.38      127.24      7.90 o 
   5   1   8       10.31        8.03      4.25 o 
   6   1   8       33.51       42.31     11.09 o 
  -7   2   8        3.51        4.80      9.23 o 
  -6   2   8        6.17       -1.55     17.94 o 
  -5   2   8      100.75      105.78     14.32 o 
  -4   2   8      543.91      555.59     29.18 o 
  -3   2   8      304.35      285.77     16.00 o 
  -2   2   8      810.74      866.81     34.24 o 
  -1   2   8     1721.62     1758.77     37.20 o 
   0   2   8      788.15      814.03     26.78 o 
   1   2   8      191.56      182.29     10.12 o 
   2   2   8        0.08        3.91      8.90 o 
   3   2   8       28.54       38.22      6.15 o 
   4   2   8       10.97       10.60      3.59 o 
   5   2   8       19.09        7.85      3.69 o 
   6   2   8        6.54       17.37     10.31 o 
  -7   3   8        1.15       13.02      9.93 o 
  -6   3   8        4.82        8.04      7.40 o 
  -5   3   8       73.59       80.97     13.03 o 
  -4   3   8      383.09      363.29     24.98 o 
  -3   3   8      646.70      620.81     21.70 o 
  -2   3   8      406.13      403.31     13.87 o 
  -1   3   8       98.56      133.72     10.92 o 
   0   3   8      204.22      209.42     16.03 o 
   1   3   8       39.07       37.69      6.95 o 
   2   3   8      650.19      642.73     16.54 o 
   3   3   8       33.50       34.97      6.49 o 
   4   3   8      146.66      139.31      9.53 o 
   5   3   8      102.14      115.43      9.59 o 
   6   3   8      160.06      128.02     16.33 o 
  -7   4   8        0.07       15.41      9.80 o 
  -6   4   8       23.40       22.83     12.38 o 
  -5   4   8      363.32      333.77     23.09 o 
  -4   4   8      484.84      466.34     26.79 o 
  -3   4   8      510.95      559.92     20.25 o 
  -2   4   8        2.73        6.62      3.57 o 
  -1   4   8      246.70      254.98     10.11 o 
   0   4   8       28.82       26.07      9.82 o 
   1   4   8      209.52      223.91     10.92 o 
   2   4   8       71.07       70.99      5.27 o 
   3   4   8      154.88      150.16     11.38 o 
   4   4   8       64.43       46.87      6.65 o 
   5   4   8        0.03        2.80      3.79 o 
   6   4   8        1.25        3.41      5.98 o 
  -7   5   8       20.42       41.91     11.28 o 
  -6   5   8        7.67       15.32     13.40 o 
  -5   5   8      220.76      208.77     19.10 o 
  -4   5   8     1065.02     1165.62     34.31 o 
  -3   5   8       52.05       60.57     10.19 o 
  -2   5   8      616.42      629.99     42.07 o 
  -1   5   8       91.95       98.83     14.82 o 
   0   5   8       22.12       34.13      7.27 o 
   1   5   8      200.87      207.58      7.77 o 
   2   5   8      318.98      311.22      9.10 o 
   3   5   8        5.06       10.36      3.55 o 
   4   5   8       33.72       44.27      6.00 o 
   5   5   8       86.87      101.60     11.39 o 
   6   5   8       15.25       18.98      7.65 o 
  -6   6   8       13.49        0.15      6.38 o 
  -5   6   8      173.35      178.48     14.36 o 
  -4   6   8      484.08      480.59     16.49 o 
  -3   6   8      100.30      146.00     11.28 o 
  -2   6   8      363.18      340.62     17.34 o 
  -1   6   8      295.19      339.38     16.40 o 
   0   6   8     2283.14     2250.46     65.90 o 
   1   6   8        4.77        9.90      3.34 o 
   2   6   8       39.46       40.71      4.31 o 
   3   6   8       11.80        7.84      4.94 o 
   4   6   8        5.78        8.59      5.29 o 
   5   6   8       25.76       29.73      6.96 o 
  -6   7   8      102.64      105.69     15.04 o 
  -5   7   8       41.50       52.95     11.66 o 
  -4   7   8       25.86       27.27      7.72 o 
  -3   7   8      111.09      124.00     10.86 o 
  -2   7   8       34.13       42.03      8.22 o 
  -1   7   8       64.92       65.55      7.85 o 
   0   7   8     1021.36     1021.90     45.47 o 
   1   7   8       85.20       80.87     13.88 o 
   2   7   8       13.20       13.52      2.74 o 
   3   7   8       42.35       44.79      9.18 o 
   4   7   8       95.03      108.42     10.76 o 
   5   7   8       35.06       15.23     12.32 o 
  -6   8   8       62.57       41.97     23.70 o 
  -5   8   8       18.44       17.14      8.49 o 
  -4   8   8       49.99       55.57      9.84 o 
  -3   8   8        0.35        3.95      6.79 o 
  -2   8   8       60.10       51.45      7.66 o 
  -1   8   8       14.16       13.13      4.99 o 
   0   8   8      180.09      172.77     11.14 o 
   1   8   8        8.37       10.25      8.80 o 
   2   8   8       22.19       19.32     12.05 o 
   3   8   8       16.37        3.96      9.72 o 
   4   8   8      217.41      182.19     17.38 o 
   5   8   8        1.78        7.87      6.64 o 
  -6   9   8       40.45       29.62     13.78 o 
  -5   9   8        0.14       -2.19      6.21 o 
  -4   9   8      141.28      120.56     20.26 o 
  -3   9   8      171.24      166.38     10.95 o 
  -2   9   8        1.16       14.73      5.48 o 
  -1   9   8        8.51        9.32      4.94 o 
   0   9   8       20.29       24.24      6.33 o 
   1   9   8       18.97       21.55      3.49 o 
   2   9   8      159.71      137.81     14.44 o 
   3   9   8      137.31      128.31     14.94 o 
   4   9   8        5.80        5.88     11.51 o 
   5   9   8        0.26        4.99      9.07 o 
  -6  10   8       83.70       72.69     13.10 o 
  -5  10   8       23.63       14.85      6.16 o 
  -4  10   8       32.03       27.72      8.21 o 
  -3  10   8       21.54       30.67      5.61 o 
  -2  10   8      210.55      209.38     11.99 o 
  -1  10   8      219.67      245.65     11.80 o 
   0  10   8      234.66      229.95      9.92 o 
   1  10   8       22.13       16.49      2.72 o 
   2  10   8        0.88       18.94     10.37 o 
   3  10   8        1.52        3.60     14.05 o 
   4  10   8        1.09        2.52      6.44 o 
   5  10   8      175.18      164.44     18.52 o 
  -6  11   8        3.94       11.63      8.27 o 
  -5  11   8      110.84      104.88     11.84 o 
  -4  11   8       37.45       47.54      9.37 o 
  -3  11   8       16.84       24.42      5.57 o 
  -2  11   8        4.67        6.69      3.86 o 
  -1  11   8      184.37      195.02     14.07 o 
   0  11   8       61.15       64.80      7.43 o 
   1  11   8        2.47        0.88      5.00 o 
   2  11   8       41.22       56.16     10.60 o 
   3  11   8      149.91      173.16     17.77 o 
   4  11   8       18.65       32.40     10.12 o 
   5  11   8       21.48       23.61     16.71 o 
  -6  12   8        2.18       15.59     10.02 o 
  -5  12   8        9.16       12.13      6.01 o 
  -4  12   8       11.07       13.65      7.69 o 
  -3  12   8        4.58       14.72      4.72 o 
  -2  12   8       28.49       23.25      4.83 o 
  -1  12   8       50.76       55.63      8.19 o 
   0  12   8       87.85       70.16     16.03 o 
   1  12   8       17.50       44.38     14.33 o 
   2  12   8      493.93      502.61     28.15 o 
   3  12   8        1.25       32.35     26.33 o 
   4  12   8        7.36        1.87      7.78 o 
   5  12   8        5.47       16.07      9.62 o 
  -5  13   8        0.52        3.83      5.55 o 
  -4  13   8       16.00       24.04      9.08 o 
  -3  13   8       29.36       31.35      5.66 o 
  -2  13   8      654.65      661.29     30.88 o 
  -1  13   8       83.29       74.97     14.68 o 
   0  13   8       11.94        9.28     10.33 o 
   1  13   8        3.45        7.00      7.48 o 
   2  13   8      283.78      274.44     22.18 o 
   3  13   8        8.81       11.49     13.74 o 
   4  13   8        2.22        7.41      7.33 o 
  -5  14   8       43.59       43.79     10.87 o 
  -4  14   8       66.12       96.97     13.23 o 
  -3  14   8      220.54      223.61     13.33 o 
  -2  14   8      859.60      792.67     30.93 o 
  -1  14   8       21.53       22.84      7.86 o 
   0  14   8        0.24        2.53      3.83 o 
   1  14   8      340.68      314.92     31.99 o 
   2  14   8       36.46       43.07     10.73 o 
   3  14   8       15.18       20.18     13.70 o 
   4  14   8        6.13       12.83      8.65 o 
  -5  15   8        6.04       20.78      9.35 o 
  -4  15   8        0.94       -1.51      7.61 o 
  -3  15   8       20.68       31.56      7.87 o 
  -2  15   8      139.90      132.67     13.34 o 
  -1  15   8      108.34       97.70     11.27 o 
   0  15   8       10.31       30.61     12.14 o 
   1  15   8      281.90      281.20     31.29 o 
   2  15   8        1.93       17.11      8.89 o 
   3  15   8       27.59       16.83      9.65 o 
   4  15   8       54.66       83.36     19.41 o 
  -4  16   8       46.24       78.22     17.91 o 
  -3  16   8      233.07      276.11     30.86 o 
  -2  16   8        6.51       11.22      5.83 o 
  -1  16   8      398.39      371.85     21.39 o 
   0  16   8        0.10        9.90      8.65 o 
   1  16   8       53.70       56.84     16.42 o 
   2  16   8       17.76       47.61     12.37 o 
   3  16   8       12.20        7.83      7.98 o 
  -4  17   8       13.81       31.33     14.68 o 
  -3  17   8      157.27      192.52     25.42 o 
  -2  17   8        3.16        2.86     10.68 o 
  -1  17   8       71.79       47.16     13.91 o 
   0  17   8        1.08       -5.95      8.88 o 
   1  17   8      111.01      109.66     20.68 o 
   2  17   8       43.77       78.10     14.44 o 
   3  17   8        0.93       33.64     12.57 o 
  -4  18   8        3.30        9.71     12.05 o 
  -3  18   8       91.88      109.90     21.02 o 
  -2  18   8       13.49       18.53      7.13 o 
  -1  18   8       53.23       25.58     11.03 o 
   0  18   8        2.17        6.07      8.25 o 
   1  18   8      123.47      101.58     21.72 o 
   2  18   8       12.63       29.88     11.49 o 
   3  18   8       39.79       55.79     13.87 o 
  -3  19   8      107.02       74.09     16.36 o 
  -2  19   8        8.49        7.29      5.19 o 
  -1  19   8      106.76      106.00     21.31 o 
   0  19   8        3.41       -2.37     10.05 o 
   1  19   8       62.25       64.17     18.42 o 
   2  19   8        0.76        7.92      7.41 o 
  -2  20   8       65.61       98.21     23.15 o 
  -1  20   8        0.39        3.27      9.31 o 
   0  20   8        3.93        7.85      9.18 o 
   1  20   8       78.32      116.70     22.92 o 
  -1  21   8       11.45       22.28     12.70 o 
   0  21   8        0.00        3.23     10.10 o 
  -7   0   9       68.53       70.05     21.20 o 
  -5   0   9       63.07       95.29     18.58 o 
  -3   0   9       69.16       74.76     16.04 o 
  -1   0   9      316.74      379.25     26.48 o 
   1   0   9      255.90      302.42     26.32 o 
   3   0   9        1.26       12.35      7.91 o 
   5   0   9       10.37       11.40      5.58 o 
  -7   1   9       67.81       90.68     12.61 o 
  -6   1   9        4.38        2.03      6.13 o 
  -5   1   9       10.65       12.01      9.24 o 
  -4   1   9      183.61      189.01     17.06 o 
  -3   1   9      444.50      489.42     21.31 o 
  -2   1   9      350.49      352.13     17.47 o 
  -1   1   9      289.19      297.90     17.02 o 
   0   1   9      143.26      138.83     11.87 o 
   1   1   9        1.73       13.75      6.40 o 
   2   1   9       27.10       36.11      7.48 o 
   3   1   9       30.36       37.56      9.08 o 
   4   1   9       15.37       13.38      4.01 o 
   5   1   9       99.15      101.88      9.40 o 
  -7   2   9       12.70       22.14     10.13 o 
  -6   2   9      180.86      227.85     21.76 o 
  -5   2   9        2.88        1.66      7.02 o 
  -4   2   9      159.04      155.00     16.13 o 
  -3   2   9       97.31       93.45     10.08 o 
  -2   2   9      171.12      155.18     12.09 o 
  -1   2   9      217.10      229.02     14.82 o 
   0   2   9        0.34       -1.80      4.49 o 
   1   2   9       17.98       18.08      6.74 o 
   2   2   9      153.72      148.67     13.37 o 
   3   2   9       38.48       44.16      6.98 o 
   4   2   9      273.80      262.22     13.10 o 
   5   2   9       20.04       11.37      6.01 o 
  -6   3   9        0.63       13.19      9.84 o 
  -5   3   9      240.98      198.38     19.04 o 
  -4   3   9      268.79      276.60     20.11 o 
  -3   3   9       25.39       36.30      7.32 o 
  -2   3   9      987.01      961.52     39.42 o 
  -1   3   9      588.60      620.31     24.06 o 
   0   3   9       35.14       18.46      6.70 o 
   1   3   9       57.36       59.31      9.51 o 
   2   3   9      821.45      803.39     30.84 o 
   3   3   9        0.00        6.35      4.40 o 
   4   3   9        2.49        2.82      4.02 o 
   5   3   9       96.71       94.82      8.75 o 
  -6   4   9       25.93       56.09     11.93 o 
  -5   4   9       11.21       17.11     14.04 o 
  -4   4   9      148.20      138.90     15.46 o 
  -3   4   9      138.85      157.35     12.19 o 
  -2   4   9       78.02       90.95      7.47 o 
  -1   4   9      473.99      516.85     14.83 o 
   0   4   9       67.68       64.68      9.33 o 
   1   4   9      131.73      136.87      9.48 o 
   2   4   9        3.45        5.86      2.48 o 
   3   4   9      108.52       90.50      9.54 o 
   4   4   9       11.51       16.11      4.20 o 
   5   4   9       95.34      104.29      9.10 o 
  -6   5   9       41.57       75.08     25.50 o 
  -5   5   9      373.07      422.93     26.97 o 
  -4   5   9     1267.03     1254.69     41.35 o 
  -3   5   9     1108.37     1118.59     31.69 o 
  -2   5   9       71.59       70.32      7.09 o 
  -1   5   9      200.16      197.61      9.82 o 
   0   5   9        6.01        9.11     10.69 o 
   1   5   9      154.69      152.80      6.20 o 
   2   5   9       68.79       67.34      5.07 o 
   3   5   9        4.41        0.91      2.87 o 
   4   5   9      351.81      320.68     18.07 o 
   5   5   9       11.08        9.54      6.46 o 
  -6   6   9        7.38       10.14      6.67 o 
  -5   6   9        2.55        4.70      7.56 o 
  -4   6   9     1135.54     1215.41     31.95 o 
  -3   6   9     2333.07     2443.76     46.75 o 
  -2   6   9       21.34       26.69      6.90 o 
  -1   6   9      331.99      346.84     17.44 o 
   0   6   9     2387.29     2502.34     73.58 o 
   1   6   9      256.33      255.11     17.82 o 
   2   6   9       82.97       93.64     11.89 o 
   3   6   9        0.71       -0.26      5.45 o 
   4   6   9      161.10      146.39     12.72 o 
   5   6   9       39.99       40.49      7.85 o 
  -6   7   9      128.61      141.25     23.69 o 
  -5   7   9       60.98       77.11     10.57 o 
  -4   7   9       69.99       65.58     16.74 o 
  -3   7   9        5.76        3.44      4.17 o 
  -2   7   9      488.27      472.96     21.05 o 
  -1   7   9       32.89       33.78      6.75 o 
   0   7   9      305.07      292.62     26.10 o 
   1   7   9      229.14      235.63     30.52 o 
   2   7   9       54.96       51.45      8.19 o 
   3   7   9      139.02      113.27     10.94 o 
   4   7   9       67.29      100.25     11.18 o 
   5   7   9       11.30       11.64      8.55 o 
  -6   8   9       84.11       69.89     13.25 o 
  -5   8   9       79.54       63.29     11.50 o 
  -4   8   9       11.85        2.57      7.94 o 
  -3   8   9       76.99       97.93     14.93 o 
  -2   8   9       57.16       57.68      8.14 o 
  -1   8   9        0.82        5.66      5.90 o 
   0   8   9        2.10        7.78     10.63 o 
   1   8   9      173.57      157.30     21.03 o 
   2   8   9      162.32      123.13     13.53 o 
   3   8   9      380.50      316.35     45.92 o 
   4   8   9        1.00        7.73      7.67 o 
   5   8   9        1.48       -2.38      7.01 o 
  -6   9   9        0.00       -1.07      6.42 o 
  -5   9   9       11.36       12.06      8.09 o 
  -4   9   9        0.37        4.51      6.47 o 
  -3   9   9       73.36      100.37     10.86 o 
  -2   9   9      742.10      721.42     29.01 o 
  -1   9   9      409.53      395.41     18.77 o 
   0   9   9       34.43       43.35      7.04 o 
   1   9   9        5.23       13.57      8.91 o 
   2   9   9       21.69        8.35      5.41 o 
   3   9   9       20.97       28.76     11.35 o 
   4   9   9       18.53        9.86      7.73 o 
   5   9   9        1.40        7.72     10.78 o 
  -6  10   9       56.41       79.22     14.62 o 
  -5  10   9      118.00      105.41     23.21 o 
  -4  10   9        1.83        1.84      9.90 o 
  -3  10   9      841.37      884.06     25.70 o 
  -2  10   9      229.82      236.76     12.94 o 
  -1  10   9      182.12      169.93     12.86 o 
   0  10   9      217.40      197.84     11.98 o 
   1  10   9        1.51        7.86      2.54 o 
   2  10   9        0.00        0.61      5.86 o 
   3  10   9        1.21       -4.24      6.36 o 
   4  10   9        7.20       13.38     14.41 o 
   5  10   9        5.61       14.89      8.15 o 
  -6  11   9       12.82       -3.45      7.57 o 
  -5  11   9        1.75        7.40      7.79 o 
  -4  11   9        0.35       -2.14      8.41 o 
  -3  11   9       75.90       87.41     12.17 o 
  -2  11   9       38.59       48.16      7.74 o 
  -1  11   9      115.10      121.66     10.14 o 
   0  11   9      174.10      167.56      8.93 o 
   1  11   9      554.37      585.50     41.83 o 
   2  11   9       35.29       45.73      9.35 o 
   3  11   9      108.14       80.93     12.83 o 
   4  11   9        7.81        3.97      5.94 o 
  -5  12   9        0.29        2.37      7.54 o 
  -4  12   9        4.38        8.15      9.86 o 
  -3  12   9       88.04       87.90     12.25 o 
  -2  12   9        7.30       -1.21      4.72 o 
  -1  12   9      426.94      386.20     26.78 o 
   0  12   9      682.63      682.49     25.32 o 
   1  12   9      313.47      328.86     32.59 o 
   2  12   9       83.21       85.08     12.42 o 
   3  12   9       15.17       -2.28      9.02 o 
   4  12   9      105.40       96.33     18.95 o 
  -5  13   9        2.92        9.73      8.22 o 
  -4  13   9        4.71       28.61     11.75 o 
  -3  13   9       15.10       18.30     10.15 o 
  -2  13   9      137.17      162.21     14.28 o 
  -1  13   9      151.41      135.78     12.99 o 
   0  13   9        3.59        0.56      6.68 o 
   1  13   9       25.85       24.99     13.11 o 
   2  13   9      273.18      252.63     21.62 o 
   3  13   9       36.65       36.10     17.51 o 
   4  13   9       34.78       45.25     11.53 o 
  -5  14   9       74.51       95.32     19.17 o 
  -4  14   9        5.69       -5.91     10.05 o 
  -3  14   9       28.22       36.75      8.53 o 
  -2  14   9      339.75      334.62     20.91 o 
  -1  14   9      671.33      661.34     27.35 o 
   0  14   9       12.20       28.82     13.23 o 
   1  14   9       20.82       26.75     11.64 o 
   2  14   9        5.24        8.43      7.38 o 
   3  14   9       13.94       18.52      6.89 o 
   4  14   9       33.96       38.73     11.13 o 
  -4  15   9       41.81       47.67     15.79 o 
  -3  15   9      163.48      153.32     15.15 o 
  -2  15   9      219.39      254.01     18.60 o 
  -1  15   9      123.42      111.44     12.08 o 
   0  15   9       81.98       76.64     18.70 o 
   1  15   9        7.67        6.70      9.73 o 
   2  15   9       73.18       39.02     10.63 o 
   3  15   9      103.13      116.71     17.03 o 
  -4  16   9       45.70       35.60     14.45 o 
  -3  16   9        4.72        3.66      8.01 o 
  -2  16   9      345.57      359.34     22.58 o 
  -1  16   9        8.82       13.99     10.28 o 
   0  16   9       14.77       -1.78      9.84 o 
   1  16   9        7.07       17.92     12.75 o 
   2  16   9       25.13       26.40     10.51 o 
   3  16   9        0.01        2.46      6.82 o 
  -4  17   9       10.01       13.61     10.06 o 
  -3  17   9       75.85       75.22     17.25 o 
  -2  17   9      258.84      248.67     19.27 o 
  -1  17   9        0.58      -26.52     14.18 o 
   0  17   9        0.01       17.46     11.63 o 
   1  17   9       20.65       34.21     13.71 o 
   2  17   9        0.47        3.66     10.78 o 
   3  17   9        0.01       12.54     10.46 o 
  -3  18   9        3.98       30.23     12.02 o 
  -2  18   9       27.12       19.38      6.80 o 
  -1  18   9        1.39       -5.15     10.93 o 
   0  18   9       82.97      100.87     21.54 o 
   1  18   9       29.56       21.14     11.80 o 
   2  18   9      136.94      191.26     30.61 o 
  -2  19   9      107.99      101.46     19.19 o 
  -1  19   9        1.62       -1.21      9.30 o 
   0  19   9       49.31       62.17     17.98 o 
   1  19   9        2.99       16.45     12.52 o 
  -1  20   9        7.82       -3.75     10.03 o 
   0  20   9        2.74       10.45     13.49 o 
  -6   0  10        0.01       21.20     12.65 o 
  -4   0  10     1800.45     1697.31     69.35 o 
  -2   0  10      256.62      270.17     23.40 o 
   0   0  10      150.53      165.56     19.65 o 
   2   0  10     1482.17     1428.79     60.28 o 
   4   0  10       16.42       17.89      9.56 o 
  -6   1  10       44.27       49.85     12.23 o 
  -5   1  10      154.73      180.70     18.09 o 
  -4   1  10      139.08      113.57     14.11 o 
  -3   1  10      244.85      244.15     17.44 o 
  -2   1  10       17.00        8.91      4.73 o 
  -1   1  10      763.04      747.51     27.75 o 
   0   1  10        1.38       -6.88      5.88 o 
   1   1  10      142.10      114.84     12.08 o 
   2   1  10      169.34      159.53     14.99 o 
   3   1  10       66.12       82.94     11.64 o 
   4   1  10       83.12       93.01     10.31 o 
   5   1  10       59.56       61.95      7.97 o 
  -6   2  10       22.99        5.46      8.45 o 
  -5   2  10      265.61      242.99     20.98 o 
  -4   2  10      988.26      958.10     37.18 o 
  -3   2  10       19.57       26.46      6.55 o 
  -2   2  10       11.94       19.36      6.21 o 
  -1   2  10       13.28       17.92      5.96 o 
   0   2  10      207.85      191.26     14.95 o 
   1   2  10      452.28      380.32     21.57 o 
   2   2  10      669.10      661.78     29.37 o 
   3   2  10        6.50       22.08      7.92 o 
   4   2  10        0.20        1.52      5.57 o 
   5   2  10        0.05       -0.84      6.02 o 
  -6   3  10        9.65       27.00     10.71 o 
  -5   3  10       94.83      106.97     14.66 o 
  -4   3  10      183.19      176.81     17.02 o 
  -3   3  10       35.82       33.44      7.24 o 
  -2   3  10       93.18       81.65     13.72 o 
  -1   3  10       68.35       77.69     10.04 o 
   0   3  10       96.25       93.08     12.96 o 
   1   3  10      446.33      476.76     24.52 o 
   2   3  10      182.09      194.43     17.06 o 
   3   3  10       40.30       38.54      9.18 o 
   4   3  10       14.26       13.10      4.39 o 
   5   3  10        7.03       16.73      8.34 o 
  -6   4  10       12.08       31.83     11.61 o 
  -5   4  10        0.47        7.65      6.99 o 
  -4   4  10       24.11       37.80      6.81 o 
  -3   4  10      115.46      143.75     12.76 o 
  -2   4  10       32.84       50.68     12.88 o 
  -1   4  10       58.02       52.13      5.63 o 
   0   4  10      402.46      413.77     29.45 o 
   1   4  10       31.20       38.58      7.58 o 
   2   4  10        0.35        2.64      3.85 o 
   3   4  10       65.90       45.89      9.65 o 
   4   4  10      112.65      102.85     10.91 o 
   5   4  10       53.07       80.61     10.13 o 
  -6   5  10      150.29      176.17     21.26 o 
  -5   5  10      216.97      237.56     21.07 o 
  -4   5  10      112.34      127.68     11.81 o 
  -3   5  10     1008.32     1054.68     36.87 o 
  -2   5  10      180.35      187.77     14.16 o 
  -1   5  10       53.22       69.49      6.49 o 
   0   5  10       41.65       39.58      6.67 o 
   1   5  10      108.89      103.65      5.93 o 
   2   5  10       60.25       64.26      6.47 o 
   3   5  10       99.52      117.20     18.81 o 
   4   5  10        2.89       -0.80      4.68 o 
   5   5  10       38.57       40.38      8.19 o 
  -6   6  10        8.07       14.70      7.94 o 
  -5   6  10      104.85       82.61     16.18 o 
  -4   6  10       19.55       25.25      7.50 o 
  -3   6  10      249.18      283.88     23.60 o 
  -2   6  10       20.90       17.44      9.80 o 
  -1   6  10        9.93       16.07      8.28 o 
   0   6  10       41.41       29.64      8.02 o 
   1   6  10      408.54      417.43     23.74 o 
   2   6  10       14.52       16.90      6.91 o 
   3   6  10      122.90      107.45     11.56 o 
   4   6  10        0.01       -0.69      4.58 o 
   5   6  10       20.21       26.05      7.05 o 
  -6   7  10        0.00      -10.06      7.07 o 
  -5   7  10        4.45       -0.51      6.49 o 
  -4   7  10        0.14        8.02     10.54 o 
  -3   7  10     1282.10     1279.39     48.90 o 
  -2   7  10      125.35      106.52     23.57 o 
  -1   7  10       26.44       28.78     16.99 o 
   0   7  10      272.08      301.94     27.84 o 
   1   7  10      608.66      594.65     40.64 o 
   2   7  10        7.96       15.93      7.24 o 
   3   7  10       35.28       39.31      7.98 o 
   4   7  10      134.39      118.97     14.29 o 
   5   7  10        1.63        3.39      9.41 o 
  -6   8  10        0.71        4.47      8.03 o 
  -5   8  10       67.86       84.54     11.56 o 
  -4   8  10        7.18       20.67     12.05 o 
  -3   8  10      177.31      172.11     20.11 o 
  -2   8  10      395.47      368.94     20.00 o 
  -1   8  10      536.35      501.95     22.07 o 
   0   8  10      376.98      384.02     31.59 o 
   1   8  10      103.93       88.28     17.29 o 
   2   8  10       13.51       15.22      8.48 o 
   3   8  10      717.56      656.90     33.02 o 
   4   8  10       33.64       37.84     10.74 o 
   5   8  10       16.92       26.73      9.82 o 
  -6   9  10       29.24       20.52      9.81 o 
  -5   9  10        2.65       -0.38      7.34 o 
  -4   9  10      140.78      136.91     15.93 o 
  -3   9  10      696.09      727.61     28.82 o 
  -2   9  10        3.18        1.80      5.13 o 
  -1   9  10     1212.85     1163.19     33.49 o 
   0   9  10      692.80      645.95     27.75 o 
   1   9  10      142.88      113.78     20.51 o 
   2   9  10        6.20        6.02     11.00 o 
   3   9  10      266.01      254.84     21.18 o 
   4   9  10       32.94       32.53      9.41 o 
  -5  10  10      161.43      142.91     19.68 o 
  -4  10  10      196.97      186.64     26.70 o 
  -3  10  10     1181.40     1234.62     31.49 o 
  -2  10  10      391.47      390.89     22.07 o 
  -1  10  10     1506.60     1455.97     37.65 o 
   0  10  10       96.18       97.41      9.78 o 
   1  10  10      623.05      610.96     43.44 o 
   2  10  10       52.34       54.53     15.74 o 
   3  10  10        3.61       18.71      9.94 o 
   4  10  10       14.72        9.75     15.68 o 
  -5  11  10        5.96        8.06      7.99 o 
  -4  11  10       81.70       92.51     19.96 o 
  -3  11  10        1.82        7.01      4.67 o 
  -2  11  10     1018.19      965.07     29.11 o 
  -1  11  10      405.29      406.84     16.38 o 
   0  11  10       74.62       85.86      9.01 o 
   1  11  10      178.87      177.62     24.81 o 
   2  11  10      336.38      336.71     34.39 o 
   3  11  10        0.73        3.30      7.11 o 
   4  11  10       27.52       40.44     11.95 o 
  -5  12  10      176.58      176.67     19.28 o 
  -4  12  10      143.83      189.43     26.79 o 
  -3  12  10       70.54       74.44     10.94 o 
  -2  12  10      425.36      398.85     22.31 o 
  -1  12  10      168.42      160.34     10.59 o 
   0  12  10      688.95      665.42     24.91 o 
   1  12  10       23.48       20.33     10.22 o 
   2  12  10       37.95       39.50     15.26 o 
   3  12  10        0.19        5.68      7.67 o 
   4  12  10        9.56       -4.37      6.97 o 
  -5  13  10        9.24       23.32      9.30 o 
  -4  13  10        5.70       28.61     14.34 o 
  -3  13  10        0.61        6.48     10.46 o 
  -2  13  10      210.90      198.98     26.65 o 
  -1  13  10       72.27       81.57     10.20 o 
   0  13  10        2.47        6.47      8.66 o 
   1  13  10       29.40       18.99     11.34 o 
   2  13  10       31.81       44.87     14.55 o 
   3  13  10       85.72       86.18     14.17 o 
   4  13  10       39.36       73.49     28.18 o 
  -4  14  10       28.87       37.55     13.72 o 
  -3  14  10       18.89       26.39      7.16 o 
  -2  14  10        0.00        7.62      5.85 o 
  -1  14  10        0.60       -0.73      4.58 o 
   0  14  10       72.40       61.57     17.29 o 
   1  14  10       10.47       13.27     11.66 o 
   2  14  10       51.90       57.29     16.68 o 
   3  14  10        0.63        7.30      7.28 o 
  -4  15  10        3.19       -7.04      9.65 o 
  -3  15  10       16.91       21.92     11.32 o 
  -2  15  10      539.88      512.10     26.74 o 
  -1  15  10       37.74       26.86     11.39 o 
   0  15  10       65.08       65.99     15.40 o 
   1  15  10        0.31        3.34      8.45 o 
   2  15  10       10.69       24.18     15.28 o 
   3  15  10        3.78       -1.00     13.64 o 
  -4  16  10       20.27       19.63     11.66 o 
  -3  16  10        0.07        1.10      7.35 o 
  -2  16  10        0.31        8.76      6.02 o 
  -1  16  10        0.64       -2.96      9.10 o 
   0  16  10       87.00       97.30     19.65 o 
   1  16  10       11.44        2.52      9.04 o 
   2  16  10      172.07      229.45     33.58 o 
  -3  17  10        0.01        3.20      7.16 o 
  -2  17  10        3.13       -3.65      5.97 o 
  -1  17  10       56.41       60.30     17.40 o 
   0  17  10        0.48       -2.88     10.27 o 
   1  17  10       31.78       56.69     17.75 o 
   2  17  10       17.22       18.35     12.16 o 
  -3  18  10       24.56       29.01     13.43 o 
  -2  18  10        0.88       -6.05      9.36 o 
  -1  18  10      102.12       97.37     21.42 o 
   0  18  10        2.06       25.04     12.63 o 
   1  18  10       25.64       39.12     15.46 o 
  -2  19  10       50.40       56.71     15.91 o 
  -1  19  10       56.01       67.21     18.79 o 
   0  19  10       44.37       79.74     19.89 o 
  -5   0  11        0.06       16.56     13.56 o 
  -3   0  11       17.46       19.71      8.84 o 
  -1   0  11       25.01        0.26      8.42 o 
   1   0  11       71.49       60.66     14.77 o 
   3   0  11        0.08        4.47      8.89 o 
   5   0  11       18.98       24.59     11.61 o 
  -6   1  11       10.87       29.82     11.27 o 
  -5   1  11       24.00       40.77     10.86 o 
  -4   1  11       18.47       23.46      9.16 o 
  -3   1  11        2.01       -6.12      7.09 o 
  -2   1  11       46.95       37.41      9.55 o 
  -1   1  11      116.94      147.18     13.90 o 
   0   1  11       13.76        6.75      5.55 o 
   1   1  11     1153.67     1153.06     38.70 o 
   2   1  11       10.44        3.75      9.70 o 
   3   1  11      298.81      279.81     20.85 o 
   4   1  11        3.42        0.35      4.46 o 
   5   1  11       22.83       24.59      7.00 o 
  -6   2  11       63.75       79.35     24.46 o 
  -5   2  11        0.02       11.82      9.39 o 
  -4   2  11      125.61      105.64     14.14 o 
  -3   2  11       21.52       14.17      6.23 o 
  -2   2  11       38.87       34.09      6.94 o 
  -1   2  11      308.01      331.05     19.81 o 
   0   2  11        8.09       10.91      7.00 o 
   1   2  11        1.85        5.02      7.20 o 
   2   2  11      276.76      278.69     20.40 o 
   3   2  11       70.14       85.63     12.74 o 
   4   2  11       43.92       35.88      9.11 o 
   5   2  11      154.92      145.59     13.68 o 
  -6   3  11        4.14       20.42     10.06 o 
  -5   3  11      128.07      142.66     17.60 o 
  -4   3  11      151.92      155.14     16.36 o 
  -3   3  11      254.37      255.02     17.69 o 
  -2   3  11       58.16       54.62     13.47 o 
  -1   3  11       31.60       31.91      6.46 o 
   0   3  11        0.53        0.36      7.01 o 
   1   3  11      100.92       99.54     12.57 o 
   2   3  11       53.78       64.67     11.05 o 
   3   3  11       52.97       66.68     11.85 o 
   4   3  11       94.22       95.09     13.38 o 
   5   3  11        5.04       17.85      7.75 o 
  -6   4  11       10.63       28.77     11.25 o 
  -5   4  11      113.83      105.31     14.91 o 
  -4   4  11       21.56       26.98     19.34 o 
  -3   4  11      496.84      492.41     23.80 o 
  -2   4  11        0.13       -0.02      7.76 o 
  -1   4  11        0.35        6.98      3.39 o 
   0   4  11      775.91      751.02     31.42 o 
   1   4  11      344.29      364.00     22.73 o 
   2   4  11      711.15      666.60     20.03 o 
   3   4  11      444.14      430.78     27.20 o 
   4   4  11       50.99       53.75     10.85 o 
   5   4  11        2.77       -0.75      8.52 o 
  -6   5  11       16.76       32.92     10.59 o 
  -5   5  11        6.01        5.71      8.13 o 
  -4   5  11       37.53       29.86      9.81 o 
  -3   5  11       37.30       40.74      7.97 o 
  -2   5  11       31.73       36.50      8.27 o 
  -1   5  11      206.52      184.97     19.37 o 
   0   5  11      847.72      828.90     33.23 o 
   1   5  11        6.47        4.47      2.68 o 
   2   5  11        5.68       14.42      7.03 o 
   3   5  11        0.18        7.18      6.35 o 
   4   5  11        2.71        6.53      5.88 o 
   5   5  11       11.90        3.74     12.53 o 
  -6   6  11        4.02        8.45      7.01 o 
  -5   6  11      164.33      204.33     20.36 o 
  -4   6  11      325.70      314.35     31.52 o 
  -3   6  11      107.76       90.01     11.05 o 
  -2   6  11      113.62      113.52     12.10 o 
  -1   6  11      421.80      390.25     31.38 o 
   0   6  11      347.77      387.39     23.18 o 
   1   6  11      102.93       93.22     15.21 o 
   2   6  11       88.84       87.15     12.34 o 
   3   6  11        0.81       -4.54      6.97 o 
   4   6  11        1.31       -0.46      5.06 o 
  -6   7  11        1.26       13.72      9.82 o 
  -5   7  11        3.18       11.79      7.44 o 
  -4   7  11       54.50       50.51     14.70 o 
  -3   7  11       93.87       91.68     11.15 o 
  -2   7  11       33.75       34.83      8.08 o 
  -1   7  11      415.74      377.90     20.46 o 
   0   7  11      156.82      155.88     22.13 o 
   1   7  11       77.43       62.73     34.62 o 
   2   7  11      158.82      207.71     19.23 o 
   3   7  11        1.41       17.62     15.45 o 
   4   7  11       13.43       11.91      7.71 o 
  -6   8  11       54.75       85.04     15.43 o 
  -5   8  11        4.06       13.38      8.32 o 
  -4   8  11       11.12       15.65     11.66 o 
  -3   8  11        9.99       10.19      5.16 o 
  -2   8  11      267.81      236.23     29.60 o 
  -1   8  11      174.06      166.20     13.86 o 
   0   8  11      672.73      664.30     42.99 o 
   1   8  11      362.44      358.02     33.63 o 
   2   8  11       62.42       90.97     19.17 o 
   3   8  11        0.00       11.63     12.57 o 
   4   8  11       66.20       76.80     13.63 o 
  -5   9  11       25.82       36.66     10.21 o 
  -4   9  11        1.82       13.06      8.06 o 
  -3   9  11      593.35      597.72     26.70 o 
  -2   9  11      336.38      350.76     20.44 o 
  -1   9  11      214.24      209.09     19.26 o 
   0   9  11      194.12      173.17     13.33 o 
   1   9  11        5.48        2.75      7.17 o 
   2   9  11        4.89       13.99      9.34 o 
   3   9  11        0.79       -6.61      9.43 o 
   4   9  11        2.46        2.95      6.58 o 
  -5  10  11       10.17       12.66      9.16 o 
  -4  10  11        3.70       11.35      7.53 o 
  -3  10  11      387.18      366.38     21.59 o 
  -2  10  11      717.27      698.03     40.96 o 
  -1  10  11      575.58      611.70     40.54 o 
   0  10  11        0.02        7.17      5.01 o 
   1  10  11      175.88      161.04     23.92 o 
   2  10  11       80.98       55.87     15.50 o 
   3  10  11        7.97       11.78     12.78 o 
   4  10  11       14.45        6.85      7.93 o 
  -5  11  11       74.50       90.34     14.54 o 
  -4  11  11      109.89      142.53     26.12 o 
  -3  11  11        0.32        4.83      4.86 o 
  -2  11  11       64.36       46.17     11.35 o 
  -1  11  11       19.30       14.32      5.58 o 
   0  11  11      213.87      213.74     26.56 o 
   1  11  11        4.17        6.11     10.68 o 
   2  11  11       29.25       21.76     11.67 o 
   3  11  11       38.31       37.04     15.24 o 
   4  11  11       48.59       68.82     20.71 o 
  -5  12  11        1.60       15.96      9.88 o 
  -4  12  11        0.06       24.96     13.05 o 
  -3  12  11        8.89       21.61      7.81 o 
  -2  12  11       14.52       28.13      5.93 o 
  -1  12  11      277.66      293.86     14.51 o 
   0  12  11        0.04        1.35      8.12 o 
   1  12  11        2.51       10.67     11.93 o 
   2  12  11        1.10        2.83      9.99 o 
   3  12  11        4.11       35.39     17.17 o 
  -4  13  11        2.99       16.13     10.67 o 
  -3  13  11       13.13        9.82      6.49 o 
  -2  13  11      230.45      239.49     18.49 o 
  -1  13  11      137.33      121.17     12.80 o 
   0  13  11       42.95       55.81     15.70 o 
   1  13  11        0.03      -14.54     12.69 o 
   2  13  11        7.71        7.33     13.11 o 
   3  13  11        1.32        5.75     14.40 o 
  -4  14  11        7.02        7.69      8.90 o 
  -3  14  11        2.47        8.02      9.89 o 
  -2  14  11      426.18      422.59     39.73 o 
  -1  14  11       37.80       30.66     13.57 o 
   0  14  11       11.27       19.78     14.25 o 
   1  14  11      141.69      132.66     23.56 o 
   2  14  11       74.82       74.13     18.80 o 
   3  14  11       32.09       47.84     16.66 o 
  -4  15  11        1.01        1.72      9.61 o 
  -3  15  11        6.55       -4.33      7.35 o 
  -2  15  11      196.84      173.72     16.03 o 
  -1  15  11      621.90      582.55     45.02 o 
   0  15  11        0.41        0.85      8.33 o 
   1  15  11        0.46       30.58     15.04 o 
   2  15  11       53.05       24.22     13.02 o 
  -3  16  11      183.73      193.92     26.66 o 
  -2  16  11       18.14       18.18     13.93 o 
  -1  16  11       48.74       38.20     13.47 o 
   0  16  11        9.34       -2.42      9.47 o 
   1  16  11       17.21       49.76     17.94 o 
   2  16  11       23.17       18.95     14.38 o 
  -3  17  11        3.72        6.20     10.06 o 
  -2  17  11        5.82        2.32      9.98 o 
  -1  17  11        4.83        6.24     12.68 o 
   0  17  11        1.10        4.94     12.52 o 
   1  17  11       40.43       20.49     13.20 o 
  -2  18  11       19.55       26.49     13.06 o 
  -1  18  11        3.60        4.39      7.98 o 
   0  18  11       76.16      109.65     23.89 o 
  -6   0  12        1.67       30.30     18.42 o 
  -4   0  12       61.23       57.30     16.48 o 
  -2   0  12       36.67       14.82      9.93 o 
   0   0  12      162.26      168.54     21.97 o 
   2   0  12      112.31      130.23     20.89 o 
   4   0  12      297.60      325.34     34.67 o 
  -6   1  12       44.48       37.57     12.96 o 
  -5   1  12       29.29       38.17     11.52 o 
  -4   1  12       34.08       39.09     18.35 o 
  -3   1  12       65.00       71.97     14.69 o 
  -2   1  12      230.20      221.39     17.10 o 
  -1   1  12        0.00       16.54      6.97 o 
   0   1  12       61.14       49.71      9.09 o 
   1   1  12      961.63     1012.49     38.29 o 
   2   1  12      314.94      298.42     21.70 o 
   3   1  12        1.64        1.43      6.24 o 
   4   1  12       14.23       19.41      6.95 o 
  -6   2  12       17.84       40.05     12.36 o 
  -5   2  12        3.47       12.35     10.11 o 
  -4   2  12      162.01      136.53     16.63 o 
  -3   2  12       34.03       27.27      8.67 o 
  -2   2  12       25.07       24.49      6.66 o 
  -1   2  12       35.21       35.99      8.63 o 
   0   2  12      299.84      274.00     19.51 o 
   1   2  12       29.72       59.51     11.71 o 
   2   2  12      186.03      188.06     17.65 o 
   3   2  12       24.72       40.22     14.32 o 
   4   2  12       58.04       32.12      9.02 o 
  -6   3  12       42.51       40.07     20.62 o 
  -5   3  12       11.23       25.89     12.55 o 
  -4   3  12        2.77       17.55      8.87 o 
  -3   3  12        5.52        8.74     11.30 o 
  -2   3  12      251.22      252.59     18.12 o 
  -1   3  12      179.91      146.08     14.64 o 
   0   3  12      161.97      155.81     15.69 o 
   1   3  12      219.80      247.56     23.92 o 
   2   3  12       13.11        9.23      7.38 o 
   3   3  12        8.77        3.61      8.04 o 
   4   3  12        8.09        9.80      7.00 o 
  -6   4  12       16.39       16.13      8.71 o 
  -5   4  12        0.02       25.29      9.98 o 
  -4   4  12       27.73       35.46      7.92 o 
  -3   4  12       52.32       45.55      9.18 o 
  -2   4  12      105.03       87.16     16.22 o 
  -1   4  12       67.73       62.35     10.21 o 
   0   4  12      182.86      172.13     16.63 o 
   1   4  12        0.05       13.86      7.11 o 
   2   4  12      436.21      452.84     27.45 o 
   3   4  12       38.27       60.15     12.93 o 
   4   4  12       65.99       66.12     11.67 o 
  -6   5  12       26.48       43.54     12.79 o 
  -5   5  12        5.60       17.14      7.82 o 
  -4   5  12       24.84       30.33     12.85 o 
  -3   5  12       62.91       53.81      9.65 o 
  -2   5  12       20.32       36.54      8.62 o 
  -1   5  12       19.98        9.92      8.29 o 
   0   5  12     2294.35     2147.88     55.58 o 
   1   5  12      512.28      485.39     27.16 o 
   2   5  12        3.76       11.69      7.24 o 
   3   5  12        2.19       -3.90      6.17 o 
   4   5  12      117.23      113.23     15.41 o 
  -5   6  12       16.07        8.24      8.58 o 
  -4   6  12      132.54      132.89     22.63 o 
  -3   6  12      295.13      306.56     19.88 o 
  -2   6  12        4.43       12.24      6.59 o 
  -1   6  12       74.56       55.93     14.70 o 
   0   6  12     1104.29     1048.67     39.52 o 
   1   6  12       17.97       19.95     17.01 o 
   2   6  12       18.49        7.83      6.14 o 
   3   6  12      179.34      174.54     18.60 o 
   4   6  12        3.49       18.28      8.36 o 
  -5   7  12       46.62       66.63     15.91 o 
  -4   7  12        2.46       10.63     13.57 o 
  -3   7  12        3.64        1.43      5.77 o 
  -2   7  12       84.73       84.97     19.44 o 
  -1   7  12       87.12       84.43     20.59 o 
   0   7  12       22.24       28.17     12.55 o 
   1   7  12        0.04        6.26      6.88 o 
   2   7  12       21.25       27.68     23.15 o 
   3   7  12      328.37      331.88     25.28 o 
   4   7  12       18.16       31.13     10.21 o 
  -5   8  12        1.40       -1.91      7.65 o 
  -4   8  12      326.05      410.31     37.71 o 
  -3   8  12       16.35       21.16      7.28 o 
  -2   8  12       15.93       21.11      7.95 o 
  -1   8  12      491.54      462.08     23.24 o 
   0   8  12      421.26      412.01     36.31 o 
   1   8  12      408.53      416.85     38.24 o 
   2   8  12        1.84        5.62     11.08 o 
   3   8  12       15.11       24.03     15.33 o 
   4   8  12        0.59       28.88     17.00 o 
  -5   9  12      124.51      127.05     14.01 o 
  -4   9  12       50.63       51.49     14.23 o 
  -3   9  12        5.09       10.91      5.58 o 
  -2   9  12      254.00      282.72     33.05 o 
  -1   9  12      104.89      107.58     12.07 o 
   0   9  12      192.06      225.01     16.16 o 
   1   9  12       10.71       43.53     15.21 o 
   2   9  12        9.51       23.49     14.34 o 
   3   9  12       13.00       20.48     14.23 o 
   4   9  12       23.03       33.53     15.98 o 
  -5  10  12       38.65       24.56      9.16 o 
  -4  10  12       44.47       51.21     11.39 o 
  -3  10  12       64.00       78.50     11.68 o 
  -2  10  12      173.03      176.26     15.77 o 
  -1  10  12        0.00        3.47      5.44 o 
   0  10  12      169.68      161.72     23.99 o 
   1  10  12       30.08       15.83     12.88 o 
   2  10  12       86.24       91.00     22.04 o 
   3  10  12        9.83       29.56     14.86 o 
  -5  11  12        0.18        3.39      8.25 o 
  -4  11  12        0.22        8.18      7.84 o 
  -3  11  12       33.77       25.07      7.42 o 
  -2  11  12      456.51      418.47     34.46 o 
  -1  11  12        4.29        5.57      4.87 o 
   0  11  12        1.15        6.65      8.83 o 
   1  11  12        0.40        1.77     10.01 o 
   2  11  12        3.55       -5.75      9.12 o 
   3  11  12        0.96       20.00     17.02 o 
  -4  12  12        0.12       20.73     12.59 o 
  -3  12  12        3.56       15.41      6.10 o 
  -2  12  12        4.78        6.75      5.29 o 
  -1  12  12       24.27       25.76      6.48 o 
   0  12  12        6.83       -5.10      9.36 o 
   1  12  12       61.34       53.38     16.98 o 
   2  12  12        8.28       64.46     21.15 o 
   3  12  12       64.50       89.13     22.33 o 
  -4  13  12       23.48        4.17      9.70 o 
  -3  13  12        2.64       -9.74     10.03 o 
  -2  13  12      214.19      196.87     17.38 o 
  -1  13  12       28.91       31.32     13.95 o 
   0  13  12        7.33        5.02     10.10 o 
   1  13  12       10.41        9.99     10.12 o 
   2  13  12       15.49       14.30     11.03 o 
   3  13  12        1.51        6.22     11.45 o 
  -4  14  12       76.07       35.94     13.62 o 
  -3  14  12      101.90       94.20     19.11 o 
  -2  14  12      372.08      327.07     22.30 o 
  -1  14  12      333.07      279.06     31.46 o 
   0  14  12        4.73       -6.33     11.57 o 
   1  14  12       63.33       97.30     21.88 o 
   2  14  12      121.80      117.16     23.54 o 
  -3  15  12       42.39       35.26     12.64 o 
  -2  15  12       37.98       31.22     12.54 o 
  -1  15  12       29.91       21.50     10.21 o 
   0  15  12        2.92        2.48      8.78 o 
   1  15  12        0.35       25.51     14.07 o 
   2  15  12       21.67       15.12     10.11 o 
  -3  16  12       11.19        1.50      9.48 o 
  -2  16  12        2.64       -4.31      8.99 o 
  -1  16  12        1.16        2.92     10.20 o 
   0  16  12        1.23       -2.27      7.93 o 
   1  16  12       58.63       60.17     20.10 o 
  -2  17  12       24.44       21.47     13.31 o 
  -1  17  12       40.97       26.12     12.91 o 
   0  17  12       38.72       38.04     15.38 o 
  -5   0  13      137.40      128.59     25.48 o 
  -3   0  13        0.67       -3.27      7.36 o 
  -1   0  13       12.89       19.81     11.39 o 
   1   0  13     1725.84     1654.94     72.63 o 
   3   0  13        4.43       32.58     14.80 o 
  -5   1  13        1.51       10.37      7.60 o 
  -4   1  13       16.28       14.45      9.48 o 
  -3   1  13       27.75       19.11     10.08 o 
  -2   1  13      270.84      226.91     17.84 o 
  -1   1  13        1.67        4.38      9.68 o 
   0   1  13      266.04      278.37     21.01 o 
   1   1  13      703.95      717.86     34.24 o 
   2   1  13      112.85      123.93     15.35 o 
   3   1  13       25.81       44.91     11.13 o 
   4   1  13       52.74       52.94     11.94 o 
  -5   2  13        4.07       10.88      7.94 o 
  -4   2  13        0.47        9.90      8.08 o 
  -3   2  13       35.62       32.09      8.98 o 
  -2   2  13      112.35      119.80     13.43 o 
  -1   2  13       19.62       24.48     14.02 o 
   0   2  13      159.59      156.09     15.30 o 
   1   2  13       47.90       67.93     17.60 o 
   2   2  13        8.48       15.38      6.96 o 
   3   2  13       10.55       15.41      8.03 o 
   4   2  13       12.90       12.03     35.71 o 
  -5   3  13        7.59       16.32     10.30 o 
  -4   3  13        0.00        8.30      5.41 o 
  -3   3  13      362.01      330.15     21.66 o 
  -2   3  13       14.47       12.70      5.81 o 
  -1   3  13       93.04       64.94     10.75 o 
   0   3  13      114.15      116.95     14.45 o 
   1   3  13      310.38      327.44     25.18 o 
   2   3  13       14.02       16.62      7.63 o 
   3   3  13       10.16       31.27      9.21 o 
   4   3  13        0.03        8.88      9.22 o 
  -5   4  13        2.85       24.14     11.87 o 
  -4   4  13       20.43        9.17      8.87 o 
  -3   4  13      277.39      273.85     19.57 o 
  -2   4  13      172.36      138.22     20.03 o 
  -1   4  13      257.05      247.69     19.59 o 
   0   4  13      427.95      441.08     26.25 o 
   1   4  13        5.30        3.37     15.15 o 
   2   4  13      283.97      318.54     24.42 o 
   3   4  13       14.81       17.49      8.25 o 
   4   4  13        6.67       16.13      8.65 o 
  -5   5  13       46.74       83.97     18.25 o 
  -4   5  13        0.01       15.12     13.11 o 
  -3   5  13       33.88       36.60      9.73 o 
  -2   5  13       78.02       91.77     11.93 o 
  -1   5  13       46.02       48.71     23.68 o 
   0   5  13       40.90       42.27      9.56 o 
   1   5  13       76.31       92.28     14.13 o 
   2   5  13      451.96      433.94     28.06 o 
   3   5  13       23.98       13.40     19.32 o 
   4   5  13        9.56       18.41      9.53 o 
  -5   6  13       19.67       25.99     10.51 o 
  -4   6  13      128.28      117.82     20.96 o 
  -3   6  13      133.06      127.97     13.84 o 
  -2   6  13        2.26       11.02     13.42 o 
  -1   6  13        0.17       -6.77      8.91 o 
   0   6  13        5.73       11.58      7.01 o 
   1   6  13       40.06       57.78     11.50 o 
   2   6  13       50.15       67.87     12.03 o 
   3   6  13        1.08       24.84     11.54 o 
   4   6  13       11.45       12.36      8.42 o 
  -5   7  13       59.35       64.01     12.41 o 
  -4   7  13       21.96       24.39     13.51 o 
  -3   7  13        6.49        7.63      6.80 o 
  -2   7  13      105.52       75.94     11.10 o 
  -1   7  13        3.47        2.63      8.08 o 
   0   7  13        0.05       -5.21      8.32 o 
   1   7  13       59.35       59.62     11.75 o 
   2   7  13        2.74       11.99     10.56 o 
   3   7  13        0.00        6.00     13.11 o 
  -5   8  13        0.08       10.41      9.44 o 
  -4   8  13       17.44       29.08     13.53 o 
  -3   8  13       36.62       56.68     10.27 o 
  -2   8  13       61.16       63.18     15.99 o 
  -1   8  13       87.81      124.94     13.52 o 
   0   8  13      123.25      112.27     19.89 o 
   1   8  13       33.65       44.12     15.49 o 
   2   8  13        0.13      -12.48     11.81 o 
   3   8  13      208.60      250.44     33.16 o 
  -5   9  13       70.10      116.15     17.03 o 
  -4   9  13       17.98        7.07      9.16 o 
  -3   9  13        7.91       23.05      7.60 o 
  -2   9  13       12.05       17.17      7.33 o 
  -1   9  13        5.27       17.60      8.87 o 
   0   9  13        2.31        7.51      9.85 o 
   1   9  13       38.17       10.97      9.45 o 
   2   9  13       28.17       -0.91     11.67 o 
   3   9  13       45.84       32.98     15.56 o 
  -4  10  13       14.22       -5.88     11.35 o 
  -3  10  13        3.28        4.46     10.01 o 
  -2  10  13        2.43        1.51      6.37 o 
  -1  10  13        2.30        6.61     13.15 o 
   0  10  13       66.03       80.90     18.73 o 
   1  10  13       33.67       29.78     13.79 o 
   2  10  13        2.43       41.29     16.29 o 
   3  10  13       18.16       21.23     13.07 o 
  -4  11  13        2.53        2.86      7.15 o 
  -3  11  13        2.76        9.06      6.19 o 
  -2  11  13       36.60       28.18      8.17 o 
  -1  11  13       12.51       21.31     11.33 o 
   0  11  13       40.12       66.90     17.52 o 
   1  11  13       57.43       77.41     19.55 o 
   2  11  13        1.05       14.57     14.67 o 
   3  11  13       57.79       55.97     18.38 o 
  -4  12  13       73.78       63.89     17.96 o 
  -3  12  13       17.28       22.36      8.14 o 
  -2  12  13       96.19       95.59     13.82 o 
  -1  12  13       26.31       32.75     13.47 o 
   0  12  13        1.43        9.92     12.55 o 
   1  12  13        5.79       22.39     11.49 o 
   2  12  13        0.31        5.85     10.30 o 
  -3  13  13       49.41       50.33     14.26 o 
  -2  13  13        9.77        6.90     15.35 o 
  -1  13  13       72.30       70.69     17.99 o 
   0  13  13       86.49       81.58     18.76 o 
   1  13  13       18.44       17.11      9.40 o 
   2  13  13       11.13        0.89      9.86 o 
  -3  14  13       10.14        9.87     11.63 o 
  -2  14  13       18.39       32.51     14.91 o 
  -1  14  13      164.43      159.93     25.82 o 
   0  14  13        7.67       26.63     12.87 o 
   1  14  13        6.61        7.74      9.00 o 
  -2  15  13        0.05        9.08     11.20 o 
  -1  15  13       27.29       41.06     16.17 o 
   0  15  13       32.94       66.58     19.88 o 
   1  15  13       97.57      117.24     24.24 o 
  -1  16  13      162.38      174.73     27.45 o 
   0  16  13        2.23       38.91     17.17 o 
  -4   0  14        3.76       16.59     12.16 o 
  -2   0  14       95.37       64.88     14.89 o 
   0   0  14      120.15      114.83     19.66 o 
   2   0  14        4.52        4.12      8.60 o 
  -5   1  14       38.97       71.96     13.59 o 
  -4   1  14       56.92       88.64     14.96 o 
  -3   1  14       41.75       40.33     13.54 o 
  -2   1  14      308.39      261.62     20.23 o 
  -1   1  14        5.31       14.65     11.09 o 
   0   1  14       69.18       68.12     11.81 o 
   1   1  14       12.67       27.53     10.99 o 
   2   1  14       44.25       50.24     11.34 o 
   3   1  14        9.74       17.43     14.47 o 
  -5   2  14        6.74       11.76      8.39 o 
  -4   2  14        0.00       14.65     10.55 o 
  -3   2  14       15.43       15.79     10.44 o 
  -2   2  14       11.92       11.84      7.45 o 
  -1   2  14       63.62       52.62     10.33 o 
   0   2  14       62.69       71.23     12.45 o 
   1   2  14      764.14      755.11     36.31 o 
   2   2  14       73.60       92.72     18.71 o 
   3   2  14        0.01       -3.09     10.48 o 
  -5   3  14        8.59       40.62     12.08 o 
  -4   3  14        1.68       -4.60      9.01 o 
  -3   3  14       53.61       55.03     10.71 o 
  -2   3  14       17.29       17.15      7.23 o 
  -1   3  14       29.65       30.13      9.20 o 
   0   3  14       15.62       19.83      8.07 o 
   1   3  14       33.55       20.80      8.00 o 
   2   3  14      266.78      266.39     22.65 o 
   3   3  14        0.57       -1.88      6.53 o 
  -5   4  14        6.01       20.68     10.99 o 
  -4   4  14       20.00       11.50     12.42 o 
  -3   4  14      164.39      137.22     15.56 o 
  -2   4  14       12.32       27.68     10.90 o 
  -1   4  14      317.05      255.96     21.98 o 
   0   4  14       84.74       63.85     11.00 o 
   1   4  14      140.25      123.08     21.90 o 
   2   4  14      138.32      170.43     18.91 o 
   3   4  14        4.18        5.62     11.79 o 
  -5   5  14        9.64       30.69     12.04 o 
  -4   5  14       78.83      100.38     21.55 o 
  -3   5  14        0.96       -3.93      6.21 o 
  -2   5  14        1.71       20.14     19.24 o 
  -1   5  14      151.70      134.85     21.17 o 
   0   5  14        0.11        1.26      6.24 o 
   1   5  14      192.53      237.00     21.66 o 
   2   5  14      227.35      236.16     36.81 o 
   3   5  14      240.32      290.29     25.04 o 
  -5   6  14       11.61       15.15      9.81 o 
  -4   6  14       26.75       44.47     15.47 o 
  -3   6  14        2.82        7.29     16.84 o 
  -2   6  14        0.91        9.27     15.09 o 
  -1   6  14       66.03       45.50     13.72 o 
   0   6  14       20.26       16.29      8.32 o 
   1   6  14       17.05       24.52      9.38 o 
   2   6  14       20.14       20.91     10.00 o 
   3   6  14        4.43        6.99      7.52 o 
  -5   7  14        7.54       11.96      8.66 o 
  -4   7  14        7.39       29.32     15.28 o 
  -3   7  14        6.18       18.35      7.27 o 
  -2   7  14        0.01        2.62      5.88 o 
  -1   7  14       98.83      110.74     20.50 o 
   0   7  14      102.89      116.52     22.33 o 
   1   7  14        8.33       16.00      8.79 o 
   2   7  14       13.96       17.64      8.87 o 
   3   7  14        8.73       27.37     11.73 o 
  -4   8  14        2.43       15.03      9.93 o 
  -3   8  14        0.08       -2.32      7.83 o 
  -2   8  14        7.13       -1.82      5.63 o 
  -1   8  14      127.46      155.73     15.94 o 
   0   8  14       45.05       63.76     17.07 o 
   1   8  14       41.99       29.24     15.40 o 
   2   8  14        0.23        7.89     11.59 o 
   3   8  14        2.11       27.14     16.43 o 
  -4   9  14       36.43       59.24     17.43 o 
  -3   9  14       41.17       52.00      9.84 o 
  -2   9  14       12.62        8.15      5.64 o 
  -1   9  14        1.04        1.41      5.51 o 
   0   9  14      154.64      141.90     23.74 o 
   1   9  14        0.95       31.67     13.91 o 
   2   9  14        3.20       10.95     14.28 o 
  -4  10  14       16.18       29.53     13.19 o 
  -3  10  14        0.17       12.52      7.32 o 
  -2  10  14        8.15       16.75      8.26 o 
  -1  10  14       11.25       19.75     11.35 o 
   0  10  14       13.64       48.33     16.71 o 
   1  10  14       31.56       22.43     13.57 o 
   2  10  14       23.67       32.41     15.25 o 
  -4  11  14        5.60        6.54      7.76 o 
  -3  11  14       12.00       21.32      9.93 o 
  -2  11  14        1.90        1.80      9.77 o 
  -1  11  14        0.34       -2.85      7.56 o 
   0  11  14        6.26       31.60     14.79 o 
   1  11  14       36.28       46.83     17.86 o 
   2  11  14       10.26       33.51     18.08 o 
  -3  12  14       55.60       72.05     11.49 o 
  -2  12  14        4.34        8.31      8.80 o 
  -1  12  14        0.12       11.16      8.83 o 
   0  12  14       13.05       32.51     12.75 o 
   1  12  14        4.96       30.03     14.87 o 
  -3  13  14       51.69       60.95     16.05 o 
  -2  13  14        2.43       11.76     10.30 o 
  -1  13  14        2.40       -8.21      9.17 o 
   0  13  14       61.13       73.29     18.83 o 
   1  13  14       16.51       27.42     16.29 o 
  -2  14  14        4.91       18.12     13.82 o 
  -1  14  14        1.32      -18.70     12.45 o 
   0  14  14        3.61        8.75     12.45 o 
  -5   0  15       39.79       46.68     16.97 o 
  -3   0  15       34.76       11.70      9.28 o 
  -1   0  15      250.97      232.23     28.35 o 
   1   0  15      214.87      222.95     30.50 o 
   3   0  15       36.36       38.62     16.11 o 
  -5   1  15       18.73        7.58      9.86 o 
  -4   1  15       34.01       69.12     14.12 o 
  -3   1  15        0.04        8.10      9.12 o 
  -2   1  15      101.98       93.76     18.48 o 
  -1   1  15        3.47       14.04      7.83 o 
   0   1  15        8.11       12.79      7.03 o 
   1   1  15       74.69       66.06     13.27 o 
   2   1  15        0.00        9.48      8.99 o 
   3   1  15        7.83       21.38      9.48 o 
  -4   2  15        0.00       24.44     10.64 o 
  -3   2  15       10.21       13.09      8.80 o 
  -2   2  15      159.32      115.47     14.38 o 
  -1   2  15       54.70       82.53     13.06 o 
   0   2  15       12.68        0.61      7.08 o 
   1   2  15       96.19      109.84     15.97 o 
   2   2  15       58.69       64.20     13.09 o 
   3   2  15       27.26       24.57      9.59 o 
  -4   3  15        8.38       15.72     14.32 o 
  -3   3  15       17.28       32.66      9.19 o 
  -2   3  15       36.15       33.72      8.90 o 
  -1   3  15       30.39       19.82      7.88 o 
   0   3  15       78.91      121.71     15.97 o 
   1   3  15       26.12       22.99      9.20 o 
   2   3  15      158.48      170.22     19.53 o 
   3   3  15       24.54       29.94      9.87 o 
  -4   4  15       47.81       68.99     19.33 o 
  -3   4  15        0.35        0.18      6.69 o 
  -2   4  15       10.38       18.07      9.81 o 
  -1   4  15        1.03        9.05      8.45 o 
   0   4  15        6.28        5.56      6.82 o 
   1   4  15        5.72       12.15      9.99 o 
   2   4  15       28.90       37.34     11.08 o 
   3   4  15        5.13        5.73      7.55 o 
  -4   5  15        0.71        8.10     13.71 o 
  -3   5  15        6.57       17.77     19.74 o 
  -2   5  15        1.71       18.02      8.50 o 
  -1   5  15        2.89       -9.08     10.93 o 
   0   5  15       30.82       28.09      9.71 o 
   1   5  15       46.32       64.67     13.19 o 
   2   5  15       99.15      112.63     16.92 o 
  -4   6  15        0.99       14.42     11.88 o 
  -3   6  15        0.33       12.23     13.63 o 
  -2   6  15       76.15       64.64     20.07 o 
  -1   6  15       28.30       35.84     13.71 o 
   0   6  15       11.68       21.30      9.25 o 
   1   6  15        9.70       12.63      8.10 o 
   2   6  15       64.43       63.35     12.61 o 
  -4   7  15        4.89       23.04     12.45 o 
  -3   7  15        0.06       18.24     20.34 o 
  -2   7  15       30.64       59.33     11.16 o 
  -1   7  15       22.58       27.60     12.67 o 
   0   7  15       12.58       15.88     10.18 o 
   1   7  15        1.05        8.70     12.73 o 
   2   7  15       91.65      109.84     16.17 o 
  -4   8  15       36.96       55.72     16.97 o 
  -3   8  15        0.18        3.83      7.60 o 
  -2   8  15        5.79       13.69     11.84 o 
  -1   8  15       15.87       28.58      8.76 o 
   0   8  15       10.40       28.25     12.32 o 
   1   8  15        1.32       -7.12     10.69 o 
   2   8  15       10.92        9.11     11.28 o 
  -3   9  15       17.82       14.27      7.33 o 
  -2   9  15       92.16      112.00     13.93 o 
  -1   9  15        4.42       -2.87      9.68 o 
   0   9  15       62.39       48.91     17.25 o 
   1   9  15      119.13      183.31     29.71 o 
   2   9  15      125.08      176.34     29.64 o 
  -3  10  15        1.51       36.85     15.49 o 
  -2  10  15        0.67       -5.74      9.60 o 
  -1  10  15       22.55       18.49     13.33 o 
   0  10  15        0.51        8.77     10.74 o 
   1  10  15       26.61       41.45     15.43 o 
  -3  11  15        6.58       23.90     11.63 o 
  -2  11  15        4.33        3.02      9.85 o 
  -1  11  15        9.25       26.84     12.38 o 
   0  11  15        4.50        8.05     11.65 o 
   1  11  15       77.65      135.22     27.26 o 
  -2  12  15       16.33        7.58     11.13 o 
  -1  12  15        6.75        2.25      8.89 o 
   0  12  15       30.26       47.92     17.60 o 
  -4   0  16       23.96       25.50     16.25 o 
  -2   0  16       61.88       62.59     15.92 o 
   0   0  16        1.30       15.31     10.77 o 
   2   0  16       13.52       29.46     16.03 o 
  -4   1  16       30.05       39.09     29.65 o 
  -3   1  16       35.37       42.77     15.05 o 
  -2   1  16        0.16        1.69     10.92 o 
  -1   1  16       52.24       45.83     10.89 o 
   0   1  16        7.78       13.32      7.38 o 
   1   1  16       50.03       67.63     13.69 o 
   2   1  16       84.40      118.34     18.51 o 
  -4   2  16       15.77       34.21     12.29 o 
  -3   2  16        5.37       18.72      9.10 o 
  -2   2  16        0.61        6.99      7.86 o 
  -1   2  16       28.75       18.82      9.46 o 
   0   2  16        9.78       29.21     11.90 o 
   1   2  16       16.20       43.04     11.95 o 
   2   2  16       11.00       24.14     10.46 o 
  -4   3  16       12.79       28.12     16.06 o 
  -3   3  16       23.64       37.31     10.29 o 
  -2   3  16        0.75        5.47      9.13 o 
  -1   3  16        7.85       11.28      7.61 o 
   0   3  16       14.45       27.86     10.15 o 
   1   3  16        0.43       15.40      8.74 o 
   2   3  16       11.92        3.08     17.06 o 
  -4   4  16       55.39       66.23     20.41 o 
  -3   4  16        6.76       21.32     16.01 o 
  -2   4  16       35.07       25.65     12.67 o 
  -1   4  16       23.06       25.82     20.22 o 
   0   4  16       25.89       23.41      9.39 o 
   1   4  16       51.79       60.28     13.61 o 
   2   4  16        1.03        8.17      9.28 o 
  -3   5  16       11.27       23.14      8.73 o 
  -2   5  16       10.35       -5.53      6.44 o 
  -1   5  16        0.84        4.24      8.45 o 
   0   5  16        0.42       34.72     12.14 o 
   1   5  16        4.53       -0.62     24.17 o 
   2   5  16       98.68      127.95     18.49 o 
  -3   6  16       21.83       17.29     13.03 o 
  -2   6  16        2.59       10.35      8.22 o 
  -1   6  16       49.80       39.86     14.56 o 
   0   6  16       42.97       53.37     18.14 o 
   1   6  16        0.24        7.27      8.22 o 
  -3   7  16       12.37       13.91     22.95 o 
  -2   7  16        3.50        5.78     14.73 o 
  -1   7  16       90.01       90.83     19.84 o 
   0   7  16       40.19       56.09     17.12 o 
   1   7  16        7.84       30.24     14.16 o 
  -3   8  16        4.49        5.19      7.61 o 
  -2   8  16        9.18       23.04      8.76 o 
  -1   8  16        4.13       -8.04      9.12 o 
   0   8  16        9.67       11.52     12.52 o 
   1   8  16       38.61       62.91     19.64 o 
  -2   9  16       17.88       27.58     12.40 o 
  -1   9  16        6.62      -10.87     10.21 o 
   0   9  16       88.14       87.88     21.55 o 
  -2  10  16       22.71       25.20     13.05 o 
  -1  10  16       53.27       79.64     19.54 o 
   0  10  16        9.31       10.31     10.10 o 
  -3   0  17       37.10       72.26     18.61 o 
  -1   0  17        4.77       25.73     14.99 o 
   1   0  17       50.55       76.39     21.14 o 
  -3   1  17       20.61       14.78     12.21 o 
  -2   1  17       11.24       15.45      7.77 o 
  -1   1  17       15.08       16.29     13.44 o 
   0   1  17        7.12       18.96      9.97 o 
   1   1  17        6.80       23.83     10.53 o 
  -3   2  17        6.41       22.09     14.31 o 
  -2   2  17        0.23        3.44      6.41 o 
  -1   2  17        0.16        9.96     17.90 o 
   0   2  17       40.85       53.94     24.00 o 
   1   2  17      101.54      124.37     31.99 o 
  -3   3  17        0.79        4.03     14.04 o 
  -2   3  17        2.44       12.47     10.87 o 
  -1   3  17       10.55        8.54      8.15 o 
   0   3  17        5.96        4.94      9.13 o 
   1   3  17        0.40       -1.14     23.70 o 
  -3   4  17       14.23       29.07     11.54 o 
  -2   4  17        3.83       -5.71      9.78 o 
  -1   4  17       29.47       30.50      9.62 o 
   0   4  17        3.26       -2.03     16.72 o 
   1   4  17        0.44        6.89     11.01 o 
  -2   5  17       46.86       62.86     14.31 o 
  -1   5  17      132.16      149.51     26.02 o 
   0   5  17      105.53      118.01     16.68 o 
  -2   6  17        1.44       13.84      8.59 o 
  -1   6  17        1.94       27.55     14.50 o 
   0   6  17       79.07      122.99     25.01 o 
  -1   7  17        4.30       25.51     14.44 o 
                                                 
